# Supplementary material for: Genome-wide analysis of tandem duplicated genes and their expression under salt stress in seashore paspalum
Source: Front Plant Sci. 2022 Sep 30;13:971999. doi: 10.3389/fpls.2022.971999 (PMC9562133; doi:10.3389/fpls.2022.971999)
Supplement: SUPPLEMENTARY TABLE 1 — Statistics of TDGs in P. vaginatum and other studied species. [file Table_1.XLSX]

## Sheet: Sheet1
Supplementary Table 1. Statistics of TDGs in P. vaginatum and other studied species.
Species	Reference genome	Number of protein conding genes	Number of TDGs	Percenage(%)
Paspalum vaginatum	--	28712	2542	8.85344
Oryza sativa	assembly IRGSP-1.0	35667	2774	7.7775
Setaria italica	assembly Setaria_italica_v2.0	35831	4140	11.5542
Sorghum bicolor	assembly Sorghum_bicolor_NCBIv3	34118	3692	10.8213
Zea mays	assembly Zm-B73-REFERENCE-NAM-5.0	39756	1884	4.73891
