# Supplementary material for: Genome-wide analysis of tandem duplicated genes and their expression under salt stress in seashore paspalum
Source: Front Plant Sci. 2022 Sep 30;13:971999. doi: 10.3389/fpls.2022.971999 (PMC9562133; doi:10.3389/fpls.2022.971999)
Supplement: SUPPLEMENTARY TABLE 2 — Number of TDGs in chromosome of P. vaginatum genome. [file Table_2.XLSX]

## Sheet: Sheet1
Supplementary Table 2. Number of TDGs in chromosome of P. vaginatum genome.
Chr	Length (bp)	Number of TDGs	Percentage
chr01	58590413	428	0.168371
chr02	48219515	354	0.13926
chr03	46211395	324	0.127459
chr04	48327047	180	0.0708104
chr05	61355573	215	0.0845791
chr06	45010524	242	0.0952006
chr07	43553415	182	0.0715972
chr08	43423328	134	0.0527144
chr09	47058851	168	0.0660897
chr10	43887791	225	0.088513
scaffold	32340276	90	0.0354052
Total	517978128	2542	-
