# Supplementary material for: Genome-wide analysis of tandem duplicated genes and their expression under salt stress in seashore paspalum
Source: Front Plant Sci. 2022 Sep 30;13:971999. doi: 10.3389/fpls.2022.971999 (PMC9562133; doi:10.3389/fpls.2022.971999)
Supplement: SUPPLEMENTARY TABLE 3 — Calculation of synonymous and nonsynonymous substitutions per site of TDG pairs. [file Table_3.XLSX]

## Sheet: Sheet1
Supplementary Table 3. Calculation of synonymous and nonsynonymous substitutions per site of TDG pairs.
Gene 1	Gene 2	Ka	Ks	Ka/Ks
emFS0.161	emFS0.162	0.299813	0.80364	0.373069
emFS0.164	emFS0.165	0.226959	1.59663	0.142149
emFS0.172	emFS0.174_emFS0.176	0.127504	1.04681	0.121802
emFS0.174_emFS0.176	emFS0.177	0.453854	3.33621	0.136039
emFS0.181	emFS0.182	0.261111	1.98341	0.131647
emFS0.199	emFS0.200	0.274249	0.794279	0.34528
emFS0.237	emFS0.238	0.190696	0.434896	0.438486
emFS0.244	emFS0.245.1	0.0455208	0.520437	0.0874666
emFS0.280	emFS0.281	0.670049	2.79136	0.240044
emFS0.314	emFS0.316	0.192497	0.532234	0.361678
emFS0.316	emFS0.317	0.791537	1.57006	0.504145
emFS0.332	emFS0.333	0.26468	4.26856	0.0620067
emFS0.333	emFS0.334	0.323285	4.06932	0.0794445
emFS0.376	emFS0.377	0.537795	2.57128	0.209155
emFS0.45	emFS0.46	0.355081	3.94389	0.0900332
emFS0.46	emFS0.47	0.421585	3.51852	0.119819
emFS0.57	emFS0.59	0.0916257	0.763796	0.119961
emFS0.59	emFS0.60_emFS0.61	0.304728	5.88199	0.051807
emFS0.75_emFS0.76	emFS0.77	0.217073	4.29665	0.0505215
emFS1.1082	emFS1.1081	0.504054	2.71239	0.185834
emFS1.1094	emFS1.1093	0.12161	0.205151	0.592783
emFS1.120	emFS1.121	0.656737	3.70356	0.177326
emFS1.194	emFS1.195	0.263696	0.83988	0.313968
emFS1.205	emFS1.206	0.0553479	0.131162	0.421982
emFS1.216	emFS1.217	0.306676	3.39838	0.0902419
emFS1.223	emFS1.224	0.401631	4.67412	0.0859265
emFS1.225	emFS1.226	0.326313	2.73618	0.119259
emFS1.239	emFS1.240	0.0833617	1.19506	0.0697552
emFS1.253	emFS1.254	0.170301	0.604121	0.281898
emFS1.257	emFS1.258	0.304172	1.87979	0.161812
emFS1.260	emFS1.261	0.083695	0.661413	0.12654
emFS1.265	emFS1.266	0.554394	3.12728	0.177277
emFS1.298_emFS1.299	emFS1.301	0.0673251	0.144709	0.465245
emFS1.302	emFS1.305	0.0723869	0.205817	0.351705
emFS1.311	emFS1.312	0.180497	4.11729	0.0438388
emFS1.314	emFS1.315	0.164895	2.12222	0.0776993
emFS1.364	emFS1.365	0.437821	2.27327	0.192595
emFS1.376	emFS1.377	0.278417	0.425653	0.654094
emFS1.378	emFS1.379	0.183309	0.607554	0.301716
emFS1.400	emFS1.401	0.00183951	0.516097	0.00356428
emFS1.428	emFS1.430	0.407752	3.02533	0.13478
emFS1.458	emFS1.459	0.594511	1.57235	0.378104
emFS1.462	emFS1.463	0.322794	4.6291	0.0697314
emFS1.507	emFS1.508	0.301754	7.75963	0.0388876
emFS1.539	emFS1.541	0.337671	4.22317	0.0799566
emFS1.576	emFS1.577	0.299928	2.88989	0.103785
emFS1.577	emFS1.578	0.2946	5.07855	0.0580086
emFS1.578	emFS1.579	0.135169	0.726493	0.186057
emFS1.579	emFS1.580	0.26574	1.89233	0.14043
emFS1.601	emFS1.1	0.55344	2.44299	0.226542
emFS1.604	emFS1.603	0.22269	1.22349	0.182013
emFS1.736	emFS1.735	0.195461	2.94189	0.0664406
emFS1.783.1	emFS1.782	0.27122	1.09212	0.248343
emFS1.841	emFS1.840	0.793793	1.7563	0.451968
emFS1.887	emFS1.886	0.239027	3.31141	0.0721828
emFS1.920	emFS1.919	0.135154	0.975421	0.138559
emFS1.921	emFS1.920	0.329066	1.36138	0.241715
emFS1.93	emFS1.94	0.250268	1.31069	0.190944
emFS1.979	emFS1.978	0.237488	4.53985	0.0523118
emFS1.980	emFS1.979	0.20117	1.58293	0.127087
emFS1.981.2	emFS1.980	0.15579	0.559403	0.278493
emFS1.982	emFS1.981.2	0.250753	1.61054	0.155695
emFS10.122	emFS10.123	0.0667996	0.158168	0.422333
emFS10.126	emFS10.127	0.378212	1.33635	0.283019
emFS10.127	emFS10.128	0.393967	1.4054	0.280323
emFS10.194	emFS10.197	0.626508	2.18243	0.287069
emFS10.22	emFS10.23	0.317941	4.72854	0.0672388
emFS10.222	emFS10.224	0.763076	1.77364	0.430232
emFS10.257	emFS10.266	0.014878	0.0604916	0.245951
emFS10.389	emFS10.392	0.118523	0.184893	0.641039
emFS10.454	emFS10.456	0.604379	2.85573	0.211637
emFS10.78	emFS10.79	0.444222	3.09766	0.143406
emFS12.136	emFS12.137	0.0370767	0.0639717	0.579579
emFS12.14	emFS12.15	0.0524939	0.0907401	0.578508
emFS12.146	emFS12.147.1	0.268076	2.97513	0.0901057
emFS12.147.1	emFS12.148.1	0.1561	5.89069	0.0264994
emFS12.161	emFS12.162	0.199145	0.670392	0.297058
emFS12.168	emFS12.169	0.337396	0.624649	0.540137
emFS12.169	emFS12.170	0.586962	0.784527	0.748173
emFS12.173	emFS12.177	0.242792	0.789785	0.307415
emFS12.217	emFS12.219	0.0591863	0.435256	0.13598
emFS12.273	emFS12.274	0.310259	1.34219	0.231159
emFS12.286	emFS12.287	0.14571	0.599199	0.243175
emFS12.346	emFS12.347	0.16771	1.06176	0.157955
emFS12.384	emFS12.387	0.0535716	0.0910057	0.588662
emFS12.4	emFS12.7	0.0560347	0.233854	0.239614
emFS12.416	emFS12.420	0.176926	0.81476	0.217151
emFS12.420	emFS12.421	0.12846	0.621715	0.206621
emFS12.421	emFS12.422	0.146951	0.953702	0.154085
emFS12.435	emFS12.439	0.838069	1.53138	0.547262
emFS12.44	emFS12.45	0.760476	1.81542	0.418897
emFS12.490	emFS12.491	0.154254	0.203751	0.757072
emFS12.491	emFS12.493	0.0468412	0.113274	0.413521
emFS12.557	emFS12.558	0.794406	1.67141	0.475291
emFS12.583.1	emFS12.584	0.364724	4.78259	0.0762607
emFS12.588	emFS12.589	0.436597	1.69465	0.257633
emFS12.59	emFS12.60	0.167717	0.599636	0.279697
emFS12.596	emFS12.597	0.0135417	0.110956	0.122046
emFS12.620	emFS12.621	0.714876	1.87209	0.381861
emFS12.623	emFS12.624	0.0178398	0.083245	0.214305
emFS12.625	emFS12.626	0.495015	1.12252	0.440987
emFS12.634	emFS12.636	0.133086	0.71614	0.185838
emFS12.646	emFS12.647	0.317431	0.761755	0.416709
emFS12.669	emFS12.670	0.139863	1.15481	0.121113
emFS12.697	emFS12.698	0.412969	0.818245	0.504702
emFS12.80	emFS12.81	0.203158	6.23785	0.0325687
emFS12.81	emFS12.82	0.200653	6.59434	0.0304281
emFS12.86	emFS12.88	0.0775529	0.1546	0.501636
emFS13.13	emFS13.15	0.0784313	0.101003	0.776524
emFS13.2	emFS13.3	0.0730156	1.1821	0.0617677
emFS13.3	emFS13.4	0.0119765	0.0682385	0.175509
emFS13.4	emFS13.5	2.55e-05	0.0255332	0.001
emFS13.7	emFS13.10	0.267037	2.63034	0.101522
emFS14.11	emFS14.13	0.0851052	0.20161	0.422128
emFS14.173	emFS14.174	0.138255	0.654648	0.21119
emFS14.63	emFS14.65	0.28401	1.06619	0.266379
emFS17.156	emFS17.159	0.311235	0.56745	0.54848
emFS17.214	emFS17.215	0.0334139	0.370079	0.0902884
emFS17.45	emFS17.48	0.0631065	0.531925	0.118638
emFS18.1057	emFS18.1058	0.396673	1.53696	0.258089
emFS18.1109	emFS18.1110	0.152395	1.05732	0.144133
emFS18.1110	emFS18.1111	0.320107	4.66146	0.0686709
emFS18.1111	emFS18.1112	0.088489	0.610922	0.144845
emFS18.1114	emFS18.1115	0.216352	1.63462	0.132356
emFS18.1115	emFS18.1116	0.398955	3.70302	0.107738
emFS18.1118	emFS18.1119	0.350775	3.91187	0.0896693
emFS18.1125	emFS18.1126	0.181593	0.495864	0.366216
emFS18.1145	emFS18.1146	0.298726	1.39146	0.214685
emFS18.1156	emFS18.1157	0.387457	1.1197	0.346038
emFS18.1288	emFS18.1290	0.568584	3.08701	0.184186
emFS18.1315	emFS18.1316	0.0565065	0.395302	0.142945
emFS18.1447	emFS18.1448	0.136779	0.407486	0.335665
emFS18.1448	emFS18.1449	0.212403	0.855251	0.248352
emFS18.1461	emFS18.1463	0.26387	1.18519	0.22264
emFS18.1473	emFS18.1474	0.0691414	0.125353	0.551575
emFS18.1540	emFS18.1541	0.104696	0.502822	0.208218
emFS18.1542	emFS18.1543	0.311037	3.58608	0.0867345
emFS18.1546	emFS18.1547	0.443451	3.18557	0.139206
emFS18.1564	emFS18.1565	0.0579827	0.758211	0.076473
emFS18.1570	emFS18.1571	0.432247	2.83793	0.152311
emFS18.1622	emFS18.1623	0.833955	1.53459	0.54344
emFS18.1630	emFS18.1631	0.423044	2.83436	0.149256
emFS18.1652	emFS18.1653	0.807817	1.77962	0.453927
emFS18.1653	emFS18.1654	0.714834	2.03364	0.351505
emFS18.1654	emFS18.1655	0.653042	2.59479	0.251674
emFS18.1698	emFS18.1699	0.519654	2.72779	0.190504
emFS18.1702	emFS18.1703	0.151274	0.904616	0.167224
emFS18.1724	emFS18.1725	0.078963	1.04185	0.0757909
emFS18.173	emFS18.174	0.25978	1.39438	0.186304
emFS18.1764	emFS18.1765	0.249669	2.07477	0.120335
emFS18.1834	emFS18.1835	0.101488	0.581225	0.174611
emFS18.1835	emFS18.1836	0.233885	3.43985	0.0679927
emFS18.1854	emFS18.1855	0.361201	0.487195	0.74139
emFS18.193	emFS18.194	0.216172	2.29577	0.0941609
emFS18.1953	emFS18.1954	0.491929	4.4013	0.111769
emFS18.1959	emFS18.1960	0.087955	0.659454	0.133375
emFS18.198	emFS18.199	0.159421	0.379605	0.419965
emFS18.251	emFS18.252	0.148229	6.63316	0.0223466
emFS18.279	emFS18.281	0.565219	2.85151	0.198217
emFS18.301	emFS18.302	0.447487	2.71303	0.16494
emFS18.302	emFS18.303	0.483385	2.66871	0.18113
emFS18.349	emFS18.350	0.21553	7.09468	0.0303791
emFS18.415	emFS18.416	0.155265	4.93963	0.0314326
emFS18.443	emFS18.444	0.142468	0.845761	0.16845
emFS18.478	emFS18.479	0.130231	1.13315	0.114928
emFS18.494.1	emFS18.495	0.12344	0.646278	0.191002
emFS18.495	emFS18.496.1	0.299455	3.20034	0.0935699
emFS18.496.1	emFS18.497	0.264532	1.70083	0.155531
emFS18.497	emFS18.499	0.430111	2.90121	0.148253
emFS18.499	emFS18.500	0.560489	2.37734	0.235763
emFS18.500	emFS18.501	0.376387	1.83136	0.205524
emFS18.534	emFS18.535	0.250032	5.81274	0.0430145
emFS18.540	emFS18.541	0.254079	4.77864	0.0531697
emFS18.546	emFS18.547	0.0837842	0.514681	0.162789
emFS18.547	emFS18.549	0.238853	0.921304	0.259255
emFS18.553	emFS18.554	0.2523	1.2203	0.206752
emFS18.554	emFS18.555	0.166431	0.581956	0.285985
emFS18.555	emFS18.556	0.0677238	1.712	0.0395582
emFS18.556	emFS18.557	0.288798	3.52821	0.0818538
emFS18.603.3	emFS18.604	0.297383	1.15962	0.25645
emFS18.607	emFS18.608	0.362142	3.51974	0.102889
emFS18.63	emFS18.64	0.374614	4.2052	0.0890835
emFS18.649	emFS18.650	0.0974856	0.621676	0.156811
emFS18.724	emFS18.725	0.331294	1.2228	0.270931
emFS18.73	emFS18.75	0.277619	3.15621	0.0879594
emFS18.762	emFS18.763	0.549067	3.49514	0.157095
emFS18.772	emFS18.773	0.225845	1.23002	0.18361
emFS18.795	emFS18.796	0.297557	0.885196	0.336148
emFS18.805	emFS18.806	0.0650675	0.269462	0.241472
emFS18.833	emFS18.834	0.697	2.37	0.294093
emFS18.850	emFS18.851	0.159206	0.70585	0.225552
emFS18.885	emFS18.886	0.23621	1.15569	0.204388
emFS18.886	emFS18.887	0.0567707	0.282646	0.200855
emFS18.892	emFS18.893	0.0139281	0.0838455	0.166117
emFS18.904	emFS18.905	0.280417	4.06687	0.0689515
emFS18.905	emFS18.906	0.29738	4.03997	0.0736094
emFS18.906	emFS18.907	0.363439	3.36265	0.108081
emFS18.926	emFS18.927	0.0882876	0.895499	0.0985904
emFS18.937	emFS18.938	0.342337	0.756845	0.452321
emFS2.107	emFS2.108	0.59889	3.16631	0.189144
emFS2.113	emFS2.114	0.0735901	0.180701	0.407247
emFS2.116	emFS2.118	0.174638	0.574166	0.304158
emFS2.12	emFS2.13	0.502333	2.857	0.175826
emFS2.13	emFS2.15	0.32481	4.54842	0.0714116
emFS2.17	emFS2.18	0.344284	1.17571	0.292831
emFS2.19	emFS2.20	0.224771	1.22246	0.183868
emFS2.20	emFS2.24	0.56999	2.81604	0.202408
emFS2.24	emFS2.26	0.352111	5.3667	0.0656102
emFS2.39	emFS2.41	6.4e-05	0.064002	0.001
emFS2.44	emFS2.48	0.173026	0.315136	0.549052
emFS2.6	emFS2.7	0.0841452	2.61374	0.0321935
emFS2.65	emFS2.66	0.885293	1.39486	0.634681
emFS2.67	emFS2.68	0.396134	0.531531	0.74527
emFS2.87	emFS2.88	0.497194	3.41554	0.145568
emFS2.88	emFS2.89	0.636467	2.61106	0.243758
emFS2.89	emFS2.90	0.509651	3.05511	0.166819
emFS2.97	emFS2.105	0.310238	0.929101	0.333912
emFS21.101	emFS21.100	0.550833	1.30489	0.422129
emFS21.109	emFS21.108	0.341161	1.01951	0.334633
emFS21.111	emFS21.109	0.667324	1.47193	0.453367
emFS21.130	emFS21.129	0.281781	2.00754	0.140362
emFS21.139	emFS21.137	0.0621574	0.19198	0.323771
emFS21.142	emFS21.139	0.130555	0.437078	0.298699
emFS21.144	emFS21.142	0.0754818	0.311232	0.242525
emFS21.151	emFS21.150	0.441451	1.01849	0.433435
emFS21.17	emFS21.14	0.133921	0.73429	0.182382
emFS21.195	emFS21.192	0.639334	1.07053	0.597214
emFS21.206	emFS21.204	0.521705	1.23171	0.42356
emFS21.232	emFS21.231	0.408588	0.894517	0.456769
emFS21.299	emFS21.298	0.150019	0.880179	0.170441
emFS21.30	emFS21.28	0.506859	0.883894	0.573438
emFS21.314	emFS21.313	0.195494	6.25201	0.031269
emFS21.315	emFS21.314	0.125776	1.83849	0.0684126
emFS21.343	emFS21.342	0.135808	0.626239	0.216864
emFS21.362	emFS21.360	0.0369846	0.105212	0.351525
emFS21.375.1	emFS21.366	0.411781	2.02718	0.20313
emFS21.409	emFS21.407	0.112586	0.408105	0.275875
emFS21.497	emFS21.496	0.0380259	0.074603	0.50971
emFS21.528	emFS21.527	0.0666905	1.36917	0.0487089
emFS21.7	emFS21.6	0.177429	1.48727	0.119298
emFS21.72	emFS21.69	0.436663	1.1332	0.385336
emFS21.84.1	emFS21.72	0.540285	1.56014	0.346304
emFS22.1000	emFS22.1003_emFS22.1004	0.309032	3.87063	0.0798402
emFS22.1003_emFS22.1004	emFS22.1005	0.139539	0.642254	0.217264
emFS22.102	emFS22.103	0.457308	3.58877	0.127428
emFS22.1037	emFS22.1038	0.317132	1.23427	0.25694
emFS22.1045	emFS22.1046	0.00120503	0.0151922	0.0793189
emFS22.1063	emFS22.1064	0.273177	0.970623	0.281445
emFS22.1207	emFS22.1208	0.62122	3.15604	0.196835
emFS22.1208	emFS22.1209	0.314935	8.11796	0.0387949
emFS22.1212	emFS22.1213	0.163609	0.933947	0.17518
emFS22.1213	emFS22.1214	0.338013	1.0886	0.310504
emFS22.1243	emFS22.1244	0.0622316	0.1062	0.585985
emFS22.1244	emFS22.1247	0.180571	0.207605	0.869781
emFS22.1257	emFS22.1258	0.208046	1.063	0.195717
emFS22.1258	emFS22.1259	0.0646989	0.251869	0.256876
emFS22.1277	emFS22.1278	0.283344	1.38275	0.204914
emFS22.1356	emFS22.1358	0.0643809	0.415588	0.154915
emFS22.1359	emFS22.1360	0.366611	1.30712	0.280471
emFS22.14	emFS22.15	0.164747	6.07334	0.0271263
emFS22.15	emFS22.16	0.303751	2.21474	0.137149
emFS22.16	emFS22.17	0.130794	1.17383	0.111426
emFS22.17	emFS22.18	0.418078	5.16389	0.0809618
emFS22.18	emFS22.19	0.371062	2.64557	0.140258
emFS22.19	emFS22.20	0.517921	3.28277	0.157769
emFS22.191	emFS22.192	0.171993	1.23329	0.139459
emFS22.192	emFS22.193	0.197774	2.1163	0.0934528
emFS22.193	emFS22.194	0.493198	3.82999	0.128773
emFS22.2	emFS22.3	0.0464496	0.116196	0.399751
emFS22.204	emFS22.205	0.19438	1.22804	0.158285
emFS22.205	emFS22.207	0.262202	4.03415	0.0649956
emFS22.211	emFS22.212	0.0704333	0.537553	0.131026
emFS22.230	emFS22.232	0.388967	3.04498	0.12774
emFS22.238	emFS22.240	0.184868	0.9133	0.202418
emFS22.240	emFS22.241	0.383076	3.93084	0.097454
emFS22.247	emFS22.248	0.417751	3.79553	0.110064
emFS22.252	emFS22.253	0.399019	4.43671	0.0899358
emFS22.253	emFS22.254	0.445645	3.76971	0.118217
emFS22.269	emFS22.270	0.159122	0.861677	0.184666
emFS22.270	emFS22.271	0.133667	0.573213	0.233189
emFS22.271	emFS22.272	0.646286	2.59806	0.248757
emFS22.311	emFS22.312	0.194213	0.468787	0.414288
emFS22.312	emFS22.313	0.275968	3.12243	0.0883823
emFS22.328	emFS22.329	0.693991	1.52298	0.45568
emFS22.341	emFS22.342	0.699346	2.28514	0.306041
emFS22.361	emFS22.362	0.455507	2.95805	0.153989
emFS22.372_emFS22.373	emFS22.374	0.471948	2.67533	0.176407
emFS22.374	emFS22.375	0.198628	0.833749	0.238235
emFS22.375	emFS22.376	0.245933	1.11316	0.220933
emFS22.376	emFS22.378	0.280937	1.24957	0.224827
emFS22.379	emFS22.380	0.501292	2.47821	0.20228
emFS22.381	emFS22.382	0.239293	2.91751	0.0820195
emFS22.416	emFS22.417	0.440727	3.40458	0.129451
emFS22.422	emFS22.423	0.523855	1.92175	0.272592
emFS22.436	emFS22.438	0.167731	1.83823	0.0912459
emFS22.438	emFS22.439	0.149098	1.42318	0.104764
emFS22.44	emFS22.45	0.445194	2.65433	0.167724
emFS22.45	emFS22.46	0.166312	0.523161	0.317898
emFS22.451	emFS22.452	0.259908	2.23484	0.116299
emFS22.461	emFS22.462	0.107603	0.339571	0.31688
emFS22.484	emFS22.485	0.125025	0.370115	0.3378
emFS22.495	emFS22.496	0.0862161	0.409605	0.210486
emFS22.53	emFS22.54	0.347045	4.55079	0.0762605
emFS22.60	emFS22.61	0.22502	0.769571	0.292397
emFS22.604	emFS22.606	0.05332	0.214654	0.248399
emFS22.61	emFS22.62	0.110986	0.617628	0.179698
emFS22.644	emFS22.645	0.0924571	0.754894	0.122477
emFS22.645	emFS22.646	0.0987457	0.761884	0.129607
emFS22.661	emFS22.662	0.610174	2.09123	0.291778
emFS22.662	emFS22.664	0.136673	0.446622	0.306014
emFS22.712	emFS22.713	0.120714	0.94233	0.128101
emFS22.716	emFS22.717	0.0310085	0.471395	0.0657802
emFS22.740	emFS22.741	0.442829	3.20615	0.138119
emFS22.743	emFS22.744	0.226751	1.64795	0.137596
emFS22.757	emFS22.758	0.34758	0.904276	0.384374
emFS22.821	emFS22.822	0.223513	1.42639	0.156698
emFS22.822	emFS22.823	0.481528	4.01929	0.119804
emFS22.823	emFS22.824	0.641426	2.43199	0.263745
emFS22.824	emFS22.825	0.374214	4.21633	0.0887534
emFS22.825	emFS22.826	0.202536	1.02544	0.197512
emFS22.826	emFS22.827	0.558862	3.84584	0.145316
emFS22.88	emFS22.89	0.291003	4.71369	0.0617358
emFS22.904	emFS22.905	0.234232	1.66454	0.140718
emFS22.924	emFS22.925	0.313369	4.87024	0.0643437
emFS22.932	emFS22.933	0.609942	2.80214	0.21767
emFS22.934	emFS22.935	0.453449	2.91983	0.1553
emFS22.935	emFS22.937	0.17447	1.59175	0.109608
emFS22.959	emFS22.960	0.345893	0.81232	0.425808
emFS22.964	emFS22.966	0.328598	0.386821	0.849483
emFS22.966	emFS22.967	0.357475	0.401582	0.890166
emFS22.967	emFS22.968	0.13128	0.192348	0.682512
emFS22.981	emFS22.982	0.15836	0.926371	0.170947
emFS22.992	emFS22.993	0.576448	3.8293	0.150536
emFS24.101	emFS24.98	0.136768	1.53871	0.0888847
emFS24.126	emFS24.125	0.54877	2.5541	0.214858
emFS24.139	emFS24.138	0.114006	0.179607	0.634749
emFS24.140	emFS24.139	0.0443818	0.042632	1.04104
emFS24.148	emFS24.146	0.337496	0.79965	0.422055
emFS24.149	emFS24.148	0.325412	0.849897	0.382884
emFS24.162	emFS24.161	0.257533	0.955306	0.269582
emFS24.17	emFS24.16	0.383597	3.87196	0.0990707
emFS24.175	emFS24.174	0.000954442	0.279668	0.00341277
emFS24.181	emFS24.180	0.215498	1.29981	0.165792
emFS24.184	emFS24.181	0.315223	4.65166	0.0677656
emFS24.185	emFS24.184	0.282246	3.4043	0.0829085
emFS24.186	emFS24.185	0.167984	0.596668	0.281537
emFS24.188	emFS24.187	0.104448	0.227989	0.458127
emFS24.194	emFS24.193	0.499187	2.82652	0.176608
emFS24.197	emFS24.195	0.16923	1.20111	0.140895
emFS24.198	emFS24.197	0.318432	1.61939	0.196637
emFS24.215	emFS24.214	0.328552	1.0064	0.326463
emFS24.233	emFS24.232	0.0856701	0.447009	0.191652
emFS24.290	emFS24.289	0.276488	1.61727	0.17096
emFS24.306	emFS24.305	0.42267	3.85936	0.109518
emFS24.373	emFS24.372	0.0654245	0.726319	0.0900769
emFS24.374	emFS24.373	0.512677	2.65993	0.192741
emFS24.383	emFS24.382	0.0124971	0.0308884	0.404587
emFS24.42	emFS24.41	0.197722	0.755522	0.261702
emFS24.438	emFS24.437	0.563468	2.58422	0.218042
emFS24.5	emFS24.4	0.341008	4.60733	0.0740142
emFS24.534	emFS24.533	0.0336221	0.299922	0.112103
emFS24.589	emFS24.588	0.0411147	0.508515	0.0808525
emFS24.59	emFS24.58	0.297599	1.89511	0.157035
emFS24.595	emFS24.594	0.289632	5.65724	0.0511968
emFS24.618	emFS24.617	0.563838	3.08646	0.182681
emFS24.619	emFS24.618	0.251001	0.756771	0.331673
emFS24.638	emFS24.637	0.568428	2.67984	0.212113
emFS24.639	emFS24.638	0.405914	3.79774	0.106883
emFS24.64	emFS24.63	0.226198	4.00666	0.0564554
emFS24.640	emFS24.639	0.651996	1.85529	0.351425
emFS24.656	emFS24.655	0.108699	0.75387	0.144188
emFS24.675	emFS24.674	0.155086	1.96582	0.0788912
emFS24.679	emFS24.678	9.19e-06	0.00918547	0.001
emFS24.697.1	emFS24.695	0.280698	2.43554	0.115251
emFS24.71	emFS24.70	0.0293872	0.609585	0.0482086
emFS24.738	emFS24.737	0.169058	1.36728	0.123646
emFS24.77	emFS24.73	0.388204	3.56717	0.108827
emFS24.79	emFS24.77	0.647119	2.47964	0.260973
emFS24.83	emFS24.79	0.691254	2.45743	0.281291
emFS24.84	emFS24.83	0.353628	1.96118	0.180314
emFS24.9	emFS24.8	0.095762	0.0662111	1.44631
emFS26.126	emFS26.127	0.0709607	0.349517	0.203025
emFS26.15	emFS26.16	0.0440782	0.292671	0.150607
emFS26.151	emFS26.152	0.327787	2.41	0.136011
emFS26.197	emFS26.199	0.0175705	0.0963707	0.182323
emFS26.199	emFS26.200	0.017004	0.0948561	0.179261
emFS26.201	emFS26.202	0.504752	2.67045	0.189014
emFS26.393	emFS26.394	0.361367	6.27583	0.0575808
emFS26.394	emFS26.395	0.349353	6.03479	0.0578899
emFS26.51	emFS26.52	0.0439029	0.172134	0.255051
emFS26.57	emFS26.58	0.145433	0.204646	0.710655
emFS26.7	emFS26.8.2	0.330543	1.29352	0.255537
emFS26.73	emFS26.74	0.357342	3.99187	0.0895175
emFS27.107	emFS27.106	0.25611	1.70579	0.150141
emFS27.110	emFS27.109	0.0785535	0.807188	0.0973175
emFS27.121	emFS27.120	0.0690722	0.196985	0.350647
emFS27.173	emFS27.172	0.566624	1.0537	0.537746
emFS27.176	emFS27.174	0.7397	1.82171	0.406047
emFS27.177	emFS27.176	0.602152	2.53394	0.237634
emFS27.188	emFS27.187	0.0683937	0.362356	0.188747
emFS27.189	emFS27.188	0.0693783	0.418286	0.165863
emFS27.193	emFS27.191	0.716812	1.94113	0.369276
emFS27.207	emFS27.205	0.531988	1.35298	0.393197
emFS27.208	emFS27.207	0.49079	0.850537	0.577036
emFS27.209	emFS27.208	0.180235	0.342693	0.525938
emFS27.231	emFS27.230	0.491914	1.30605	0.376642
emFS27.286	emFS27.285	0.199725	2.28933	0.0872417
emFS27.287	emFS27.286	0.244547	0.82287	0.297188
emFS27.328	emFS27.327	0.0664947	0.382	0.17407
emFS27.348	emFS27.347	0.312309	5.94957	0.0524928
emFS27.358	emFS27.357	0.177147	0.259753	0.681981
emFS27.397	emFS27.396	0.360795	0.884101	0.408093
emFS27.411	emFS27.410	0.205731	5.19776	0.0395806
emFS27.425	emFS27.423	0.199407	0.62307	0.32004
emFS27.426	emFS27.425	0.339741	0.771715	0.440241
emFS27.431	emFS27.430	0.532306	2.93162	0.181574
emFS27.460	emFS27.459	0.7809	1.3236	0.589982
emFS27.474	emFS27.473	0.0634699	0.851063	0.0745771
emFS27.489	emFS27.488	0.508199	2.50403	0.202953
emFS27.490	emFS27.489	0.395117	3.70149	0.106745
emFS27.491	emFS27.490	0.115687	0.75662	0.1529
emFS27.518	emFS27.517	0.174142	0.558657	0.311716
emFS27.519	emFS27.518	0.184431	1.00731	0.183092
emFS27.520	emFS27.519	0.672852	1.65684	0.406104
emFS27.547	emFS27.546	0.0628303	0.427947	0.146818
emFS27.587	emFS27.586	0.00850407	0.173085	0.0491322
emFS27.600	emFS27.599	0.00905322	0.427576	0.0211733
emFS27.601	emFS27.600	0.125029	1.51112	0.0827394
emFS27.608	emFS27.607	0.124819	1.0425	0.11973
emFS27.609	emFS27.608	0.0191271	0.228371	0.0837543
emFS27.610	emFS27.609	0.0141095	0.11838	0.119188
emFS27.627	emFS27.625	0.0671431	0.0844535	0.795031
emFS27.632	emFS27.631	0.0359069	0.214097	0.167713
emFS27.644	emFS27.641	0.00831003	0.211309	0.0393265
emFS27.645	emFS27.644	0.301331	1.64598	0.183071
emFS27.680	emFS27.679	0.0133262	0.540324	0.0246633
emFS28.100	emFS28.99	0.072791	1.16215	0.062635
emFS28.101	emFS28.100	0.0957903	0.511601	0.187236
emFS28.24	emFS28.23	0.407483	2.64604	0.153998
emFS28.27	emFS28.24	0.527037	2.3233	0.226849
emFS28.39	emFS28.38	0.267044	3.11475	0.0857354
emFS28.89	emFS28.88	0.265619	2.59987	0.102167
emFS28.99	emFS28.96	0.0449036	0.934401	0.048056
emFS4.1020	emFS4.1021	0.142952	8.13102	0.0175811
emFS4.1024	emFS4.1025	4.14e-05	0.041365	0.001
emFS4.112	emFS4.111	0.331478	1.10484	0.300023
emFS4.113.1	emFS4.112	0.265893	2.04409	0.130079
emFS4.1143	emFS4.1140	0.211095	0.80794	0.261275
emFS4.1165	emFS4.1164	0.0891043	0.627469	0.142006
emFS4.1169	emFS4.1168	0.388402	2.6952	0.144109
emFS4.1173	emFS4.1172	0.457613	3.66111	0.124993
emFS4.1176	emFS4.1175	0.174553	0.434501	0.401731
emFS4.1192	emFS4.1190	0.209112	0.372438	0.561468
emFS4.1203	emFS4.1202	0.260398	0.656879	0.396417
emFS4.1246	emFS4.1244	0.681692	2.17761	0.313046
emFS4.1270	emFS4.1269	0.557632	2.96155	0.18829
emFS4.1285	emFS4.1282	0.435433	0.964636	0.451396
emFS4.134	emFS4.132	0.705667	2.13074	0.331184
emFS4.1368	emFS4.1367	0.425542	4.31071	0.0987173
emFS4.1378	emFS4.1376	0.503015	0.999268	0.503383
emFS4.1425	emFS4.1424	0.330987	4.38692	0.0754486
emFS4.1469	emFS4.1468	0.324044	2.3981	0.135125
emFS4.1482	emFS4.1479	0.186235	4.63394	0.0401893
emFS4.1491	emFS4.1487	0.270674	1.74126	0.155447
emFS4.1496	emFS4.1495	0.226571	0.659981	0.343299
emFS4.1518	emFS4.1517	0.569727	2.59712	0.219369
emFS4.1522	emFS4.1521	0.334478	2.5351	0.131939
emFS4.1523	emFS4.1522	0.461843	2.63251	0.175438
emFS4.1524	emFS4.1523	0.357399	2.75322	0.129811
emFS4.1529	emFS4.1528	0.46657	2.59097	0.180076
emFS4.1612	emFS4.1610	0.0698087	0.249325	0.279991
emFS4.167	emFS4.166	0.67181	1.80742	0.371695
emFS4.1696	emFS4.1691	0.523864	1.14755	0.456506
emFS4.1732	emFS4.1731	0.188449	1.33586	0.141069
emFS4.1736	emFS4.1735	0.711761	2.22077	0.320501
emFS4.1748	emFS4.1747	0.14767	0.818423	0.180433
emFS4.1750	emFS4.1748	0.428154	3.7777	0.113337
emFS4.1757	emFS4.1752	0.223821	1.09962	0.203544
emFS4.1759	emFS4.1758	0.200731	1.09916	0.182621
emFS4.1761	emFS4.1759	0.0458321	0.0751823	0.609613
emFS4.1762	emFS4.1761	0.326833	3.25444	0.100427
emFS4.1769	emFS4.1768	0.112871	0.528417	0.213602
emFS4.1913	emFS4.1910	0.540476	2.443	0.221235
emFS4.1927	emFS4.1925	0.448685	0.964766	0.465071
emFS4.1929	emFS4.1927	0.402945	1.31847	0.305615
emFS4.2	emFS4.1	0.002983	0.00702091	0.424873
emFS4.219	emFS4.218	0.270973	1.73094	0.156547
emFS4.225	emFS4.222	0.271405	1.47827	0.183596
emFS4.229	emFS4.228	0.312931	4.26152	0.0734319
emFS4.230	emFS4.229	0.309572	4.96941	0.0622956
emFS4.231	emFS4.230	0.454094	3.33166	0.136297
emFS4.241	emFS4.239	0.388331	0.876697	0.442947
emFS4.346	emFS4.347	0.491947	4.32869	0.113648
emFS4.347	emFS4.348	0.655906	3.02256	0.217003
emFS4.351	emFS4.352	0.087982	0.63732	0.13805
emFS4.393	emFS4.394	0.185905	4.84364	0.0383812
emFS4.394	emFS4.395	0.369647	4.0106	0.0921676
emFS4.395	emFS4.396	0.179344	0.849451	0.211129
emFS4.396	emFS4.397	0.45846	2.6429	0.173468
emFS4.436	emFS4.437	0.358363	3.97021	0.0902628
emFS4.438	emFS4.439	0.0626045	0.331597	0.188797
emFS4.440	emFS4.441	0.235843	0.803774	0.29342
emFS4.516	emFS4.517	0.447484	2.89217	0.154723
emFS4.526	emFS4.527	0.204926	0.699488	0.292966
emFS4.539	emFS4.540	0.301079	5.69618	0.0528563
emFS4.549	emFS4.550	0.413319	2.13024	0.194025
emFS4.55	emFS4.54	0.483715	2.53527	0.190795
emFS4.566	emFS4.568	0.750962	1.20971	0.620779
emFS4.57	emFS4.56	0.561978	3.34349	0.168081
emFS4.573	emFS4.574	0.292846	4.43828	0.0659818
emFS4.598	emFS4.599	0.324623	1.35976	0.238737
emFS4.627	emFS4.628_emFS4.629	0.828908	1.62989	0.508567
emFS4.640	emFS4.641	0.0608372	0.449696	0.135285
emFS4.719	emFS4.720	0.0936639	0.79809	0.11736
emFS4.720	emFS4.721	0.30987	1.55136	0.199741
emFS4.721	emFS4.722	0.343794	2.06342	0.166614
emFS4.722	emFS4.723	0.461292	4.0368	0.114272
emFS4.723	emFS4.724	0.426548	4.9745	0.0857469
emFS4.771	emFS4.772	0.1433	4.72454	0.0303309
emFS4.772	emFS4.773	0.0511842	1.85621	0.0275746
emFS4.775	emFS4.776	0.0920912	1.22414	0.0752294
emFS4.811	emFS4.812	0.186359	0.778073	0.239514
emFS4.816	emFS4.817	0.25889	2.80134	0.0924167
emFS4.831	emFS4.832	0.380345	3.73086	0.101946
emFS4.850	emFS4.851	0.486881	3.57659	0.13613
emFS4.851	emFS4.852	0.534202	3.67477	0.14537
emFS4.852	emFS4.853	0.222119	1.0545	0.210639
emFS4.853	emFS4.854	0.432004	1.3159	0.328294
emFS4.856	emFS4.857	0.628165	1.49272	0.42082
emFS4.882	emFS4.883	0.271953	1.67854	0.162017
emFS4.883	emFS4.885	0.38752	1.2927	0.299777
emFS4.887	emFS4.888	0.120326	0.957242	0.125701
emFS4.891	emFS4.892	0.107771	1.01976	0.105683
emFS4.916	emFS4.917	0.237112	1.46297	0.162075
emFS4.917	emFS4.918	0.0991943	0.533158	0.18605
emFS4.918	emFS4.919	0.0850885	0.595018	0.143002
emFS4.919	emFS4.920	0.263789	1.19918	0.219975
emFS4.920	emFS4.922	0.210641	1.34026	0.157165
emFS4.930	emFS4.931	0.116363	0.5482	0.212264
emFS4.956	emFS4.958	0.209476	4.4958	0.0465937
emFS5.133	emFS5.134	0.188177	1.68198	0.111878
emFS5.138	emFS5.139	0.0346155	0.623996	0.055474
emFS5.160	emFS5.161	0.502379	2.34886	0.213882
emFS5.173	emFS5.174	0.143939	0.566934	0.25389
emFS5.177	emFS5.178	0.0110594	0.0177001	0.624822
emFS5.225	emFS5.226	0.125637	3.11603	0.0403195
emFS5.336	emFS5.338	0.0914815	0.139071	0.657804
emFS6.137	emFS6.135.1	0.270231	1.35111	0.200006
emFS6.148	emFS6.147	0.52004	3.80935	0.136517
emFS6.186	emFS6.185	0.267848	0.795905	0.336533
emFS6.207	emFS6.205	0.168782	0.852067	0.198086
emFS6.216	emFS6.215	0.149071	1.0017	0.148818
emFS6.279	emFS6.278	0.240867	3.08944	0.0779646
emFS6.28	emFS6.27	0.328614	0.93212	0.352545
emFS6.303	emFS6.302	0.208272	0.659436	0.315834
emFS6.304	emFS6.303	0.21537	1.14394	0.18827
emFS6.305	emFS6.304	0.275561	1.12185	0.24563
emFS6.307	emFS6.305	0.228662	0.52537	0.435239
emFS6.308	emFS6.307	0.0639233	0.150038	0.426047
emFS6.309	emFS6.308	0.246186	1.09424	0.224984
emFS6.316	emFS6.315	0.403076	3.07632	0.131025
emFS6.320	emFS6.319	0.309701	5.85817	0.0528665
emFS6.335	emFS6.334	0.465502	2.32802	0.199956
emFS6.355	emFS6.354	0.174155	2.91603	0.0597232
emFS6.367	emFS6.366	0.0515742	0.176239	0.292638
emFS6.418	emFS6.417	0.137592	1.54239	0.0892068
emFS6.433	emFS6.432	0.0660774	0.17392	0.37993
emFS6.45	emFS6.42	0.221084	0.802571	0.275469
emFS6.469	emFS6.468	0.00977511	0.0409697	0.238594
emFS6.525	emFS6.524	0.310978	2.002	0.155333
emFS6.53	emFS6.51	0.403513	0.880502	0.458277
emFS6.564	emFS6.565	0.263772	3.82325	0.0689916
emFS6.601	emFS6.602	0.740526	1.80695	0.409821
emFS6.673	emFS6.672	0.395224	3.39951	0.116259
emFS6.697	emFS6.696	0.298243	1.23284	0.241916
emFS6.723	emFS6.722	0.0712357	1.06503	0.0668862
emFS6.724	emFS6.723	0.169086	1.45903	0.115889
emFS6.733	emFS6.732	0.0798489	0.127113	0.628171
emFS6.752	emFS6.753	0.181732	1.32679	0.136972
emFS6.754	emFS6.752	0.173063	1.24132	0.139418
emFS6.784	emFS6.783	0.128442	0.293065	0.438273
emFS6.802	emFS6.800	0.447108	2.80565	0.15936
emFS6.803	emFS6.802	0.590428	1.67058	0.353427
emFS6.808	emFS6.807	0.587205	2.35617	0.24922
emFS6.827	emFS6.826	0.06806	1.40033	0.0486026
emFS6.832	emFS6.831	0.182661	1.22966	0.148546
emFS6.834_emFS6.837	emFS6.833	0.132026	0.619394	0.213154
emFS6.845	emFS6.844	0.122409	0.25394	0.482041
emFS6.846	emFS6.845	0.304282	4.42077	0.06883
emFS6.852	emFS6.851	0.441261	2.81105	0.156974
emFS6.864	emFS6.863	0.235895	2.6798	0.0880273
emFS6.867	emFS6.866	0.255615	0.934325	0.273582
emFS6.892	emFS6.891	0.599694	2.30779	0.259856
emFS6.897	emFS6.893	0.102089	0.774859	0.131752
emFS6.903	emFS6.902	0.393058	1.04914	0.374649
emFS6.905	emFS6.903	0.145643	0.191391	0.76097
emFS8.256	emFS8.252	0.0642218	0.781902	0.0821354
emFS8.274	emFS8.273	0.293661	3.48598	0.0842405
emFS8.281	emFS8.280	0.164232	4.21269	0.0389851
emFS8.290	emFS8.289	0.322271	2.47137	0.130402
emFS8.306	emFS8.304	0.120894	0.635952	0.190099
emFS9.100	emFS9.99	0.403844	3.33915	0.120942
emFS9.123	emFS9.122	0.140683	0.656113	0.214418
emFS9.130	emFS9.129	0.0968812	0.459216	0.210971
emFS9.19	emFS9.18	0.195902	0.620972	0.315476
emFS9.219	emFS9.217	0.376226	3.67536	0.102364
emFS9.26	emFS9.25	0.143763	0.797079	0.180362
emFS9.61	emFS9.60	0.289771	2.76905	0.104647
emFS9.62	emFS9.61	0.141335	0.924863	0.152817
emFS9.64	emFS9.63	0.108137	1.63878	0.0659864
emFS9.87	emFS9.86	0.233062	1.44563	0.161219
emOS100.10	emOS100.11	0.512397	3.59879	0.14238
emOS100.117	emOS100.118	0.582118	1.34433	0.433017
emOS100.175	emOS100.176	0.88875	1.46885	0.605063
emOS100.180	emOS100.181	0.174323	0.372351	0.468168
emOS100.181	emOS100.183	0.762847	1.2621	0.604426
emOS100.196	emOS100.200	0.202837	0.717166	0.282831
emOS100.214	emOS100.216	0.611872	2.35162	0.260192
emOS100.35	emOS100.36	0.26672	0.356883	0.747359
emOS100.54	emOS100.57	0.834322	1.53664	0.542952
emOS100.69	emOS100.70	0.306653	3.87372	0.0791623
emOS101.10	emOS101.9	0.596697	3.18213	0.187515
emOS101.11	emOS101.10	0.259819	3.95862	0.0656339
emOS101.129	emOS101.128	0.0856943	0.18044	0.474918
emOS101.158	emOS101.156	0.41685	3.05323	0.136528
emOS101.23	emOS101.22	0.541078	2.53403	0.213525
emOS101.30	emOS101.28	0.460974	2.62088	0.175885
emOS105.15	emOS105.13	0.222693	0.484838	0.459314
emOS105.170	emOS105.166	0.32366	0.639409	0.506187
emOS105.171	emOS105.170	0.158881	0.426054	0.372914
emOS105.281	emOS105.280	0.571323	5.45046	0.104821
emOS105.337	emOS105.335	0.277107	5.01865	0.0552154
emOS105.341	emOS105.340	0.222843	2.32687	0.0957695
emOS105.414	emOS105.413	0.158885	0.40105	0.396173
emOS105.427.1	emOS105.426	0.324356	4.64137	0.0698837
emOS105.433	emOS105.432	0.734995	1.78022	0.412868
emOS105.46	emOS105.44	0.199719	1.1903	0.167788
emOS105.496	emOS105.494	0.403592	1.63408	0.246984
emOS105.68	emOS105.65	0.0337971	0.139979	0.241445
emOS105.83	emOS105.82	0.387429	2.968	0.130535
emOS105.86	emOS105.85	0.00491366	0.019958	0.246199
emOS106.122	emOS106.123	0.1504	2.61642	0.057483
emOS106.196	emOS106.197	0.101823	1.54983	0.0656994
emOS106.265	emOS106.266	0.251557	0.51471	0.488735
emOS106.307	emOS106.308	0.134788	1.03739	0.12993
emOS106.327	emOS106.328	0.589617	2.62596	0.224534
emOS106.328	emOS106.329	0.679124	2.24458	0.302561
emOS106.329	emOS106.330	0.533514	1.55524	0.343042
emOS109.10	emOS109.9	0.0463348	0.210906	0.219694
emOS109.11	emOS109.10	0.0424495	0.21753	0.195143
emOS109.121	emOS109.120	0.185857	0.581758	0.319474
emOS109.132	emOS109.131	0.194488	1.83168	0.10618
emOS109.138	emOS109.137	0.00513277	0.409655	0.0125295
emOS109.155	emOS109.154	0.648517	2.33925	0.277232
emOS109.254	emOS109.253	0.391689	4.34951	0.0900535
emOS109.258	emOS109.257	0.284548	1.49788	0.189967
emOS109.72	emOS109.71	0.143188	0.409534	0.349637
emOS113.109	emOS113.108	0.590002	3.60258	0.163772
emOS113.120	emOS113.119	0.321941	0.695395	0.462961
emOS113.135	emOS113.134	0.343957	4.31462	0.0797189
emOS113.136	emOS113.135	0.352976	5.72674	0.0616363
emOS113.156	emOS113.155	0.69928	2.08527	0.335343
emOS113.157	emOS113.156	0.629676	2.32083	0.271314
emOS113.188	emOS113.187	0.262948	0.311241	0.844836
emOS113.191	emOS113.190	0.243409	2.35398	0.103403
emOS113.192	emOS113.191	0.230472	6.47259	0.0356073
emOS113.193	emOS113.192	0.334898	4.93652	0.0678409
emOS113.202	emOS113.201	0.315344	1.86194	0.169363
emOS113.203	emOS113.202	0.314965	1.91805	0.164211
emOS113.233	emOS113.232	0.763625	1.84793	0.413233
emOS113.69	emOS113.65	0.129035	1.06047	0.121677
emOS113.74	emOS113.73	0.355943	1.12586	0.316152
emOS113.8	emOS113.7	0.297923	3.7608	0.0792179
emOS114.108	emOS114.110	0.0229424	0.219214	0.104657
emOS114.135	emOS114.136	0.111442	0.228498	0.487718
emOS114.146	emOS114.147	0.883651	1.34712	0.655955
emOS114.147	emOS114.149	0.443652	0.971483	0.456675
emOS114.156	emOS114.157	0.207696	0.461969	0.44959
emOS114.177	emOS114.178	0.231678	1.50989	0.15344
emOS114.234	emOS114.235	0.239363	5.52589	0.0433166
emOS114.258	emOS114.259	0.122758	0.616793	0.199026
emOS114.343	emOS114.344	0.234541	2.14711	0.109236
emOS114.347	emOS114.348	0.0606713	0.450426	0.134698
emOS114.353	emOS114.354	0.0729995	0.136438	0.535039
emOS114.375	emOS114.376	0.586133	3.36459	0.174206
emOS114.390	emOS114.391	0.0252101	0.520481	0.0484362
emOS114.420	emOS114.423	0.163616	0.562244	0.291006
emOS114.424	emOS114.425	0.191032	0.865932	0.220609
emOS114.427	emOS114.428	0.184807	1.45948	0.126625
emOS114.429	emOS114.430	0.0982213	0.227198	0.432316
emOS114.453	emOS114.454	0.128851	0.252577	0.510144
emOS114.454	emOS114.456	0.143106	0.282961	0.505747
emOS114.498	emOS114.499	0.297445	4.42681	0.0671918
emOS114.505.1	emOS114.506	0.358693	0.45287	0.792043
emOS114.513	emOS114.514	0.0895274	0.576415	0.155317
emOS114.514	emOS114.515	0.0644668	0.72611	0.0887838
emOS114.531	emOS114.534	0.192293	1.30928	0.146869
emOS114.542	emOS114.543	0.0291791	0.402464	0.0725012
emOS114.561	emOS114.563	0.222416	0.418633	0.531292
emOS114.583	emOS114.586	0.0406197	0.23998	0.169263
emOS114.595	emOS114.596	0.341483	1.46046	0.233819
emOS114.596	emOS114.600	0.210771	1.03289	0.204059
emOS114.79	emOS114.80	0.206645	1.88144	0.109833
emOS117.137	emOS117.138	0.195446	1.19767	0.163189
emOS117.19	emOS117.20	0.223627	2.07408	0.10782
emOS117.38	emOS117.39	0.139886	1.31871	0.106078
emOS117.6	emOS117.9	0.265869	2.12926	0.124865
emOS117.9	emOS117.10	0.246038	2.80333	0.0877665
emOS120.142	emOS120.141	0.263985	2.22664	0.118558
emOS120.152	emOS120.151	0.343598	4.7925	0.071695
emOS120.228	emOS120.227	0.235448	0.858436	0.274275
emOS120.283	emOS120.282	0.355414	1.79468	0.198038
emOS120.332	emOS120.331	0.142391	1.73337	0.082147
emOS120.360	emOS120.358	0.0200833	0.733639	0.0273749
emOS120.362	emOS120.361	0.374182	0.639811	0.584831
emOS120.405	emOS120.404	0.359194	0.650107	0.552515
emOS120.42	emOS120.40	0.238869	2.315	0.103183
emOS120.439	emOS120.438	0.39802	2.25499	0.176506
emOS120.46	emOS120.45	0.0600101	1.15532	0.0519422
emOS120.499	emOS120.498	0.272897	0.915823	0.29798
emOS120.54	emOS120.53	0.188965	1.56188	0.120986
emOS120.565	emOS120.564	0.187613	1.15073	0.163038
emOS120.569	emOS120.568	0.302229	1.11993	0.269864
emOS120.625	emOS120.624	0.285381	4.03712	0.0706893
emOS120.630	emOS120.628	0.18927	5.55873	0.0340492
emOS120.638	emOS120.637	0.170486	0.626102	0.272298
emOS120.669	emOS120.668	0.404008	9.02773	0.0447519
emOS120.670	emOS120.669	0.339594	9.30049	0.0365135
emOS120.693	emOS120.692	0.207478	1.06844	0.194187
emOS120.695	emOS120.693	0.136372	0.499618	0.272952
emOS120.704	emOS120.703	0.485996	3.17402	0.153117
emOS121.100	emOS121.99	0.341853	2.31917	0.147403
emOS121.116	emOS121.115	0.732314	2.40406	0.304616
emOS121.117	emOS121.116	0.265461	4.23039	0.062751
emOS121.120	emOS121.119	0.368101	0.662112	0.555951
emOS121.32	emOS121.31	0.532695	3.70527	0.143767
emOS121.38	emOS121.37	0.551783	2.4603	0.224274
emOS121.42	emOS121.41	0.143237	0.225089	0.636358
emOS121.48	emOS121.45	0.400519	2.22596	0.179931
emOS121.60	emOS121.59	0.24392	0.981593	0.248494
emOS121.70	emOS121.66	0.28969	3.8598	0.0750531
emOS124.124	emOS124.125	0.546005	3.35527	0.16273
emOS124.14	emOS124.15	0.406533	3.04409	0.133548
emOS124.217	emOS124.218	0.330221	0.576403	0.5729
emOS124.22	emOS124.24	0.613057	6.78154	0.0904009
emOS124.221	emOS124.222	0.244718	0.700896	0.34915
emOS124.284	emOS124.285	0.298567	5.03463	0.0593027
emOS124.32	emOS124.33	0.614731	2.49981	0.245911
emOS124.91	emOS124.92	0.0489233	0.311191	0.157213
emOS126.40	emOS126.37	0.104256	0.212618	0.490344
emOS126.49	emOS126.47	0.530858	2.58605	0.205278
emOS130.12	emOS130.13	0.161096	0.661066	0.243691
emOS130.139	emOS130.140	0.134243	1.34422	0.0998674
emOS130.207	emOS130.208	0.247619	6.50386	0.0380726
emOS130.208	emOS130.209	0.265445	7.58047	0.035017
emOS130.210	emOS130.211	0.244329	3.01273	0.0810988
emOS130.211	emOS130.213	0.063676	0.255469	0.249252
emOS130.230	emOS130.231	0.0928158	1.62169	0.0572339
emOS130.231	emOS130.232	0.135733	1.48857	0.0911836
emOS130.235	emOS130.236	0.58409	3.26167	0.179077
emOS130.241	emOS130.242	0.331243	4.59985	0.0720116
emOS130.27	emOS130.28	0.307111	5.3219	0.0577069
emOS130.28	emOS130.29	0.351114	4.43841	0.079108
emOS130.30	emOS130.31	0.602514	2.95585	0.203838
emOS130.47	emOS130.48	0.502011	3.58459	0.140047
emOS130.62	emOS130.63	0.556255	3.02407	0.183943
emOS130.90	emOS130.91	0.433947	1.74861	0.248167
emOS137.30	emOS137.29	0.681449	2.1298	0.319959
emOS140.110	emOS140.112	0.653923	2.81299	0.232466
emOS140.122	emOS140.123	0.561946	1.6517	0.340224
emOS140.140	emOS140.141	0.708786	2.02629	0.349796
emOS140.146	emOS140.147	0.0610361	0.0849269	0.718689
emOS140.166	emOS140.167	0.277379	1.48329	0.187002
emOS140.180_emOS140.181	emOS140.182	0.816516	1.57139	0.519615
emOS140.182	emOS140.183	0.324884	0.758087	0.428558
emOS140.194	emOS140.195	0.59753	2.2875	0.261215
emOS140.205	emOS140.206	0.0898583	0.363703	0.247065
emOS140.217	emOS140.218	0.336762	7.07625	0.0475905
emOS140.218	emOS140.219	0.326453	5.59138	0.058385
emOS140.257	emOS140.258	0.527973	2.51233	0.210153
emOS140.285	emOS140.286	0.368594	1.65739	0.222394
emOS140.290	emOS140.291	0.454924	2.25	0.202188
emOS140.291	emOS140.294	0.601057	2.38356	0.252168
emOS140.295	emOS140.296	0.298286	0.614708	0.485248
emOS140.46	emOS140.47	0.34211	3.65968	0.093481
emOS140.47	emOS140.48	0.369768	2.24227	0.164908
emOS140.48	emOS140.49	0.112991	0.262808	0.429936
emOS140.5	emOS140.6	0.325845	0.927562	0.351292
emOS144.211	emOS144.212	0.391592	4.06227	0.0963975
emOS144.220	emOS144.221	0.394588	5.51217	0.071585
emOS144.256	emOS144.257	0.172046	0.591008	0.291105
emOS144.261	emOS144.262	0.247716	1.75427	0.141207
emOS144.278	emOS144.279	0.622045	1.3615	0.456882
emOS144.287	emOS144.288	0.687264	2.03454	0.337798
emOS144.288	emOS144.289	0.169683	1.24457	0.136339
emOS144.374	emOS144.375	0.0930525	0.279572	0.332839
emOS144.437	emOS144.438	0.169355	0.867111	0.195309
emOS144.466	emOS144.467	0.300215	0.673532	0.445733
emOS144.505	emOS144.506	0.319775	4.66793	0.0685048
emOS144.506	emOS144.507	0.262707	4.87242	0.0539171
emOS144.78	emOS144.79	0.541528	2.83623	0.190932
emOS146.110	emOS146.109	0.152615	1.07415	0.14208
emOS146.52	emOS146.51	0.210809	4.54147	0.0464187
emOS146.62	emOS146.61	0.227656	5.16628	0.0440656
emOS146.63	emOS146.62	0.199568	2.96373	0.0673368
emOS146.69	emOS146.67	0.30695	4.17182	0.0735769
emOS146.95	emOS146.92	0.208379	0.516601	0.403365
emOS146.97	emOS146.96	0.164967	0.358398	0.460289
emOS150.10	emOS150.9	0.132317	1.42217	0.0930385
emOS150.19	emOS150.18	0.42931	1.01098	0.424646
emOS150.3	emOS150.2	0.190842	1.65702	0.115172
emOS150.30	emOS150.29	0.278038	0.619374	0.448901
emOS150.33	emOS150.32	0.31966	1.26292	0.253111
emOS150.63	emOS150.62	0.693741	1.90051	0.365028
emOS150.64	emOS150.63	0.668217	2.05574	0.325049
emOS150.69	emOS150.68	0.354552	3.86738	0.0916776
emOS156.11	emOS156.14	0.185676	0.639755	0.29023
emOS156.138	emOS156.140	0.18633	4.43309	0.0420316
emOS156.140	emOS156.141	0.348142	0.787728	0.441957
emOS156.31	emOS156.32	0.455774	0.745353	0.611487
emOS156.32	emOS156.33	0.0526132	0.101515	0.518279
emOS156.6	emOS156.7	0.0334139	0.370079	0.0902884
emOS158.6	emOS158.5	0.242026	2.92067	0.0828667
emOS161.4	emOS161.5	0.528722	0.528604	1.00022
emOS163.110	emOS163.107.1	0.302128	0.625743	0.482831
emOS163.161	emOS163.158	0.51933	1.92403	0.269918
emOS163.223	emOS163.222	0.623396	2.64342	0.23583
emOS163.227	emOS163.226	0.0227671	0.578653	0.0393449
emOS163.259	emOS163.258	0.0693982	1.05627	0.0657012
emOS163.274	emOS163.273	0.350594	3.44676	0.101717
emOS163.275	emOS163.274	0.144852	0.703972	0.205764
emOS163.298	emOS163.294	0.453442	0.930347	0.48739
emOS163.31	emOS163.30	0.260021	0.908042	0.286353
emOS163.56	emOS163.51	0.238174	0.830095	0.286923
emOS163.68	emOS163.67	0.0533816	0.480469	0.111103
emOS164.11	emOS164.12	0.176277	1.8363	0.095996
emOS164.163	emOS164.164	0.651374	3.6235	0.179764
emOS164.169	emOS164.170	0.102725	0.386811	0.265569
emOS164.213	emOS164.217	0.0903848	0.241232	0.37468
emOS164.230	emOS164.231	0.293673	6.52492	0.0450078
emOS164.259	emOS164.261	0.144395	1.43247	0.100801
emOS164.314	emOS164.315	0.133362	0.553469	0.240956
emOS164.39	emOS164.41	0.0351409	0.151445	0.232038
emOS164.4	emOS164.5	0.447782	4.95831	0.0903094
emOS164.41	emOS164.42	0.286488	0.963958	0.2972
emOS164.44	emOS164.45.1	0.524124	0.881277	0.594733
emOS164.46	emOS164.47	0.208343	0.520347	0.400393
emOS164.81	emOS164.82	0.146295	0.605311	0.241685
emOS164.82	emOS164.83	0.211025	0.851342	0.247873
emOS164.99	emOS164.104	0.0227034	0.0623723	0.363999
emOS167.135	emOS167.134	0.354602	0.553941	0.640144
emOS167.164	emOS167.163	0.304394	5.8926	0.0516571
emOS167.165	emOS167.164	0.23968	2.5769	0.0930111
emOS167.73	emOS167.71	0.176372	1.22206	0.144323
emOS167.77	emOS167.76	0.319553	4.09173	0.0780974
emOS168.116	emOS168.118	0.0777944	0.583719	0.133274
emOS168.163	emOS168.164	0.309752	5.53156	0.0559972
emOS168.182	emOS168.183	0.0251289	0.0927681	0.270879
emOS168.196	emOS168.197	0.334342	0.673074	0.496739
emOS168.199	emOS168.200	0.630761	2.35399	0.267954
emOS168.221	emOS168.223	0.424989	3.00995	0.141195
emOS168.226	emOS168.229	0.184377	6.77955	0.0271961
emOS168.247	emOS168.248	0.00938493	0.0811035	0.115715
emOS168.265	emOS168.266	0.13103	0.369679	0.354442
emOS168.276	emOS168.278	0.113362	0.858833	0.131996
emOS168.278	emOS168.279	0.270761	2.49891	0.108352
emOS168.279	emOS168.280	0.311911	4.26142	0.0731943
emOS168.280	emOS168.281	0.322477	4.41713	0.0730061
emOS168.281	emOS168.282	0.247814	4.38588	0.0565028
emOS168.286	emOS168.288	0.145503	6.53565	0.0222629
emOS168.288	emOS168.289	0.185882	5.00156	0.0371648
emOS168.289	emOS168.290	0.223466	6.36562	0.0351052
emOS168.303.1	emOS168.304	2.04e-06	0.00204246	0.001
emOS168.331	emOS168.332	0.52105	2.68676	0.193933
emOS168.332	emOS168.333	0.311387	1.18808	0.262093
emOS168.333	emOS168.336	0.696637	2.06722	0.336991
emOS168.34	emOS168.35	0.104591	0.337527	0.309875
emOS168.356	emOS168.358	0.538372	2.44987	0.219755
emOS168.38	emOS168.39	0.256692	0.759446	0.337999
emOS168.394	emOS168.395	0.111319	0.60456	0.184133
emOS168.403	emOS168.404	0.238686	6.31199	0.0378147
emOS168.46	emOS168.47	0.159863	0.339852	0.470391
emOS168.74	emOS168.75	0.414988	3.98832	0.104051
emOS168.75	emOS168.76	0.309983	2.12539	0.145848
emOS169.185	emOS169.188	0.00219579	0.0194919	0.112651
emOS169.190	emOS169.191	0.0822278	0.246365	0.333764
emOS169.21	emOS169.22	0.705547	1.38495	0.509439
emOS169.219	emOS169.220	0.22261	0.440031	0.505896
emOS169.259	emOS169.260	0.244964	1.87794	0.130443
emOS169.271	emOS169.272	0.0433087	0.174642	0.247985
emOS169.29	emOS169.32	0.457817	1.37782	0.332277
emOS169.324	emOS169.325	0.41601	3.39759	0.122443
emOS169.325	emOS169.326	0.0983449	0.357894	0.274788
emOS169.356	emOS169.358	0.0771802	0.225572	0.342154
emOS169.367	emOS169.368	0.494502	2.93616	0.168418
emOS169.395	emOS169.396	0.25161	0.307384	0.818553
emOS169.396	emOS169.400	0.498565	1.08398	0.45994
emOS169.431	emOS169.432	0.543016	2.33925	0.232132
emOS169.439	emOS169.440	0.879507	1.35443	0.649357
emOS169.445	emOS169.446	0.271693	1.6543	0.164235
emOS169.45	emOS169.46	0.493222	2.55564	0.192993
emOS169.67	emOS169.68	0.792678	1.64732	0.481192
emOS173.124	emOS173.123	0.258258	0.473631	0.545272
emOS173.138	emOS173.137	0.121346	0.37377	0.324655
emOS173.181	emOS173.180	0.432669	2.24166	0.193013
emOS173.196	emOS173.195	0.273357	1.37935	0.198179
emOS173.200	emOS173.199	0.668813	1.78187	0.375344
emOS173.202	emOS173.200	0.591364	2.10474	0.280968
emOS173.203	emOS173.202	0.440644	0.654652	0.673097
emOS173.247	emOS173.246	0.325328	1.36963	0.23753
emOS173.248	emOS173.247	0.38688	1.15403	0.335244
emOS173.272	emOS173.271	0.262261	0.600089	0.437037
emOS173.288	emOS173.287	0.157284	0.453277	0.346992
emOS173.3	emOS173.1	0.517297	0.76671	0.674696
emOS173.306	emOS173.305	0.218195	0.395337	0.551922
emOS173.307	emOS173.306	0.324639	0.8364	0.388139
emOS173.366.1	emOS173.365	0.498343	3.31272	0.150433
emOS173.372	emOS173.371	0.583145	2.97639	0.195923
emOS173.373	emOS173.372	0.120375	0.692659	0.173787
emOS173.39	emOS173.38	0.473023	2.98837	0.158288
emOS173.43	emOS173.42	0.0813505	0.496466	0.163859
emOS174.147	emOS174.148	0.387306	5.15691	0.0751043
emOS174.148	emOS174.149	0.110238	0.866039	0.12729
emOS174.176	emOS174.177	0.387949	2.34686	0.165305
emOS174.182	emOS174.183	0.783541	1.67273	0.468421
emOS174.207	emOS174.208	0.15911	3.8672	0.0411435
emOS174.303	emOS174.304	0.21261	1.4345	0.148213
emOS174.320	emOS174.321	0.271519	0.432824	0.627319
emOS174.355	emOS174.356	0.100004	1.03408	0.0967082
emOS174.390	emOS174.391	0.251767	6.67169	0.0377367
emOS174.489	emOS174.490	0.0192533	0.123427	0.15599
emOS174.517	emOS174.518	0.433075	4.12743	0.104926
emOS174.527	emOS174.528	0.00614256	0.0296014	0.207509
emOS174.549	emOS174.550	0.341226	2.82283	0.120881
emOS174.590	emOS174.591	0.13555	0.734359	0.184583
emOS174.591	emOS174.592	0.257533	4.83712	0.053241
emOS174.622.1	emOS174.623	0.166152	0.788618	0.210688
emOS174.625	emOS174.626	0.00027479	0.27479	0.001
emOS174.646	emOS174.647	0.241832	1.48961	0.162346
emOS174.690	emOS174.691	0.0909465	0.339947	0.267531
emOS174.691	emOS174.694	0.299961	3.23236	0.0927994
emOS174.694	emOS174.695	0.439622	3.68527	0.119292
emOS174.722	emOS174.723	0.342777	1.96055	0.174838
emOS174.723	emOS174.724	0.342474	2.41887	0.141584
emOS174.725	emOS174.726	0.36519	4.6758	0.0781022
emOS174.731	emOS174.732	0.145689	1.16519	0.125035
emOS174.778	emOS174.779	0.0549972	0.191502	0.287188
emOS174.837	emOS174.838	0.155668	0.26473	0.588025
emOS174.94	emOS174.95	0.351188	1.66402	0.211047
emOS181.113	emOS181.114	0.133329	0.510861	0.26099
emOS181.173	emOS181.175	0.780508	1.72732	0.45186
emOS181.175	emOS181.177	0.324527	2.26995	0.142966
emOS181.206	emOS181.207	0.211901	1.4697	0.14418
emOS181.268	emOS181.270	0.22793	1.37172	0.166164
emOS181.286	emOS181.287	0.0536265	0.24314	0.220558
emOS181.310	emOS181.311	0.488759	1.80898	0.270185
emOS181.327	emOS181.328	0.642389	2.08135	0.30864
emOS181.332	emOS181.333	0.202027	0.880303	0.229497
emOS181.373	emOS181.375	0.19372	0.628176	0.308384
emOS181.398	emOS181.399	0.0573702	0.295523	0.194131
emOS181.483	emOS181.484	0.510512	4.92175	0.103726
emOS181.491	emOS181.492	0.606961	2.42617	0.250173
emOS181.492	emOS181.493	0.104865	1.11893	0.0937192
emOS181.538	emOS181.539	0.491662	3.22924	0.152253
emOS181.541	emOS181.542	0.637167	2.20884	0.288462
emOS181.543	emOS181.544	0.263468	7.16816	0.0367553
emOS181.569	emOS181.570	0.187295	0.413962	0.452446
emOS181.571	emOS181.572	0.102008	1.14013	0.0894706
emOS181.574	emOS181.576	0.513101	3.76599	0.136246
emOS181.580	emOS181.581	0.0434998	0.318666	0.136506
emOS181.581	emOS181.582	0.311622	2.01821	0.154405
emOS181.582	emOS181.583	0.155693	1.58583	0.0981778
emOS184.27	emOS184.26	0.161106	4.69361	0.0343245
emOS184.38	emOS184.37	0.24888	0.311709	0.798436
emOS184.54	emOS184.53	0.321981	4.03856	0.0797267
emOS29.1	emFS14.2	0.0316486	0.000661704	47.829
emOS29.121	emOS29.120	0.539187	3.17385	0.169884
emOS29.127	emOS29.126	0.136867	0.544131	0.251533
emOS29.138	emOS29.137	0.453577	3.23771	0.140092
emOS29.66	emOS29.65	0.341097	1.36197	0.250444
emOS34.52	emOS34.51	0.0906112	0.107905	0.839735
emOS35.26	emOS35.27	0.63516	2.60885	0.243463
emOS35.47	emOS35.48	0.351912	5.55714	0.0633262
emOS35.48	emOS35.50	0.337075	5.69794	0.0591574
emOS35.56	emOS35.57	0.477672	2.89534	0.16498
emOS35.9	emOS35.10	0.624967	2.49379	0.250609
emOS36.174	emOS36.175	0.269646	1.10728	0.24352
emOS36.175	emOS36.177	0.423405	3.22908	0.131123
emOS36.235	emOS36.238	0.0257546	0.109648	0.234885
emOS36.284	emOS36.285	0.776777	2.05436	0.378112
emOS36.319	emOS36.320	0.223843	0.8513	0.262943
emOS36.346	emOS36.347	0.127908	0.65191	0.196205
emOS36.347	emOS36.348	0.478407	3.99991	0.119604
emOS36.376	emOS36.377	0.231874	5.97855	0.0387844
emOS36.47	emOS36.48	0.347772	3.32858	0.104481
emOS36.477	emOS36.478	0.48551	2.93336	0.165513
emOS36.478	emOS36.479	0.324011	5.67671	0.0570773
emOS36.518	emOS36.519	0.300917	4.9071	0.0613228
emOS36.519	emOS36.520	0.197145	5.68912	0.0346529
emOS36.520	emOS36.521	0.236402	5.55327	0.0425698
emOS36.523	emOS36.524	0.550995	3.47752	0.158445
emOS36.537	emOS36.538	0.1856	0.494586	0.375264
emOS36.559	emOS36.560	0.534276	2.79597	0.191088
emOS36.560	emOS36.561	0.69322	2.0735	0.334323
emOS37.108	emOS37.110	0.432236	4.83014	0.0894873
emOS37.115	emOS37.116	0.621464	2.12313	0.292711
emOS37.116	emOS37.117	0.246626	1.24123	0.198694
emOS37.130	emOS37.131	0.409294	1.48552	0.275521
emOS37.131	emOS37.133	0.390797	3.83455	0.101914
emOS37.136	emOS37.137	0.0484442	0.0923344	0.52466
emOS37.137	emOS37.139	0.374903	3.18762	0.117612
emOS37.140	emOS37.141	0.45805	2.70062	0.169609
emOS37.147	emOS37.148	0.285291	4.62342	0.0617055
emOS37.159	emOS37.160	0.145163	1.09792	0.132216
emOS37.163	emOS37.164	0.279572	2.0124	0.138925
emOS37.2	emOS37.4	0.169339	0.720613	0.234993
emOS37.211	emOS37.212	0.0885302	0.216313	0.409269
emOS37.243	emOS37.244	0.031228	0.104477	0.298899
emOS37.248	emOS37.249	0.109189	0.653678	0.167038
emOS37.35	emOS37.36	0.338754	3.27926	0.103302
emOS37.56	emOS37.57	0.0919894	1.04361	0.0881458
emOS37.57	emOS37.58	0.0809047	1.25345	0.0645455
emOS43.105	emOS43.106	0.339446	4.71328	0.0720189
emOS43.123	emOS43.124	0.465679	3.99273	0.116632
emOS43.135	emOS43.136	0.0600577	0.221255	0.271441
emOS43.137	emOS43.138	0.592773	2.08955	0.283685
emOS43.138	emOS43.139	0.797674	1.71542	0.465004
emOS43.139	emOS43.140.2	0.722057	2.0137	0.358572
emOS43.140.2	emOS43.141	0.545819	1.93283	0.282394
emOS43.142	emOS43.143	0.235006	0.804033	0.292284
emOS43.145	emOS43.146	0.171383	0.56264	0.304605
emOS43.159	emOS43.160	0.0710352	0.24453	0.290497
emOS43.200	emOS43.201	0.156866	0.840778	0.186572
emOS43.218	emOS43.219	0.0708471	0.0743543	0.952832
emOS43.231	emOS43.232	0.212912	2.84764	0.0747679
emOS43.232	emOS43.233	0.144723	0.814949	0.177586
emOS43.260	emOS43.261	0.253086	1.25181	0.202177
emOS43.265	emOS43.267	0.0129416	0.0604536	0.214075
emOS43.268.1	emOS43.269	0.278854	1.64985	0.169017
emOS43.297	emOS43.298	0.239691	1.46453	0.163665
emOS43.302	emOS43.303	0.154605	2.21765	0.0697155
emOS43.303	emOS43.304	0.36366	2.22386	0.163526
emOS43.304	emOS43.306	0.231424	3.81636	0.06064
emOS43.326	emOS43.327	0.304555	0.623126	0.488754
emOS43.343	emOS43.344	0.356027	4.63927	0.076742
emOS43.365	emOS43.366	0.186766	0.807853	0.231188
emOS43.366	emOS43.367	0.0749552	0.306218	0.244778
emOS43.386	emOS43.387	0.0945203	2.17799	0.0433979
emOS43.400	emOS43.401	0.536143	3.41064	0.157197
emOS43.401	emOS43.402	0.492094	3.51032	0.140185
emOS43.423	emOS43.424	0.189871	2.02275	0.0938677
emOS43.459	emOS43.460	0.333722	0.343534	0.97144
emOS43.460	emOS43.461	0.342013	0.451544	0.75743
emOS43.461	emOS43.462	0.179093	0.102061	1.75476
emOS43.462	emOS43.463	0.381576	0.526745	0.724404
emOS43.494	emOS43.495	0.737061	1.87591	0.392909
emOS43.498	emOS43.499	0.191522	1.61765	0.118395
emOS43.512	emOS43.513	0.226412	4.15853	0.0544452
emOS43.513	emOS43.514	0.151053	1.16957	0.129153
emOS43.541	emOS43.542.3	0.31007	4.00381	0.0774436
emOS43.549	emOS43.550	0.394396	4.84351	0.0814277
emOS43.86	emOS43.87	0.167157	0.52581	0.317903
emOS49.12	emOS49.13	0.250387	2.2182	0.112879
emOS49.122	emOS49.123	0.252107	4.33622	0.0581397
emOS49.123	emOS49.130	0.0174759	0.235492	0.0742101
emOS49.130	emOS49.133	0.156494	3.30475	0.0473542
emOS49.195	emOS49.198	0.42486	1.57109	0.270424
emOS49.201	emOS49.202	0.789188	1.74244	0.452922
emOS49.208	emOS49.210	0.159746	0.630857	0.253221
emOS49.245	emOS49.246	0.794034	1.74786	0.454288
emOS49.265	emOS49.266	0.296622	3.45792	0.0857803
emOS49.266	emOS49.269	0.238778	1.07757	0.221589
emOS49.269	emOS49.270	0.116311	0.97292	0.119548
emOS49.30	emOS49.34	0.0757956	0.0760782	0.996285
emOS49.330	emOS49.331	0.159319	0.525704	0.303058
emOS49.331	emOS49.332	0.422272	3.13925	0.134513
emOS49.332	emOS49.333	0.465781	1.51599	0.307245
emOS49.354	emOS49.355	0.444172	1.88702	0.235382
emOS49.360	emOS49.361	0.311295	4.82595	0.0645043
emOS49.361	emOS49.362	0.276552	5.09499	0.0542792
emOS49.362	emOS49.363	0.136531	1.17452	0.116244
emOS49.363	emOS49.364	0.29298	4.44068	0.0659764
emOS49.400	emOS49.401_emOS49.402	0.270332	1.90353	0.142016
emOS49.401_emOS49.402	emOS49.403	0.11994	1.43867	0.0833691
emOS49.408	emOS49.409	0.203703	1.35932	0.149857
emOS49.413	emOS49.414	0.329256	5.166	0.0637353
emOS49.432	emOS49.433	0.31024	3.76803	0.0823346
emOS49.436	emOS49.437	0.363156	4.95786	0.0732486
emOS49.437	emOS49.438	0.241607	1.87257	0.129024
emOS49.443	emOS49.444	0.49391	3.91549	0.126143
emOS49.449	emOS49.450	0.158728	2.25646	0.0703438
emOS49.467	emOS49.468	0.720671	1.92562	0.374254
emOS49.470	emOS49.471	0.490898	3.61704	0.135718
emOS49.63	emOS49.65	0.0011472	2.32e-05	49.5233
emOS49.78	emOS49.79	0.357802	5.56846	0.0642551
emOS51.107	emOS51.108	0.455075	1.01712	0.447417
emOS51.12	emOS51.13	0.340152	4.64184	0.0732795
emOS51.127	emOS51.128	0.163682	0.533302	0.306921
emOS51.20	emOS51.21	0.0913171	0.323559	0.282227
emOS51.35	emOS51.36	0.482415	3.73663	0.129104
emOS51.36	emOS51.40	0.676897	3.0786	0.219872
emOS51.40	emOS51.41	0.394369	1.14717	0.343776
emOS51.47	emOS51.48	0.45553	3.41525	0.133381
emOS51.62	emOS51.63	0.433779	3.68487	0.117719
emOS51.63	emOS51.65	0.407593	4.83096	0.084371
emOS51.73	emOS51.74	0.589782	2.43116	0.242593
emOS51.74	emOS51.75	0.277657	1.49429	0.185812
emOS51.8	emOS51.9	0.0959023	0.0915541	1.04749
emOS51.84	emOS51.85	0.709515	1.99415	0.355799
emOS51.85	emOS51.86	0.637331	2.28668	0.278715
emOS52.29	emOS52.23	0.265058	1.09238	0.242642
emOS52.34	emOS52.33	0.708539	1.18837	0.596227
emOS52.47	emOS52.46	0.124391	0.533522	0.233152
emOS52.48	emOS52.47	0.612092	2.25496	0.271443
emOS55.1157	emOS55.1156	0.154988	1.26298	0.122716
emOS55.1182	emOS55.1181	0.158291	1.20206	0.131682
emOS55.1189	emOS55.1188	0.154328	0.957494	0.161179
emOS55.1196	emOS55.1195	0.230665	0.881704	0.261613
emOS55.1230	emOS55.1229	0.393903	3.17757	0.123964
emOS55.1231	emOS55.1230	0.26398	0.905114	0.291654
emOS55.1236	emOS55.1233	0.18541	0.943199	0.196576
emOS55.1263	emOS55.1262	0.384748	3.79638	0.101346
emOS55.1264	emOS55.1263	0.316696	4.69772	0.0674148
emOS55.1266	emOS55.1265	0.782121	1.69748	0.460755
emOS55.1321	emOS55.1320	0.105275	0.539227	0.195233
emOS55.1325	emOS55.1324	0.157163	1.30666	0.120279
emOS55.1332	emOS55.1331	0.0518231	0.368404	0.140669
emOS55.1343	emOS55.1342	0.244816	2.85803	0.0856592
emOS55.1346	emOS55.1343	0.31409	3.57479	0.0878624
emOS55.1347	emOS55.1346	0.155564	1.37305	0.113299
emOS55.1348	emOS55.1347	0.192725	1.20495	0.159944
emOS55.1358	emOS55.1357.2	0.471469	1.34233	0.351231
emOS55.1363	emOS55.1362	0.375703	2.74732	0.136752
emOS55.1376	emOS55.1375	0.188017	1.40977	0.133368
emOS55.1406	emOS55.1405	0.165136	0.804561	0.20525
emOS55.1439	emOS55.1438	0.183537	0.65493	0.280239
emOS55.1440	emOS55.1439	0.491944	3.00121	0.163915
emOS55.1441	emOS55.1440	0.243712	0.566723	0.430038
emOS55.1446	emOS55.1445	0.26198	3.9243	0.0667584
emOS55.1495	emOS55.1494	0.138983	1.01893	0.136401
emOS55.1496	emOS55.1495	0.115418	0.77523	0.148883
emOS55.1501	emOS55.1500	0.224553	2.00365	0.112072
emOS55.1503	emOS55.1502	0.375448	3.72851	0.100697
emOS55.1504	emOS55.1503	0.312221	1.54033	0.202697
emOS55.1534	emOS55.1533	0.618642	2.48256	0.249195
emOS55.1536	emOS55.1534	0.662223	2.40568	0.275275
emOS55.1555	emOS55.1554	0.291687	1.65492	0.176254
emOS55.1557	emOS55.1555	0.236795	4.78466	0.0494904
emOS55.1566	emOS55.1565	0.317298	0.634331	0.500208
emOS55.1590	emOS55.1589	0.257791	2.02156	0.127521
emOS55.1609	emOS55.1608	0.23165	4.26495	0.0543148
emOS55.1614	emOS55.1613	0.302254	2.97713	0.101525
emOS55.1706	emOS55.1705.1	0.052981	0.119344	0.443933
emOS55.1766	emOS55.1765	0.02039	0.273984	0.0744204
emOS55.1777	emOS55.1776	0.180472	1.26497	0.142669
emOS55.1778	emOS55.1777	0.144417	1.06859	0.135146
emOS55.1779	emOS55.1778	0.341916	3.39211	0.100797
emOS55.1780	emOS55.1779	0.146543	1.85835	0.0788565
emOS55.1781	emOS55.1780	0.416193	3.18624	0.130622
emOS55.1802	emOS55.1801	0.084756	0.149357	0.567472
emOS55.1895	emOS55.1894	0.100912	0.381763	0.264332
emOS55.1903	emOS55.1902	0.0996374	4.40131	0.0226381
emOS55.220	emOS55.219	0.0564132	0.730116	0.077266
emOS55.295_emOS55.296	emOS55.294	0.531182	2.60684	0.203765
emOS55.359	emOS55.358	0.305273	2.92204	0.104473
emOS55.360	emOS55.359	0.325564	2.84771	0.114325
emOS55.361	emOS55.360	0.38619	2.71483	0.142252
emOS55.418	emOS55.417	0.317428	4.23212	0.0750045
emOS55.426	emOS55.425	0.705653	1.96025	0.359981
emOS55.504	emOS55.502	0.615213	2.54606	0.241634
emOS55.581	emOS55.580	0.156984	0.864982	0.181489
emOS55.584	emOS55.582	0.556221	2.81002	0.197942
emOS55.61	emOS55.59	0.705893	1.3354	0.528602
emOS55.624	emOS55.623	0.133327	1.68903	0.0789371
emOS55.638	emOS55.637	0.727059	2.18888	0.332161
emOS55.639	emOS55.638	0.0223369	0.195394	0.114317
emOS55.666	emOS55.665	0.411242	3.4353	0.119711
emOS55.677	emOS55.676	0.546872	2.65599	0.205902
emOS55.685.1	emOS55.684	0.308234	2.39864	0.128504
emOS55.687	emOS55.686	0.0437263	0.310077	0.141018
emOS55.69	emOS55.61	0.686478	1.41057	0.486666
emOS55.725	emOS55.724	0.00575584	0.15487	0.0371656
emOS55.726	emOS55.725	0.000183039	0.183039	0.001
emOS55.751	emOS55.750	0.511315	4.97276	0.102823
emOS55.766	emOS55.765	0.477412	1.72278	0.277116
emOS55.79	emOS55.78	0.259867	1.38045	0.188248
emOS55.808	emOS55.807	0.26045	4.33923	0.0600222
emOS55.825	emOS55.824	0.0829926	0.538653	0.154074
emOS55.83	emOS55.82	0.235367	2.98827	0.0787636
emOS55.84.1	emOS55.83	0.456941	2.4863	0.183784
emOS55.840	emOS55.839	0.154172	1.67354	0.0921236
emOS55.848	emOS55.847	0.154648	1.111	0.139196
emOS55.863	emOS55.862	0.228496	0.716544	0.318886
emOS55.871	emOS55.869	0.654394	2.45089	0.267002
emOS55.892	emOS55.890	0.0744986	0.166458	0.447552
emOS55.915	emOS55.913	0.294439	2.29472	0.128311
emOS55.93	emOS55.92	0.161078	2.10865	0.076389
emOS55.963	emOS55.962	0.217632	6.08804	0.0357475
emOS56.100	emOS56.101	0.0102787	0.0326659	0.314662
emOS56.154	emOS56.156	0.0564351	0.135176	0.417494
emOS56.156	emOS56.157	0.211633	0.90669	0.233413
emOS56.20	emOS56.22	0.122126	0.515098	0.237093
emOS56.22	emOS56.23	0.492147	3.0847	0.159544
emOS56.23	emOS56.24	0.571681	2.90668	0.196679
emOS56.26	emOS56.27	0.0453226	0.0890651	0.50887
emOS56.3	emOS56.4	0.182951	1.61801	0.113072
emOS56.36	emOS56.37	0.341909	0.853425	0.400632
emOS56.45	emOS56.46.1	0.290653	1.72198	0.16879
emOS56.46.1	emOS56.47	0.323704	2.96689	0.109105
emOS56.48	emOS56.49	0.0215456	0.10738	0.200647
emOS56.49	emOS56.50	0.0656899	0.399611	0.164385
emOS56.61	emOS56.62	0.0457907	0.23096	0.198263
emOS56.63	emOS56.65	0.362784	4.05185	0.0895354
emOS56.65	emOS56.66	0.325548	4.71002	0.0691181
emOS56.66	emOS56.67	0.311692	3.09673	0.100652
emOS56.67	emOS56.68	0.322777	3.23956	0.0996361
emOS56.68	emOS56.69	0.208621	1.83153	0.113905
emOS56.69	emOS56.70	0.375917	3.50981	0.107105
emOS56.97	emOS56.98	0.225665	0.80798	0.279295
emOS56.98	emOS56.99	0.365748	0.963717	0.379518
emOS58.95	emOS58.96	0.606702	2.23971	0.270884
emOS59.11	emOS59.12	0.273462	1.33371	0.205038
emOS59.14	emOS59.16	0.426506	0.902914	0.472366
emOS59.37	emOS59.41	0.03184	0.0669414	0.47564
emOS59.69	emOS59.70	0.0778644	1.16197	0.0670107
emOS59.95	emOS59.96	0.498767	2.9103	0.17138
emOS63.110	emOS63.109	0.0529075	0.213811	0.24745
emOS63.111	emOS63.110	0.0454839	0.214308	0.212236
emOS63.35	emOS63.34	0.491433	1.94306	0.252917
emOS63.36	emOS63.35	0.182429	0.297378	0.613457
emOS63.43	emOS63.40	0.143229	0.749785	0.191027
emOS63.51	emOS63.50	0.360815	3.86275	0.0934088
emOS63.52	emOS63.51	0.160128	0.793364	0.201834
emOS63.54	emOS63.52	0.351139	0.90216	0.38922
emOS63.57	emOS63.56	0.0869402	2.29399	0.0378991
emOS63.60	emOS63.58	0.432928	3.11194	0.139119
emOS65.102	emOS65.103	0.332596	0.913658	0.364027
emOS65.141	emOS65.142	0.157672	0.599386	0.263056
emOS65.150	emOS65.151	0.099086	0.269155	0.368138
emOS65.161	emOS65.162	0.147046	0.333557	0.440841
emOS65.162	emOS65.164	0.0745263	0.256174	0.29092
emOS65.168	emOS65.170	0.0363651	0.116425	0.312349
emOS65.178	emOS65.179	0.437216	3.82643	0.114262
emOS65.323	emOS65.324	0.182047	0.496646	0.366554
emOS65.324	emOS65.325	0.398288	0.9915	0.401703
emOS65.325	emOS65.327	0.120581	0.304663	0.395784
emOS65.370	emOS65.371	0.187371	0.989103	0.189435
emOS65.76	emOS65.77	0.111706	0.14054	0.794834
emOS65.77	emOS65.78	0.130969	0.118792	1.10251
emOS65.90	emOS65.94	0.0462151	0.333686	0.138499
emOS72.12	emOS72.13	0.335817	2.17371	0.15449
emOS72.172	emOS72.174	0.0604919	0.106113	0.57007
emOS72.174	emOS72.175	0.416979	1.09016	0.382491
emOS72.184	emOS72.185	0.264767	0.648888	0.408032
emOS72.185	emOS72.186	0.281531	1.04737	0.2688
emOS72.186	emOS72.187	0.317457	1.27945	0.248119
emOS72.20	emOS72.21	0.131042	0.273989	0.478274
emOS72.203	emOS72.205	0.364974	1.2297	0.2968
emOS72.250	emOS72.251	0.436667	2.07873	0.210064
emOS72.251	emOS72.252	0.135606	0.337092	0.402282
emOS72.283	emOS72.284	0.30352	1.12176	0.270575
emOS72.288	emOS72.289	0.058252	0.757714	0.0768786
emOS72.335	emOS72.336_emOS72.337	0.0430869	1.2824	0.0335987
emOS72.363	emOS72.364	0.217246	0.468157	0.464045
emOS72.364	emOS72.365	0.453983	1.22028	0.372033
emOS72.415	emOS72.419	0.0677233	0.263629	0.256889
emOS72.473	emOS72.474	0.0812112	0.290828	0.279241
emOS72.475	emOS72.476	0.133545	0.884644	0.150959
emOS72.493	emOS72.495.1	0.301781	0.816745	0.369493
emOS72.529	emOS72.530	0.121763	1.04432	0.116595
emOS72.613	emOS72.614	0.0283881	0.0497777	0.570298
emOS72.96	emOS72.97	0.0373332	0.0110535	3.3775
emOS79.1026	emOS79.1025	0.195472	1.66574	0.117349
emOS79.1049	emOS79.1048	0.00166902	0.173512	0.00961906
emOS79.1067	emOS79.1066	0.261752	6.19038	0.0422837
emOS79.1114	emOS79.1110	0.632488	2.78455	0.227141
emOS79.1115	emOS79.1114	0.232706	1.02151	0.227807
emOS79.1117	emOS79.1116	0.458253	1.52844	0.299817
emOS79.1119	emOS79.1117	0.677288	2.55216	0.265379
emOS79.1127	emOS79.1126	0.13215	1.31151	0.100762
emOS79.1160	emOS79.1159	0.354246	3.8626	0.0917119
emOS79.1211	emOS79.1210	0.0988721	0.181663	0.544262
emOS79.1215	emOS79.1214	0.106636	0.73296	0.145487
emOS79.1267	emOS79.1260	0.326404	1.22861	0.265669
emOS79.1279	emOS79.1278	0.0666907	0.133959	0.497845
emOS79.128	emOS79.127	0.460436	3.02235	0.152343
emOS79.129	emOS79.128	0.342683	6.45395	0.0530967
emOS79.1299.2	emOS79.1298	0.12769	0.843092	0.151455
emOS79.1315	emOS79.1314	0.114704	1.21238	0.0946107
emOS79.150	emOS79.149	0.319476	1.97438	0.161811
emOS79.185	emOS79.184	0.109011	0.346941	0.314207
emOS79.211	emOS79.210	0.397491	1.06907	0.37181
emOS79.212	emOS79.211	0.603861	4.8485	0.124546
emOS79.213	emOS79.212	0.0263939	1.01394	0.0260309
emOS79.214	emOS79.213	0.405143	0.921858	0.439485
emOS79.219	emOS79.218	0.500566	1.94122	0.257862
emOS79.30	emOS79.29	0.0484788	0.427695	0.113349
emOS79.315	emOS79.314	0.434281	3.24819	0.133699
emOS79.36	emOS79.35	0.468486	2.98287	0.157059
emOS79.370	emOS79.369	0.181695	0.342567	0.530393
emOS79.426	emOS79.425	0.551885	2.40586	0.229392
emOS79.456	emOS79.455	0.25166	0.939031	0.268
emOS79.457	emOS79.456	0.170638	0.636039	0.268282
emOS79.468	emOS79.467	0.234975	1.13549	0.206938
emOS79.472	emOS79.471	0.0913878	0.323464	0.282528
emOS79.514	emOS79.513	0.00416257	0.491509	0.00846896
emOS79.517	emOS79.516	0.249341	2.05579	0.121287
emOS79.526	emOS79.525	0.837721	1.51552	0.55276
emOS79.535	emOS79.534	0.0545538	0.125415	0.434987
emOS79.576	emOS79.575	0.374083	0.625259	0.598285
emOS79.61	emOS79.60	0.0488534	1.0164	0.0480651
emOS79.681	emOS79.680	0.204662	0.881473	0.232182
emOS79.700	emOS79.699	0.569951	2.43341	0.234219
emOS79.710	emOS79.709	0.124434	0.562886	0.221064
emOS79.737	emOS79.734	0.346352	5.40536	0.0640756
emOS79.741	emOS79.740	0.151162	0.762349	0.198285
emOS79.774	emOS79.773	0.655194	1.30431	0.502332
emOS79.883	emOS79.881	0.189549	1.95035	0.0971876
emOS79.884	emOS79.883	0.115953	0.844545	0.137296
emOS79.886	emOS79.885	0.0926279	0.734938	0.126035
emOS79.904	emOS79.903	0.0939604	0.148617	0.632232
emOS79.916	emOS79.912	0.261686	0.792526	0.330193
emOS79.925	emOS79.924	0.404834	0.70611	0.57333
emOS79.931	emOS79.925	0.392746	1.53182	0.256392
emOS79.939	emOS79.938	0.2307	0.915388	0.252025
emOS79.940	emOS79.939	0.508478	2.46212	0.20652
emOS79.948	emOS79.947	0.554979	2.20946	0.251183
emOS79.955	emOS79.954	0.684305	2.01243	0.340039
emOS79.97	emOS79.95	0.112394	0.217728	0.516212
emOS79.990	emOS79.989	0.241067	1.70811	0.14113
emOS80.107	emOS80.108	0.58717	3.27128	0.179492
emOS80.112	emOS80.113	0.135819	1.6749	0.0810906
emOS80.113	emOS80.115	0.092171	1.65029	0.0558514
emOS80.122.1	emOS80.123	0.0263715	0.140001	0.188366
emOS80.31	emOS80.32	0.530898	2.4352	0.21801
emOS80.35	emOS80.36	0.066544	0.275908	0.241182
emOS80.43	emOS80.44	0.530988	2.43247	0.218292
emOS80.6	emOS80.7.1	0.0260238	0.144738	0.179799
emOS80.63	emOS80.64	0.359476	5.01878	0.0716262
emOS80.64	emOS80.65	0.312456	5.32067	0.0587249
emOS81.15	emOS81.14	0.0752347	0.157432	0.477888
emOS81.3	emOS81.2	0.440902	2.12688	0.207299
emOS81.81	emOS81.79	0.198022	0.631103	0.313771
emOS86.113	emOS86.112	0.0499787	0.166519	0.300137
emOS86.136	emOS86.134	0.191502	0.517574	0.369999
emOS86.154	emOS86.153	0.208253	0.874598	0.238112
emOS86.158	emOS86.157	0.0627794	0.812081	0.0773067
emOS86.162	emOS86.161	0.210825	1.54268	0.136662
emOS86.177	emOS86.176	0.376769	3.46967	0.108589
emOS86.178	emOS86.177	0.186451	3.25148	0.0573433
emOS86.195	emOS86.194	0.119677	0.889938	0.134478
emOS86.232	emOS86.230	0.404392	1.05062	0.384909
emOS86.287	emOS86.285	0.0909082	0.37845	0.240212
emOS86.293	emOS86.292	0.169179	5.70491	0.0296549
emOS86.299	emOS86.298	0.167916	0.784012	0.214175
emOS86.300	emOS86.299	0.112791	0.838535	0.13451
emOS86.32	emOS86.31	0.634589	2.24982	0.282062
emOS86.347	emOS86.345	0.433502	3.93445	0.110181
emOS86.362	emOS86.361	0.503822	3.69713	0.136274
emOS86.379	emOS86.378	0.56951	1.20053	0.474383
emOS86.56	emOS86.55	0.27618	1.82895	0.151005
emOS86.59	emOS86.58	0.456954	3.1457	0.145263
emOS86.97	emOS86.96	0.124827	0.280792	0.444553
emOS88.109	emOS88.110	0.57909	2.36412	0.24495
emOS88.128	emOS88.129	0.239271	0.472283	0.506625
emOS88.174	emOS88.175	0.20806	4.64561	0.0447865
emOS88.208	emOS88.209	0.259688	1.59187	0.163134
emOS89.139	emOS89.140	0.200271	1.51627	0.132082
emOS89.144	emOS89.145	0.241736	1.09076	0.221622
emOS89.15	emOS89.18	0.280464	1.97724	0.141846
emOS89.18	emOS89.19	0.0673891	0.327471	0.205786
emOS89.187	emOS89.191	0.428374	2.9797	0.143764
emOS89.19	emOS89.20	0.37987	4.76279	0.079758
emOS89.207	emOS89.209	0.417689	0.995019	0.41978
emOS89.209	emOS89.210	0.383282	0.940435	0.407559
emOS89.210	emOS89.211	0.276067	0.770041	0.35851
emOS89.23	emOS89.24	0.447552	3.24673	0.137847
emOS89.239	emOS89.241	0.155456	0.763672	0.203564
emOS89.248	emOS89.249	0.337431	1.73916	0.19402
emOS89.254	emOS89.255	0.712949	1.90221	0.3748
emOS89.298	emOS89.299	0.0342214	0.118983	0.287617
emOS89.30	emOS89.31	0.398727	0.974176	0.409297
emOS89.36	emOS89.39	0.0621501	0.0654348	0.949802
emOS89.39	emOS89.40	0.364588	1.26233	0.288822
emOS89.40	emOS89.42	0.215336	0.551845	0.390211
emOS89.42	emOS89.43	0.332094	1.21729	0.272815
emOS89.48	emOS89.49	0.790505	1.82001	0.43434
emOS89.85	emOS89.87	0.403254	1.07581	0.374836
emOS89.97	emOS89.98	0.0675367	0.573238	0.117816
emOS90.121	emOS90.122	0.137079	1.26953	0.107976
emOS90.172	emOS90.173	0.356914	1.83564	0.194435
emOS90.177	emOS90.179	0.334754	3.01943	0.110867
emOS90.199	emOS90.200	0.424452	4.5172	0.0939636
emOS90.200	emOS90.201	0.320187	6.6596	0.048079
emOS90.206	emOS90.207	0.188855	0.95687	0.197368
emOS90.211	emOS90.212	0.499714	0.821861	0.608027
emOS90.227	emOS90.229	0.077053	2.59453	0.0296983
emOS90.229	emOS90.230	0.103717	1.08904	0.0952371
emOS90.28	emOS90.31	0.0917512	0.141939	0.646414
emOS91.1000	emOS91.998	0.639141	2.15104	0.297132
emOS91.1023	emOS91.1022	0.724151	1.85251	0.390902
emOS91.1086	emOS91.1085	0.325179	4.26158	0.0763047
emOS91.1091	emOS91.1090	0.254178	1.60399	0.158466
emOS91.1162	emOS91.1161	0.20931	2.0281	0.103205
emOS91.1170	emOS91.1169	0.194993	1.59788	0.122032
emOS91.118	emOS91.117	0.0143747	0.318775	0.0450936
emOS91.1206	emOS91.1205	0.109776	0.125019	0.878072
emOS91.1215	emOS91.1214	0.0841978	0.182368	0.461691
emOS91.1222	emOS91.1221	0.117367	1.43676	0.0816886
emOS91.1223	emOS91.1222	0.0262431	0.251426	0.104377
emOS91.1237	emOS91.1236	0.0913831	0.31583	0.289342
emOS91.1240	emOS91.1239	0.362232	1.61702	0.224012
emOS91.1242	emOS91.1240	0.201764	0.59705	0.337935
emOS91.1256	emOS91.1255	0.284525	0.654494	0.434726
emOS91.1272	emOS91.1271	0.241294	4.09683	0.0588977
emOS91.1309	emOS91.1308	0.528725	2.84206	0.186036
emOS91.1311	emOS91.1309	0.465107	3.52337	0.132006
emOS91.1315	emOS91.1314	0.456092	3.13137	0.145653
emOS91.1327	emOS91.1326	0.667592	2.16125	0.308892
emOS91.1328	emOS91.1327	0.630052	2.19547	0.286978
emOS91.1329	emOS91.1328	0.815223	1.5552	0.524193
emOS91.1331	emOS91.1329	0.657024	2.24128	0.293147
emOS91.1344	emOS91.1343	0.187301	1.62667	0.115144
emOS91.1346.1	emOS91.1344	0.255898	2.91351	0.0878318
emOS91.14	emOS91.13	0.830689	1.43012	0.580852
emOS91.142	emOS91.141	0.363101	4.61488	0.0786804
emOS91.1441	emOS91.1439	0.0765485	0.713378	0.107304
emOS91.15	emOS91.14	0.5736	1.22026	0.470065
emOS91.1511	emOS91.1510	0.185437	2.37586	0.0780504
emOS91.152	emOS91.150	0.0736198	0.273757	0.268924
emOS91.1619	emOS91.1618	0.00151738	0.153717	0.00987125
emOS91.1628	emOS91.1627	0.246627	1.18672	0.207823
emOS91.1629	emOS91.1628	0.182955	1.35379	0.135142
emOS91.1685	emOS91.1684	0.516979	2.84774	0.18154
emOS91.181	emOS91.180	0.469152	4.01135	0.116956
emOS91.1862	emOS91.1861	0.0566452	0.631431	0.0897092
emOS91.1864	emOS91.1862	0.191682	1.64994	0.116175
emOS91.1867	emOS91.1866	0.0531373	1.31187	0.0405051
emOS91.1888	emOS91.1887	0.268746	2.4086	0.111578
emOS91.1893	emOS91.1888	0.383235	4.43861	0.0863412
emOS91.1920	emOS91.1919	0.358411	1.24342	0.288245
emOS91.1923	emOS91.1921	0.28352	4.25558	0.0666232
emOS91.1967	emOS91.1966	0.0554768	0.180212	0.307841
emOS91.1983	emOS91.1982	0.079846	0.17716	0.450701
emOS91.204	emOS91.203	0.299683	2.78172	0.107733
emOS91.206	emOS91.204	0.130689	0.601713	0.217194
emOS91.218	emOS91.217	0.031396	0.190542	0.164772
emOS91.232	emOS91.231	0.129667	0.645973	0.200731
emOS91.238	emOS91.237	0.221829	1.49763	0.14812
emOS91.239	emOS91.238	0.145494	1.00895	0.144204
emOS91.244	emOS91.243	0.463115	4.04157	0.114588
emOS91.245	emOS91.244	0.431026	3.97185	0.10852
emOS91.257	emOS91.256	0.427001	3.21782	0.132699
emOS91.3	emOS91.1	0.482229	2.99966	0.160762
emOS91.311	emOS91.310	0.466908	2.92998	0.159355
emOS91.353	emOS91.352	0.119157	0.521423	0.228524
emOS91.362	emOS91.360	0.480196	2.75927	0.17403
emOS91.369	emOS91.368	0.606779	2.27285	0.266969
emOS91.370	emOS91.369	0.470837	0.636906	0.739257
emOS91.371	emOS91.370	0.346419	0.655948	0.52812
emOS91.373	emOS91.372	0.127698	0.526458	0.242561
emOS91.418	emOS91.417	0.0576248	1.49196	0.0386234
emOS91.444	emOS91.443	0.0263472	1.91683	0.0137451
emOS91.460	emOS91.459	0.0682895	0.173999	0.392471
emOS91.464	emOS91.463	0.14968	0.93491	0.160101
emOS91.465	emOS91.464	0.460699	2.63585	0.174782
emOS91.466	emOS91.465	0.218272	0.644339	0.338754
emOS91.467	emOS91.466	0.268298	0.823968	0.325617
emOS91.514	emOS91.513	0.280673	0.939278	0.298818
emOS91.522	emOS91.521_emOS91.520	0.0367093	0.184874	0.198564
emOS91.523	emOS91.522	0.178094	1.42929	0.124603
emOS91.54	emOS91.53	0.37032	2.54742	0.145371
emOS91.55	emOS91.54	0.349621	1.65462	0.2113
emOS91.56_emOS91.57	emOS91.55	0.572703	2.38564	0.240063
emOS91.58	emOS91.56_emOS91.57	0.57113	2.38616	0.239351
emOS91.583	emOS91.582	0.239621	1.36242	0.175879
emOS91.584	emOS91.583	0.0369679	0.162149	0.227987
emOS91.585	emOS91.584	0.311497	1.92249	0.162028
emOS91.586	emOS91.585	0.318146	3.11848	0.10202
emOS91.591	emOS91.589	0.255193	3.41372	0.0747552
emOS91.631	emOS91.630	0.211994	0.559299	0.379035
emOS91.636	emOS91.635	0.315586	4.66565	0.0676402
emOS91.637	emOS91.636	0.200635	1.37994	0.145393
emOS91.638	emOS91.637	0.223321	2.67889	0.0833633
emOS91.639	emOS91.638	0.163731	1.23576	0.132494
emOS91.66	emOS91.65	0.48301	3.41803	0.141312
emOS91.669	emOS91.668	0.321258	3.76049	0.0854296
emOS91.670	emOS91.669	0.323783	4.45639	0.072656
emOS91.671	emOS91.670	0.119473	0.596828	0.20018
emOS91.672	emOS91.671	0.123183	0.560598	0.219736
emOS91.714	emOS91.712	0.0597167	0.274189	0.217794
emOS91.72	emOS91.71	0.14002	1.20794	0.115916
emOS91.764	emOS91.763	0.492373	3.77285	0.130504
emOS91.805	emOS91.804	0.0583836	1.02921	0.0567268
emOS91.807	emOS91.806	0.155653	2.39334	0.065036
emOS91.822	emOS91.820	0.315428	1.75089	0.180153
emOS91.823	emOS91.822	0.322672	2.25268	0.143239
emOS91.824	emOS91.823	0.241943	2.32233	0.104181
emOS91.825	emOS91.824	0.312011	1.4516	0.214943
emOS91.826	emOS91.825	0.348533	1.63622	0.213011
emOS91.827	emOS91.826	0.200129	3.74507	0.0534381
emOS91.828	emOS91.827	0.108928	1.02306	0.106473
emOS91.835	emOS91.834	0.536522	2.75958	0.194422
emOS91.84	emOS91.83	0.536295	3.46664	0.154702
emOS91.858	emOS91.857	0.3427	2.21667	0.154601
emOS91.868	emOS91.867	0.19658	4.87402	0.0403322
emOS91.935	emOS91.933_emOS91.934	0.149494	0.506371	0.295226
emOS91.948	emOS91.947	0.336781	0.726885	0.463322
emOS91.958	emOS91.955.1	0.348284	0.863323	0.403423
emOS93.115	emOS93.114	0.142575	0.922515	0.15455
emOS93.116	emOS93.115	0.124293	1.37897	0.0901347
emOS93.117	emOS93.116	0.135383	4.01309	0.0337353
emOS93.59	emOS93.58	0.141919	0.765323	0.185437
emOS93.84	emOS93.83	0.457536	4.6718	0.0979357
emOS94.113	emOS94.112	0.0856511	0.374537	0.228685
emOS94.147	emOS94.146	0.00328202	0.0245476	0.1337
emOS94.169	emOS94.168	0.570691	2.90393	0.196523
emOS94.180	emOS94.174	0.0869754	0.175737	0.494918
emOS94.184	emOS94.183	0.32007	0.888721	0.360147
emOS94.217	emOS94.216	0.187151	1.52931	0.122376
emOS99.1020	emOS99.1021	0.121891	0.47745	0.255296
emOS99.1021	emOS99.1022	0.160606	0.690025	0.232753
emOS99.1040	emOS99.1041	0.203597	0.435879	0.467096
emOS99.1060	emOS99.1061	0.11966	0.972994	0.122981
emOS99.1119	emOS99.1120	0.0483595	0.109092	0.443289
emOS99.1151	emOS99.1152	0.692477	1.8556	0.373182
emOS99.117	emOS99.118	0.474519	5.53586	0.0857173
emOS99.1172	emOS99.1173	0.859915	1.47784	0.581872
emOS99.1175	emOS99.1176	0.200822	5.23077	0.0383925
emOS99.1282	emOS99.1283	0.607778	2.25012	0.27011
emOS99.1285	emOS99.1286	0.446348	1.58006	0.282488
emOS99.1309	emOS99.1310	0.329798	2.33526	0.141225
emOS99.1317	emOS99.1318	0.442286	2.35564	0.187756
emOS99.132	emOS99.133	0.0331317	0.25642	0.129209
emOS99.1339	emOS99.1341	0.170269	1.70834	0.0996692
emOS99.1341	emOS99.1342	0.699005	2.01028	0.347716
emOS99.1359	emOS99.1360	0.433489	3.47211	0.124849
emOS99.1368	emOS99.1369	0.814288	1.48177	0.549537
emOS99.1373	emOS99.1374	0.419261	1.86039	0.225362
emOS99.1374	emOS99.1375	0.351387	1.63434	0.215003
emOS99.1379	emOS99.1380	0.356377	3.04789	0.116926
emOS99.1380	emOS99.1383	0.341693	2.15805	0.158334
emOS99.1383	emOS99.1384	0.300452	3.08369	0.0974327
emOS99.1384	emOS99.1385	0.0545632	0.215838	0.252797
emOS99.1413	emOS99.1415	0.773362	1.67144	0.462692
emOS99.1415	emOS99.1416	0.22196	1.20638	0.183989
emOS99.205	emOS99.206	0.620252	5.00962	0.123812
emOS99.211	emOS99.212	0.810621	1.6417	0.493768
emOS99.230	emOS99.231	0.132944	0.87989	0.151091
emOS99.231	emOS99.232	0.179948	1.45073	0.124039
emOS99.282	emOS99.283	0.114087	1.01908	0.111951
emOS99.328	emOS99.329	0.359212	4.27555	0.0840154
emOS99.330	emOS99.331	0.262027	2.83797	0.092329
emOS99.341	emOS99.342	0.0406989	0.237835	0.171123
emOS99.350.1	emOS99.351	0.201685	4.72709	0.0426658
emOS99.351	emOS99.353	0.47469	5.54861	0.0855512
emOS99.359.1	emOS99.360	0.289664	4.84864	0.0597412
emOS99.425	emOS99.426	0.179006	1.56372	0.114475
emOS99.426	emOS99.427	0.161275	1.66185	0.0970453
emOS99.44	emOS99.45	0.346369	3.855	0.0898493
emOS99.449	emOS99.450	0.297435	1.01211	0.293876
emOS99.524	emOS99.525	0.216719	1.92266	0.112718
emOS99.537	emOS99.538	0.354577	4.13393	0.0857724
emOS99.569	emOS99.570	0.0861267	0.4823	0.178575
emOS99.570	emOS99.571	0.0974307	0.453649	0.214771
emOS99.681	emOS99.682	0.260803	4.53762	0.0574757
emOS99.682	emOS99.683	0.255599	3.72635	0.0685922
emOS99.757_emOS99.760	emOS99.758	0.184067	0.971224	0.189521
emOS99.758	emOS99.761	0.198377	3.98766	0.0497478
emOS99.761	emOS99.762	0.175322	1.08468	0.161635
emOS99.783	emOS99.785	0.326017	2.74735	0.118666
emOS99.788	emOS99.790	0.217084	1.35934	0.159698
emOS99.803	emOS99.804	0.119041	0.519968	0.228939
emOS99.833	emOS99.834	0.210864	3.63216	0.0580546
emOS99.834	emOS99.835	0.33665	4.64976	0.0724015
emOS99.919	emOS99.920	0.477321	1.34929	0.353756
emOS99.943	emOS99.944	0.211527	1.36317	0.155173
emOS99.946	emOS99.947	0.548506	4.67195	0.117404
emOS99.958	emOS99.959	0.10183	0.797402	0.127702
emOS99.959	emOS99.960	0.139737	0.826183	0.169135
emOS99.974	emOS99.975	0.323327	1.7178	0.188221
