# Supplementary material for: Genome-wide analysis of tandem duplicated genes and their expression under salt stress in seashore paspalum
Source: Front Plant Sci. 2022 Sep 30;13:971999. doi: 10.3389/fpls.2022.971999 (PMC9562133; doi:10.3389/fpls.2022.971999)
Supplement: SUPPLEMENTARY TABLE 4 — TDGs with more than six genes in the same cluster and their functions. [file Table_4.XLSX]

## Sheet: Sheet1
Supplementary Table 4. TDGs with more than six genes in the same cluster and their functions.
Gene ID	The number of genes in the same cluster	Chr	Description
emFS18.1109	9	chr03	UDP-glycosyltransferase
emFS18.1110	9	chr03	UDP-glycosyltransferase
emFS18.1111	9	chr03	UDP-glycosyltransferase
emFS18.1112	9	chr03	UDP-glycosyltransferase
emFS18.1114	9	chr03	UDP-glycosyltransferase
emFS18.1115	9	chr03	UDP-glycosyltransferase
emFS18.1116	9	chr03	UDP-glycosyltransferase
emFS18.1118	9	chr03	UDP-glycosyltransferase
emFS18.1119	9	chr03	UDP-glycosyltransferase
emFS2.12	9	chr05	GRAS domain
emFS2.13	9	chr05	GRAS domain
emFS2.15	9	chr05	GRAS domain
emFS2.17	9	chr05	GRAS domain
emFS2.18	9	chr05	GRAS domain
emFS2.19	9	chr05	GRAS domain
emFS2.20	9	chr05	GRAS domain
emFS2.24	9	chr05	GRAS domain
emFS2.26	9	chr05	GRAS domain
emOS91.820	8	chr02	Auxin responsive protein
emOS91.822	8	chr02	Auxin responsive protein
emOS91.823	8	chr02	Auxin responsive protein
emOS91.824	8	chr02	Auxin responsive protein
emOS91.825	8	chr02	Auxin responsive protein
emOS91.826	8	chr02	Auxin responsive protein
emOS91.827	8	chr02	Auxin responsive protein
emOS91.828	8	chr02	Auxin responsive protein
emOS56.63	7	chr02	UDP-glucosyl transferase
emOS56.65	7	chr02	UDP-glucosyl transferase
emOS56.66	7	chr02	UDP-glucosyl transferase
emOS56.67	7	chr02	UDP-glucosyl transferase
emOS56.68	7	chr02	UDP-glucosyl transferase
emOS56.69	7	chr02	UDP-glucosyl transferase
emOS56.70	7	chr02	UDP-glucosyl transferase
emFS18.494.1	7	chr03	Cytochrome P450
emFS18.495	7	chr03	Cytochrome P450
emFS18.496.1	7	chr03	Cytochrome P450
emFS18.497	7	chr03	Cytochrome P450
emFS18.499	7	chr03	Cytochrome P450
emFS18.500	7	chr03	Cytochrome P450
emFS18.501	7	chr03	Cytochrome P450
emFS22.14	7	chr06	FCS-type zinc-finger
emFS22.15	7	chr06	FCS-type zinc-finger
emFS22.16	7	chr06	FCS-type zinc-finger
emFS22.17	7	chr06	FCS-type zinc-finger
emFS22.18	7	chr06	FCS-type zinc-finger
emFS22.19	7	chr06	FCS-type zinc-finger
emFS22.20	7	chr06	FCS-type zinc-finger
emFS22.821	7	chr06	Heavy metal-associated isoprenylated plant protein (HIPP)
emFS22.822	7	chr06	Heavy metal-associated isoprenylated plant protein (HIPP)
emFS22.823	7	chr06	Heavy metal-associated isoprenylated plant protein (HIPP)
emFS22.824	7	chr06	Heavy metal-associated isoprenylated plant protein (HIPP)
emFS22.825	7	chr06	Heavy metal-associated isoprenylated plant protein (HIPP)
emFS22.826	7	chr06	Heavy metal-associated isoprenylated plant protein (HIPP)
emFS22.827	7	chr06	Heavy metal-associated isoprenylated plant protein (HIPP)
emFS6.302	7	chr06	Dirigent protein
emFS6.303	7	chr06	Dirigent protein
emFS6.304	7	chr06	Dirigent protein
emFS6.305	7	chr06	Dirigent protein
emFS6.307	7	chr06	Dirigent protein
emFS6.308	7	chr06	Dirigent protein
emFS6.309	7	chr06	Dirigent protein
emOS37.130	6	chr01	BTB/POZ domain
emOS37.131	6	chr01	BTB/POZ domain
emOS37.133	6	chr01	BTB/POZ domain
emOS37.136	6	chr01	BTB/POZ domain
emOS37.137	6	chr01	BTB/POZ domain
emOS37.139	6	chr01	BTB/POZ domain
emOS55.1776	6	chr01	Expansin, cellulose-binding-like domain
emOS55.1777	6	chr01	Expansin, cellulose-binding-like domain
emOS55.1778	6	chr01	Expansin, cellulose-binding-like domain
emOS55.1779	6	chr01	Expansin, cellulose-binding-like domain
emOS55.1780	6	chr01	Expansin, cellulose-binding-like domain
emOS55.1781	6	chr01	Expansin, cellulose-binding-like domain
emFS4.719	6	chr03	Nucleotide-diphospho-sugar transferase
emFS4.720	6	chr03	Nucleotide-diphospho-sugar transferase
emFS4.721	6	chr03	Nucleotide-diphospho-sugar transferase
emFS4.722	6	chr03	Nucleotide-diphospho-sugar transferase
emFS4.723	6	chr03	Nucleotide-diphospho-sugar transferase
emFS4.724	6	chr03	Nucleotide-diphospho-sugar transferase
emFS4.916	6	chr03	Glutathione S-transferase
emFS4.917	6	chr03	Glutathione S-transferase
emFS4.918	6	chr03	Glutathione S-transferase
emFS4.919	6	chr03	Glutathione S-transferase
emFS4.920	6	chr03	Glutathione S-transferase
emFS4.922	6	chr03	Glutathione S-transferase
emOS79.1110	6	chr04	RING-type zinc-finger
emOS79.1114	6	chr04	RING-type zinc-finger
emOS79.1115	6	chr04	RING-type zinc-finger
emOS79.1116	6	chr04	RING-type zinc-finger
emOS79.1117	6	chr04	RING-type zinc-finger
emOS79.1119	6	chr04	RING-type zinc-finger
emOS168.276	6	chr10	FAD-linked oxidoreductase
emOS168.278	6	chr10	FAD-linked oxidoreductase
emOS168.279	6	chr10	FAD-linked oxidoreductase
emOS168.280	6	chr10	FAD-linked oxidoreductase
emOS168.281	6	chr10	FAD-linked oxidoreductase
emOS168.282	6	chr10	FAD-linked oxidoreductase
