# Supplementary material for: Genome-wide analysis of tandem duplicated genes and their expression under salt stress in seashore paspalum
Source: Front Plant Sci. 2022 Sep 30;13:971999. doi: 10.3389/fpls.2022.971999 (PMC9562133; doi:10.3389/fpls.2022.971999)
Supplement: SUPPLEMENTARY TABLE 5 — GO enrichment results of TDGs in P. vaginatum. [file Table_5.XLSX]

## Sheet: Sheet1
Supplementary Table 5. GO enrichment results of TDGs in P. vaginatum.
GO term ID	ONTOLOGY	Description	TDGs	Background genes	Rich Factor	qvalue	Gene ID
GO:0010411	BP	xyloglucan metabolic process	15	24	0.625	1.64002e-09	emOS55.848/emOS55.847/emOS80.65/emOS86.195/emOS86.194/emOS169.259/emOS169.260/emFS22.88/emFS22.89/emOS49.265/emOS49.266/emOS49.269/emOS49.270/emOS49.436/emOS49.444
GO:0010410	BP	hemicellulose metabolic process	21	70	0.3	1.37373e-06	emOS99.353/emOS117.137/emOS117.138/emOS55.848/emOS55.847/emOS55.751/emOS80.65/emOS86.195/emOS86.194/emFS4.771/emOS169.259/emOS169.260/emFS22.88/emFS22.89/emFS1.240/emOS49.265/emOS49.266/emOS49.269/emOS49.270/emOS49.436/emOS49.444
GO:0009969	BP	xyloglucan biosynthetic process	9	12	0.75	1.79901e-06	emOS55.848/emOS55.847/emOS80.65/emOS169.259/emOS169.260/emFS22.88/emFS22.89/emOS49.436/emOS49.444
GO:0071490	BP	cellular response to far red light	9	16	0.5625	4.5118e-05	emFS27.610/emFS27.609/emFS27.608/emFS27.607/emFS27.601/emFS27.600/emFS27.599/emOS144.78/emOS144.79
GO:0019748	BP	secondary metabolic process	39	243	0.160494	4.5118e-05	emOS43.400/emOS43.401/emOS43.402/emFS6.827/emFS6.826/emFS6.673/emFS6.672/emOS55.676/emOS130.210/emOS130.211/emOS130.213/emOS80.31/emOS80.32/emOS80.35/emOS80.36/emOS63.60/emOS63.58/emFS24.588/emOS174.731/emOS174.732/emFS2.116/emFS2.118/emFS21.130/emFS21.129/emFS21.17/emFS21.14/emFS21.7/emFS21.6/emOS94.217/emOS94.216/emFS22.743/emFS22.744/emOS72.473/emOS72.474/emOS72.476/emOS93.83/emOS168.116/emOS1…
GO:0071554	BP	cell wall organization or biogenesis	50	356	0.140449	5.37748e-05	emOS99.353/emOS99.525/emOS99.803/emOS99.804/emOS99.1172/emOS99.1173/emOS117.137/emOS117.138/emFS6.864/emOS55.863/emOS55.862/emOS55.848/emOS55.847/emOS55.751/emOS55.425/emOS80.65/emOS91.352/emOS86.299/emOS86.298/emOS86.195/emOS86.194/emOS121.99/emFS24.588/emOS120.630/emFS18.1699/emFS4.771/emFS2.116/emFS2.118/emOS169.259/emOS169.260/emOS169.325/emOS169.326/emFS22.88/emFS22.89/emOS101.156/emOS93.83/…
GO:0071486	BP	cellular response to high light intensity	7	10	0.7	9.90715e-05	emFS27.610/emFS27.609/emFS27.608/emFS27.607/emFS27.601/emFS27.600/emFS27.599
GO:1901568	BP	fatty acid derivative metabolic process	16	59	0.271186	0.00011989	emOS43.512/emOS43.513/emOS43.514/emOS80.31/emOS80.32/emOS80.35/emOS80.36/emFS0.244/emFS0.245.1/emOS72.415/emOS72.419/emOS114.424/emOS114.425/emOS114.427/emOS114.428/emFS1.301
GO:0010383	BP	cell wall polysaccharide metabolic process	21	97	0.216495	0.00011989	emOS99.353/emOS117.137/emOS117.138/emOS55.848/emOS55.847/emOS55.751/emOS80.65/emOS86.195/emOS86.194/emFS4.771/emOS169.259/emOS169.260/emFS22.88/emFS22.89/emFS1.240/emOS49.265/emOS49.266/emOS49.269/emOS49.270/emOS49.436/emOS49.444
GO:0034754	BP	cellular hormone metabolic process	14	47	0.297872	0.00011989	emOS99.283/emOS56.65/emOS56.66/emOS56.67/emOS56.68/emOS56.69/emOS56.70/emOS174.731/emOS174.732/emFS2.116/emFS2.118/emFS22.204/emFS22.205/emFS22.207
GO:0010030	BP	positive regulation of seed germination	12	35	0.342857	0.00011989	emOS55.1557/emOS55.1555/emOS55.1554/emOS91.1086/emOS91.1085/emFS27.610/emFS27.609/emFS27.608/emFS27.607/emFS27.601/emFS27.600/emFS27.599
GO:0046275	BP	flavonoid catabolic process	7	11	0.636364	0.00011989	emOS99.283/emOS56.65/emOS56.66/emOS56.67/emOS56.68/emOS56.69/emOS56.70
GO:0046284	BP	anthocyanin-containing compound catabolic process	7	11	0.636364	0.00011989	emOS99.283/emOS56.65/emOS56.66/emOS56.67/emOS56.68/emOS56.69/emOS56.70
GO:0071484	BP	cellular response to light intensity	7	11	0.636364	0.00011989	emFS27.610/emFS27.609/emFS27.608/emFS27.607/emFS27.601/emFS27.600/emFS27.599
GO:1900000	BP	regulation of anthocyanin catabolic process	7	11	0.636364	0.00011989	emOS99.283/emOS56.65/emOS56.66/emOS56.67/emOS56.68/emOS56.69/emOS56.70
GO:0044550	BP	secondary metabolite biosynthetic process	30	182	0.164835	0.000215587	emOS43.400/emOS43.401/emOS43.402/emFS6.827/emFS6.826/emOS55.676/emOS130.210/emOS130.211/emOS130.213/emOS80.31/emOS80.32/emOS80.35/emOS80.36/emOS63.60/emOS63.58/emFS24.588/emFS2.116/emFS2.118/emFS21.130/emFS21.129/emFS21.17/emFS21.14/emFS21.7/emFS21.6/emOS94.217/emOS94.216/emFS22.743/emFS22.744/emOS93.83/emFS4.2110
GO:0009308	BP	amine metabolic process	19	87	0.218391	0.000218876	emOS99.283/emOS99.525/emOS90.28/emOS90.31/emOS91.805/emOS91.804/emOS56.65/emOS56.66/emOS56.67/emOS56.68/emOS56.69/emOS56.70/emFS2.116/emFS2.118/emFS6.355/emFS6.354/emFS22.204/emFS22.205/emFS22.207
GO:0009812	BP	flavonoid metabolic process	23	123	0.186992	0.000328351	emOS99.283/emOS56.65/emOS56.66/emOS56.67/emOS56.68/emOS56.69/emOS56.70/emFS2.113/emFS21.144/emFS21.142/emFS21.139/emFS21.137/emFS22.451/emFS22.452/emOS181.398/emOS181.399/emOS173.43/emOS173.42/emOS93.83/emFS1.1/emOS164.231/emOS168.38/emOS168.39
GO:0034644	BP	cellular response to UV	9	22	0.409091	0.000346089	emFS27.610/emFS27.609/emFS27.608/emFS27.607/emFS27.601/emFS27.600/emFS27.599/emOS168.38/emOS168.39
GO:0042631	BP	cellular response to water deprivation	12	40	0.3	0.000346089	emOS99.283/emOS55.1325/emOS55.1324/emOS56.65/emOS56.66/emOS56.67/emOS56.68/emOS56.69/emOS56.70/emOS120.227/emOS168.116/emOS168.118
GO:0071462	BP	cellular response to water stimulus	12	40	0.3	0.000346089	emOS99.283/emOS55.1325/emOS55.1324/emOS56.65/emOS56.66/emOS56.67/emOS56.68/emOS56.69/emOS56.70/emOS120.227/emOS168.116/emOS168.118
GO:0010117	BP	photoprotection	7	13	0.538462	0.000346089	emFS27.610/emFS27.609/emFS27.608/emFS27.607/emFS27.601/emFS27.600/emFS27.599
GO:0071491	BP	cellular response to red light	7	13	0.538462	0.000346089	emFS27.610/emFS27.609/emFS27.608/emFS27.607/emFS27.601/emFS27.600/emFS27.599
GO:0009690	BP	cytokinin metabolic process	10	28	0.357143	0.000346089	emOS99.283/emOS56.65/emOS56.66/emOS56.67/emOS56.68/emOS56.69/emOS56.70/emFS22.204/emFS22.205/emFS22.207
GO:0044036	BP	cell wall macromolecule metabolic process	22	117	0.188034	0.000346089	emOS99.353/emOS117.137/emOS117.138/emOS55.848/emOS55.847/emOS55.751/emOS80.65/emOS86.195/emOS86.194/emOS121.99/emFS4.771/emOS169.259/emOS169.260/emFS22.88/emFS22.89/emFS1.240/emOS49.265/emOS49.266/emOS49.269/emOS49.270/emOS49.436/emOS49.444
GO:0010380	BP	regulation of chlorophyll biosynthetic process	10	29	0.344828	0.000465759	emFS27.610/emFS27.609/emFS27.608/emFS27.607/emFS27.601/emFS27.600/emFS27.599/emFS22.204/emFS22.205/emFS22.207
GO:0006690	BP	icosanoid metabolic process	9	24	0.375	0.000577323	emOS43.512/emOS43.513/emOS43.514/emFS0.244/emFS0.245.1/emOS114.424/emOS114.425/emOS114.427/emOS114.428
GO:0002239	BP	response to oomycetes	15	64	0.234375	0.000589653	emOS99.283/emOS130.210/emOS130.211/emOS130.213/emOS86.59/emOS56.65/emOS56.66/emOS56.67/emOS56.68/emOS56.69/emOS56.70/emFS18.1699/emFS2.116/emFS2.118/emOS49.364
GO:1901463	BP	regulation of tetrapyrrole biosynthetic process	10	30	0.333333	0.000589653	emFS27.610/emFS27.609/emFS27.608/emFS27.607/emFS27.601/emFS27.600/emFS27.599/emFS22.204/emFS22.205/emFS22.207
GO:0048582	BP	positive regulation of post-embryonic development	19	99	0.191919	0.000894892	emOS55.1557/emOS55.1555/emOS55.1554/emOS91.1091/emOS91.1090/emOS91.1086/emOS91.1085/emFS27.610/emFS27.609/emFS27.608/emFS27.607/emFS27.601/emFS27.600/emFS27.599/emFS24.140/emFS24.139/emFS24.138/emOS93.83/emFS4.1612
GO:1901527	BP	abscisic acid-activated signaling pathway involved in stomatal movement	7	15	0.466667	0.000894892	emOS99.283/emOS56.65/emOS56.66/emOS56.67/emOS56.68/emOS56.69/emOS56.70
GO:0010597	BP	green leaf volatile biosynthetic process	6	11	0.545455	0.00110568	emFS0.244/emFS0.245.1/emOS114.424/emOS114.425/emOS114.427/emOS114.428
GO:0019372	BP	lipoxygenase pathway	6	11	0.545455	0.00110568	emFS0.244/emFS0.245.1/emOS114.424/emOS114.425/emOS114.427/emOS114.428
GO:1901658	BP	glycosyl compound catabolic process	10	33	0.30303	0.00127584	emOS99.283/emOS56.65/emOS56.66/emOS56.67/emOS56.68/emOS56.69/emOS56.70/emFS24.588/emOS174.731/emOS174.732
GO:0042440	BP	pigment metabolic process	26	167	0.155689	0.00127584	emOS99.283/emOS109.258/emOS109.257/emOS56.65/emOS56.66/emOS56.67/emOS56.68/emOS56.69/emOS56.70/emFS27.610/emFS27.609/emFS27.608/emFS27.607/emFS27.601/emFS27.600/emFS27.599/emFS22.204/emFS22.205/emFS22.207/emFS22.451/emFS22.452/emOS181.398/emOS181.399/emOS93.83/emOS168.38/emOS168.39
GO:0009695	BP	jasmonic acid biosynthetic process	9	28	0.321429	0.00170811	emFS27.121/emFS27.120/emFS4.573/emFS4.574/emFS0.244/emFS0.245.1/emOS49.400/emOS49.401_emOS49.402/emOS49.403
GO:0016137	BP	glycoside metabolic process	9	28	0.321429	0.00170811	emOS99.283/emOS56.65/emOS56.66/emOS56.67/emOS56.68/emOS56.69/emOS56.70/emFS2.116/emFS2.118
GO:0009617	BP	response to bacterium	48	406	0.118227	0.00170811	emOS99.525/emOS99.1172/emOS99.1173/emOS99.1341/emOS99.1342/emOS37.212/emFS6.845/emFS6.844/emFS6.807/emFS6.723/emFS6.722/emOS55.417/emOS86.362/emOS86.361/emOS86.55/emOS109.258/emOS109.257/emFS24.588/emOS120.439/emOS120.438/emOS120.227/emFS18.1699/emOS79.925/emOS79.185/emOS79.184/emFS2.116/emFS2.118/emOS156.140/emOS156.141/emFS21.375.1/emOS94.169/emFS6.469/emFS6.468/emFS6.335/emFS6.334/emOS140.140/…
GO:0009310	BP	amine catabolic process	6	12	0.5	0.00170811	emOS90.28/emOS90.31/emFS2.116/emFS2.118/emFS6.355/emFS6.354
GO:0042402	BP	cellular biogenic amine catabolic process	6	12	0.5	0.00170811	emOS90.28/emOS90.31/emFS2.116/emFS2.118/emFS6.355/emFS6.354
GO:0070592	BP	cell wall polysaccharide biosynthetic process	13	56	0.232143	0.00170811	emOS99.353/emOS55.848/emOS55.847/emOS55.751/emOS80.65/emFS4.771/emOS169.259/emOS169.260/emFS22.88/emFS22.89/emFS1.240/emOS49.436/emOS49.444
GO:0090056	BP	regulation of chlorophyll metabolic process	10	35	0.285714	0.00184017	emFS27.610/emFS27.609/emFS27.608/emFS27.607/emFS27.601/emFS27.600/emFS27.599/emFS22.204/emFS22.205/emFS22.207
GO:0042546	BP	cell wall biogenesis	26	175	0.148571	0.00231278	emOS99.353/emOS99.803/emOS99.804/emOS55.848/emOS55.847/emOS55.751/emOS80.65/emOS91.352/emOS86.299/emOS86.298/emFS4.771/emOS169.259/emOS169.260/emOS169.325/emOS169.326/emFS22.88/emFS22.89/emOS101.156/emOS93.83/emFS1.240/emOS168.75/emOS168.76/emOS49.436/emOS49.444/emOS157.6/emOS157.8
GO:0034605	BP	cellular response to heat	11	43	0.255814	0.00231278	emOS55.1557/emOS55.1555/emOS55.1554/emFS27.610/emFS27.609/emFS27.608/emFS27.607/emFS27.601/emFS27.600/emFS27.599/emFS22.342
GO:0045926	BP	negative regulation of growth	12	51	0.235294	0.0025902	emOS99.1374/emOS99.1375/emFS6.723/emFS6.722/emOS91.823/emOS91.820/emFS18.535/emFS4.573/emFS4.574/emFS22.204/emFS22.205/emFS22.207
GO:0009694	BP	jasmonic acid metabolic process	9	30	0.3	0.0025902	emFS27.121/emFS27.120/emFS4.573/emFS4.574/emFS0.244/emFS0.245.1/emOS49.400/emOS49.401_emOS49.402/emOS49.403
GO:0044038	BP	cell wall macromolecule biosynthetic process	13	59	0.220339	0.00260054	emOS99.353/emOS55.848/emOS55.847/emOS55.751/emOS80.65/emFS4.771/emOS169.259/emOS169.260/emFS22.88/emFS22.89/emFS1.240/emOS49.436/emOS49.444
GO:0070589	BP	cellular component macromolecule biosynthetic process	13	59	0.220339	0.00260054	emOS99.353/emOS55.848/emOS55.847/emOS55.751/emOS80.65/emFS4.771/emOS169.259/emOS169.260/emFS22.88/emFS22.89/emFS1.240/emOS49.436/emOS49.444
GO:1901401	BP	regulation of tetrapyrrole metabolic process	10	37	0.27027	0.00265344	emFS27.610/emFS27.609/emFS27.608/emFS27.607/emFS27.601/emFS27.600/emFS27.599/emFS22.204/emFS22.205/emFS22.207
GO:0016139	BP	glycoside catabolic process	7	19	0.368421	0.00344003	emOS99.283/emOS56.65/emOS56.66/emOS56.67/emOS56.68/emOS56.69/emOS56.70
GO:0042445	BP	hormone metabolic process	31	233	0.133047	0.00353589	emOS99.283/emOS99.570/emOS56.65/emOS56.66/emOS56.67/emOS56.68/emOS56.69/emOS56.70/emFS27.121/emFS27.120/emFS4.573/emFS4.574/emOS174.731/emOS174.732/emFS2.116/emFS2.118/emFS22.204/emFS22.205/emFS22.207/emFS22.451/emFS22.452/emOS181.268/emOS181.270/emFS0.244/emFS0.245.1/emFS12.557/emOS49.400/emOS49.401_emOS49.402/emOS49.403/emOS120.448/emOS120.450
GO:0009611	BP	response to wounding	29	214	0.135514	0.00409753	emOS99.1172/emOS99.1173/emOS43.106/emOS117.10/emFS6.867/emFS6.866/emOS55.1496/emOS55.1495/emOS55.1494/emOS130.47/emOS130.48/emOS86.59/emOS120.227/emFS18.302/emFS4.573/emFS4.574/emFS4.956/emFS4.958/emOS79.185/emOS79.184/emFS2.116/emFS2.118/emFS6.469/emFS6.468/emFS22.342/emOS181.398/emOS181.399/emFS0.244/emFS0.245.1
GO:0010037	BP	response to carbon dioxide	5	10	0.5	0.00566771	emFS18.553/emFS18.554/emFS18.555/emFS18.556/emFS18.557
GO:0072347	BP	response to anesthetic	5	10	0.5	0.00566771	emFS18.553/emFS18.554/emFS18.555/emFS18.556/emFS18.557
GO:0044042	BP	glucan metabolic process	22	148	0.148649	0.00634879	emOS99.834/emOS99.835/emOS55.848/emOS55.847/emOS55.751/emOS80.65/emOS91.352/emOS91.217/emOS86.195/emOS86.194/emFS4.882/emOS169.259/emOS169.260/emFS22.88/emFS22.89/emFS22.1278/emOS49.265/emOS49.266/emOS49.269/emOS49.270/emOS49.436/emOS49.444
GO:0010150	BP	leaf senescence	24	169	0.142012	0.00676874	emOS99.283/emOS99.1172/emOS99.1173/emOS43.106/emOS86.55/emOS56.65/emOS56.66/emOS56.67/emOS56.68/emOS56.69/emOS56.70/emOS121.99/emOS120.227/emFS18.1954/emFS4.347/emFS4.573/emFS4.574/emFS6.316/emFS6.315/emFS4.1762/emFS4.1761/emFS4.1759/emFS4.1758/emFS4.1750
GO:0071214	BP	cellular response to abiotic stimulus	25	180	0.138889	0.00697718	emOS99.283/emOS55.1325/emOS55.1324/emOS55.676/emOS86.59/emOS56.65/emOS56.66/emOS56.67/emOS56.68/emOS56.69/emOS56.70/emFS27.610/emFS27.609/emFS27.608/emFS27.607/emFS27.601/emFS27.600/emFS27.599/emOS120.227/emOS144.78/emOS144.79/emOS168.38/emOS168.39/emOS168.116/emOS168.118
GO:0104004	BP	cellular response to environmental stimulus	25	180	0.138889	0.00697718	emOS99.283/emOS55.1325/emOS55.1324/emOS55.676/emOS86.59/emOS56.65/emOS56.66/emOS56.67/emOS56.68/emOS56.69/emOS56.70/emFS27.610/emFS27.609/emFS27.608/emFS27.607/emFS27.601/emFS27.600/emFS27.599/emOS120.227/emOS144.78/emOS144.79/emOS168.38/emOS168.39/emOS168.116/emOS168.118
GO:0042493	BP	response to drug	53	498	0.106426	0.00737742	emOS99.1341/emOS99.1342/emOS43.86/emOS43.87/emOS55.1902/emOS55.676/emOS80.65/emOS86.362/emOS86.361/emOS86.134/emOS86.59/emOS86.55/emOS63.52/emOS63.51/emOS63.50/emFS24.214/emOS120.439/emOS120.438/emOS120.227/emFS18.350/emFS18.553/emFS18.554/emFS18.555/emFS18.556/emFS18.557/emFS4.956/emFS4.958/emOS174.779/emFS2.87/emFS2.89/emOS94.169/emOS169.325/emOS169.326/emFS22.270/emFS22.271/emFS22.272/emFS0.77…
GO:0032787	BP	monocarboxylic acid metabolic process	43	381	0.112861	0.00775784	emOS99.132/emOS99.133/emOS43.512/emOS43.513/emOS43.514/emOS55.840/emOS55.839/emOS80.31/emOS80.32/emOS80.35/emOS80.36/emOS91.1086/emOS91.1085/emOS150.33/emOS150.32/emFS27.121/emFS27.120/emFS24.161/emFS4.573/emFS4.574/emOS174.622.1/emOS174.731/emOS174.732/emFS2.116/emFS2.118/emOS169.325/emOS169.326/emFS22.713/emOS89.23/emOS89.24/emFS0.244/emFS0.245.1/emOS101.156/emOS72.476/emOS114.424/emOS114.425/e…
GO:0016102	BP	diterpenoid biosynthetic process	12	59	0.20339	0.00835232	emOS79.185/emOS79.184/emFS21.130/emFS21.129/emFS21.17/emFS21.14/emFS21.7/emFS21.6/emOS94.217/emOS94.216/emOS181.268/emOS181.270
GO:0046149	BP	pigment catabolic process	9	36	0.25	0.00884675	emOS99.283/emOS109.258/emOS109.257/emOS56.65/emOS56.66/emOS56.67/emOS56.68/emOS56.69/emOS56.70
GO:1901136	BP	carbohydrate derivative catabolic process	10	44	0.227273	0.00965828	emOS99.283/emOS56.65/emOS56.66/emOS56.67/emOS56.68/emOS56.69/emOS56.70/emFS24.588/emOS174.731/emOS174.732
GO:0009851	BP	auxin biosynthetic process	7	23	0.304348	0.0103635	emOS99.570/emOS174.731/emOS174.732/emFS2.116/emFS2.118/emOS120.448/emOS120.450
GO:1901657	BP	glycosyl compound metabolic process	19	125	0.152	0.0103926	emOS99.283/emOS99.1151/emOS99.1152/emOS55.220/emOS55.219/emOS91.591/emOS91.589/emOS91.444/emOS56.65/emOS56.66/emOS56.67/emOS56.68/emOS56.69/emOS56.70/emFS24.588/emOS174.731/emOS174.732/emFS2.116/emFS2.118
GO:0033014	BP	tetrapyrrole biosynthetic process	12	61	0.196721	0.0106408	emFS27.610/emFS27.609/emFS27.608/emFS27.607/emFS27.601/emFS27.600/emFS27.599/emFS22.204/emFS22.205/emFS22.207/emOS168.38/emOS168.39
GO:0090693	BP	plant organ senescence	24	177	0.135593	0.0112943	emOS99.283/emOS99.1172/emOS99.1173/emOS43.106/emOS86.55/emOS56.65/emOS56.66/emOS56.67/emOS56.68/emOS56.69/emOS56.70/emOS121.99/emOS120.227/emFS18.1954/emFS4.347/emFS4.573/emFS4.574/emFS6.316/emFS6.315/emFS4.1762/emFS4.1761/emFS4.1759/emFS4.1758/emFS4.1750
GO:2000038	BP	regulation of stomatal complex development	5	12	0.416667	0.0126551	emFS18.553/emFS18.554/emFS18.555/emFS18.556/emFS18.557
GO:0006633	BP	fatty acid biosynthetic process	14	81	0.17284	0.0143636	emOS99.132/emOS99.133/emOS43.512/emOS43.513/emOS43.514/emOS80.31/emOS80.32/emOS80.35/emOS80.36/emFS24.161/emFS22.713/emOS49.400/emOS49.401_emOS49.402/emOS49.403
GO:0010817	BP	regulation of hormone levels	37	325	0.113846	0.0143721	emOS99.283/emOS99.570/emOS99.1172/emOS99.1173/emOS91.823/emOS91.820/emOS56.65/emOS56.66/emOS56.67/emOS56.68/emOS56.69/emOS56.70/emFS27.121/emFS27.120/emFS4.573/emFS4.574/emOS174.731/emOS174.732/emFS2.116/emFS2.118/emFS22.204/emFS22.205/emFS22.207/emFS22.451/emFS22.452/emOS181.268/emOS181.270/emFS0.244/emFS0.245.1/emFS12.557/emOS168.182/emOS168.183/emOS49.400/emOS49.401_emOS49.402/emOS49.403/emOS1…
GO:0015995	BP	chlorophyll biosynthetic process	10	47	0.212766	0.0147388	emFS27.610/emFS27.609/emFS27.608/emFS27.607/emFS27.601/emFS27.600/emFS27.599/emFS22.204/emFS22.205/emFS22.207
GO:0035821	BP	modulation of process of other organism	10	47	0.212766	0.0147388	emOS43.260/emOS43.261/emFS6.723/emFS6.722/emOS56.61/emOS56.62/emOS89.144/emOS89.145/emOS72.415/emOS72.419
GO:0031537	BP	regulation of anthocyanin metabolic process	8	32	0.25	0.0156519	emOS99.283/emOS56.65/emOS56.66/emOS56.67/emOS56.68/emOS56.69/emOS56.70/emOS93.83
GO:0071483	BP	cellular response to blue light	7	25	0.28	0.0156519	emFS27.610/emFS27.609/emFS27.608/emFS27.607/emFS27.601/emFS27.600/emFS27.599
GO:0009821	BP	alkaloid biosynthetic process	5	13	0.384615	0.017394	emFS21.144/emFS21.142/emFS21.139/emFS21.137/emFS1.1
GO:0080186	BP	developmental vegetative growth	5	13	0.384615	0.017394	emFS22.204/emFS22.205/emFS22.207/emOS114.542/emOS114.543
GO:0052482	BP	defense response by cell wall thickening	6	19	0.315789	0.017394	emOS99.525/emOS99.1172/emOS99.1173/emFS24.588/emFS2.116/emFS2.118
GO:0052544	BP	defense response by callose deposition in cell wall	6	19	0.315789	0.017394	emOS99.525/emOS99.1172/emOS99.1173/emFS24.588/emFS2.116/emFS2.118
GO:1901698	BP	response to nitrogen compound	39	354	0.110169	0.0174632	emOS99.1341/emOS99.1342/emOS43.260/emOS43.261/emOS55.1766/emOS55.1765/emOS86.362/emOS86.361/emOS86.134/emOS86.59/emOS86.55/emOS120.439/emOS120.438/emFS18.927/emOS174.731/emOS174.732/emOS174.779/emOS79.1049/emOS79.1048/emFS2.87/emFS2.89/emFS10.127/emFS10.128/emFS22.270/emFS22.271/emFS22.272/emFS22.1063/emOS89.144/emOS89.145/emOS173.373/emOS173.372/emOS173.371/emOS72.415/emOS72.419/emFS9.219/emFS9.…
GO:0006073	BP	cellular glucan metabolic process	20	143	0.13986	0.017953	emOS55.848/emOS55.847/emOS55.751/emOS80.65/emOS91.352/emOS91.217/emOS86.195/emOS86.194/emFS4.882/emOS169.259/emOS169.260/emFS22.88/emFS22.89/emFS22.1278/emOS49.265/emOS49.266/emOS49.269/emOS49.270/emOS49.436/emOS49.444
GO:0006778	BP	porphyrin-containing compound metabolic process	14	86	0.162791	0.021293	emOS109.258/emOS109.257/emFS27.610/emFS27.609/emFS27.608/emFS27.607/emFS27.601/emFS27.600/emFS27.599/emFS22.204/emFS22.205/emFS22.207/emOS168.38/emOS168.39
GO:0033013	BP	tetrapyrrole metabolic process	14	86	0.162791	0.021293	emOS109.258/emOS109.257/emFS27.610/emFS27.609/emFS27.608/emFS27.607/emFS27.601/emFS27.600/emFS27.599/emFS22.204/emFS22.205/emFS22.207/emOS168.38/emOS168.39
GO:0042742	BP	defense response to bacterium	36	324	0.111111	0.021293	emOS99.525/emOS99.1172/emOS99.1173/emOS37.212/emFS6.807/emFS6.723/emFS6.722/emOS86.362/emOS86.55/emOS109.258/emOS109.257/emFS24.588/emOS120.439/emOS120.438/emOS120.227/emFS18.1699/emOS79.185/emOS79.184/emFS2.116/emFS2.118/emOS156.140/emOS156.141/emFS21.375.1/emFS6.469/emFS6.468/emFS6.335/emFS6.334/emOS140.140/emFS22.272/emFS22.1278/emOS173.371/emOS114.596/emOS114.600/emFS26.8.2/emFS26.152/emFS27.…
GO:0009616	BP	virus induced gene silencing	6	20	0.3	0.021293	emOS43.260/emOS43.261/emOS89.144/emOS89.145/emOS72.415/emOS72.419
GO:0052018	BP	modulation by symbiont of RNA levels in host	6	20	0.3	0.021293	emOS43.260/emOS43.261/emOS89.144/emOS89.145/emOS72.415/emOS72.419
GO:0052249	BP	modulation of RNA levels in other organism involved in symbiotic interaction	6	20	0.3	0.021293	emOS43.260/emOS43.261/emOS89.144/emOS89.145/emOS72.415/emOS72.419
GO:0098656	BP	anion transmembrane transport	28	233	0.120172	0.0213939	emOS43.86/emOS43.87/emOS37.116/emOS37.117/emOS55.1902/emOS55.1766/emOS55.1765/emOS55.1325/emOS55.1324/emOS55.83/emOS55.82/emOS91.417/emFS24.588/emFS18.350/emFS18.927/emFS18.1290/emOS79.1049/emOS79.1048/emOS79.925/emFS22.1243/emFS22.1244/emFS22.1247/emOS181.173/emOS106.122/emOS106.123/emFS4.1169/emFS4.1168/emFS6.643
GO:0098655	BP	cation transmembrane transport	33	290	0.113793	0.0213939	emOS99.1339/emOS99.1341/emOS99.1342/emOS43.86/emOS43.87/emOS43.297/emOS43.298/emOS55.1902/emOS91.1511/emOS91.1510/emOS150.3/emOS56.3/emFS24.588/emOS120.638/emOS120.637/emFS18.350/emFS18.1725/emOS144.437/emOS144.438/emOS79.741/emOS79.740/emOS140.194/emOS140.195/emFS22.211/emFS22.212/emOS88.175/emFS1.887/emFS1.886/emFS4.55/emFS4.54/emFS4.1169/emFS4.1168/emFS6.643
GO:0009820	BP	alkaloid metabolic process	5	14	0.357143	0.0213939	emFS21.144/emFS21.142/emFS21.139/emFS21.137/emFS1.1
GO:0042436	BP	indole-containing compound catabolic process	5	14	0.357143	0.0213939	emOS90.28/emOS90.31/emFS24.588/emFS2.116/emFS2.118
GO:0046482	BP	para-aminobenzoic acid metabolic process	5	14	0.357143	0.0213939	emOS169.325/emOS169.326/emOS101.156/emOS168.75/emOS168.76
GO:0006631	BP	fatty acid metabolic process	23	179	0.128492	0.0222442	emOS99.132/emOS99.133/emOS43.512/emOS43.513/emOS43.514/emOS55.840/emOS55.839/emOS80.31/emOS80.32/emOS80.35/emOS80.36/emFS24.161/emOS174.622.1/emFS22.713/emFS0.244/emFS0.245.1/emOS114.424/emOS114.425/emOS114.427/emOS114.428/emOS49.400/emOS49.401_emOS49.402/emOS49.403
GO:1901606	BP	alpha-amino acid catabolic process	8	35	0.228571	0.0229455	emOS90.28/emOS90.31/emOS117.19/emOS117.20/emFS2.116/emFS2.118/emFS22.495/emFS22.496
GO:0016101	BP	diterpenoid metabolic process	12	69	0.173913	0.0229455	emOS79.185/emOS79.184/emFS21.130/emFS21.129/emFS21.17/emFS21.14/emFS21.7/emFS21.6/emOS94.217/emOS94.216/emOS181.268/emOS181.270
GO:0098660	BP	inorganic ion transmembrane transport	34	304	0.111842	0.0229455	emOS99.1339/emOS99.1341/emOS99.1342/emOS43.86/emOS43.87/emOS43.297/emOS43.298/emOS37.116/emOS37.117/emOS55.83/emOS55.82/emOS91.1511/emOS91.1510/emOS150.3/emOS56.3/emFS24.588/emOS120.638/emOS120.637/emFS18.1725/emOS144.437/emOS144.438/emOS79.741/emOS79.740/emOS140.194/emOS140.195/emFS22.211/emFS22.212/emOS88.175/emOS106.122/emOS106.123/emFS1.887/emFS1.886/emFS4.55/emFS4.54
GO:0006812	BP	cation transport	39	363	0.107438	0.0229455	emOS99.1339/emOS99.1341/emOS99.1342/emOS43.86/emOS43.87/emOS43.297/emOS43.298/emOS55.1902/emOS91.1511/emOS91.1510/emOS150.3/emOS56.3/emFS24.588/emOS120.638/emOS120.637/emFS18.350/emFS18.1725/emOS144.437/emOS144.438/emOS79.741/emOS79.740/emOS140.194/emOS140.195/emFS22.211/emFS22.212/emFS22.312/emFS22.313/emFS22.1359/emFS22.1360/emOS88.175/emOS59.69/emOS59.70/emFS1.887/emFS1.886/emFS4.55/emFS4.54/e…
GO:0015706	BP	nitrate transport	7	28	0.25	0.0247315	emOS55.1766/emOS55.1765/emFS18.927/emFS18.1290/emOS79.1049/emOS79.1048/emOS93.83
GO:0032434	BP	regulation of proteasomal ubiquitin-dependent protein catabolic process	8	36	0.222222	0.0265681	emOS91.84/emOS91.3/emOS91.1/emFS6.27/emOS140.5/emOS140.6/emOS140.290/emOS140.291
GO:0006820	BP	anion transport	32	285	0.112281	0.0279208	emOS43.86/emOS43.87/emOS37.116/emOS37.117/emOS55.1902/emOS55.1766/emOS55.1765/emOS55.1325/emOS55.1324/emOS55.83/emOS55.82/emOS91.417/emFS24.588/emFS18.350/emFS18.927/emFS18.1290/emOS144.212/emOS79.1049/emOS79.1048/emOS79.925/emOS79.315/emOS79.314/emFS22.1243/emFS22.1244/emFS22.1247/emOS181.173/emOS93.83/emOS106.122/emOS106.123/emFS4.1169/emFS4.1168/emFS6.643
GO:0042537	BP	benzene-containing compound metabolic process	10	53	0.188679	0.0279208	emOS90.28/emOS90.31/emOS169.325/emOS169.326/emOS101.156/emOS72.476/emOS168.75/emOS168.76/emOS168.116/emOS168.118
GO:0015994	BP	chlorophyll metabolic process	12	71	0.169014	0.0279208	emOS109.258/emOS109.257/emFS27.610/emFS27.609/emFS27.608/emFS27.607/emFS27.601/emFS27.600/emFS27.599/emFS22.204/emFS22.205/emFS22.207
GO:0005976	BP	polysaccharide metabolic process	28	240	0.116667	0.0289821	emOS99.353/emOS99.834/emOS99.835/emOS37.212/emOS117.137/emOS117.138/emOS55.848/emOS55.847/emOS55.751/emOS80.65/emOS91.352/emOS91.217/emOS86.195/emOS86.194/emFS4.771/emFS4.882/emOS169.259/emOS169.260/emFS22.88/emFS22.89/emFS22.1278/emFS1.240/emOS49.265/emOS49.266/emOS49.269/emOS49.270/emOS49.436/emOS49.444
GO:0010025	BP	wax biosynthetic process	7	29	0.241379	0.0289821	emOS80.31/emOS80.32/emOS80.35/emOS80.36/emOS72.415/emOS72.419/emFS1.301
GO:0044264	BP	cellular polysaccharide metabolic process	25	207	0.120773	0.029758	emOS99.353/emOS117.137/emOS117.138/emOS55.848/emOS55.847/emOS55.751/emOS80.65/emOS91.352/emOS91.217/emOS86.195/emOS86.194/emFS4.771/emFS4.882/emOS169.259/emOS169.260/emFS22.88/emFS22.89/emFS22.1278/emFS1.240/emOS49.265/emOS49.266/emOS49.269/emOS49.270/emOS49.436/emOS49.444
GO:0042761	BP	very long-chain fatty acid biosynthetic process	6	22	0.272727	0.029758	emOS80.31/emOS80.32/emOS80.35/emOS80.36/emFS24.161/emFS22.713
GO:0072330	BP	monocarboxylic acid biosynthetic process	24	196	0.122449	0.029758	emOS99.132/emOS99.133/emOS43.512/emOS43.513/emOS43.514/emOS80.31/emOS80.32/emOS80.35/emOS80.36/emFS27.121/emFS27.120/emFS24.161/emFS4.573/emFS4.574/emOS174.731/emOS174.732/emFS2.116/emFS2.118/emFS22.713/emFS0.244/emFS0.245.1/emOS49.400/emOS49.401_emOS49.402/emOS49.403
GO:0046148	BP	pigment biosynthetic process	17	122	0.139344	0.0320612	emFS27.610/emFS27.609/emFS27.608/emFS27.607/emFS27.601/emFS27.600/emFS27.599/emFS22.204/emFS22.205/emFS22.207/emFS22.451/emFS22.452/emOS181.398/emOS181.399/emOS93.83/emOS168.38/emOS168.39
GO:0009683	BP	indoleacetic acid metabolic process	4	10	0.4	0.0333608	emOS174.731/emOS174.732/emFS2.116/emFS2.118
GO:0009684	BP	indoleacetic acid biosynthetic process	4	10	0.4	0.0333608	emOS174.731/emOS174.732/emFS2.116/emFS2.118
GO:0070726	BP	cell wall assembly	4	10	0.4	0.0333608	emOS99.803/emOS99.804/emOS157.6/emOS157.8
GO:0071668	BP	plant-type cell wall assembly	4	10	0.4	0.0333608	emOS99.803/emOS99.804/emOS157.6/emOS157.8
GO:0009063	BP	cellular amino acid catabolic process	8	38	0.210526	0.0333608	emOS90.28/emOS90.31/emOS117.19/emOS117.20/emFS2.116/emFS2.118/emFS22.495/emFS22.496
GO:0009920	BP	cell plate formation involved in plant-type cell wall biogenesis	5	16	0.3125	0.0333608	emOS169.325/emOS169.326/emOS101.156/emOS168.75/emOS168.76
GO:0120256	BP	olefinic compound catabolic process	5	16	0.3125	0.0333608	emOS43.512/emOS43.513/emOS43.514/emOS91.1086/emOS91.1085
GO:0015698	BP	inorganic anion transport	14	93	0.150538	0.0337495	emOS37.116/emOS37.117/emOS55.1766/emOS55.1765/emOS55.83/emOS55.82/emFS24.588/emFS18.927/emFS18.1290/emOS79.1049/emOS79.1048/emOS93.83/emOS106.122/emOS106.123
GO:0051085	BP	chaperone cofactor-dependent protein refolding	6	23	0.26087	0.0346905	emFS10.127/emFS10.128/emOS102.8/emOS102.9/emOS120.451/emOS120.452
GO:0007568	BP	aging	24	200	0.12	0.0349383	emOS99.283/emOS99.1172/emOS99.1173/emOS43.106/emOS86.55/emOS56.65/emOS56.66/emOS56.67/emOS56.68/emOS56.69/emOS56.70/emOS121.99/emOS120.227/emFS18.1954/emFS4.347/emFS4.573/emFS4.574/emFS6.316/emFS6.315/emFS4.1762/emFS4.1761/emFS4.1759/emFS4.1758/emFS4.1750
GO:0006576	BP	cellular biogenic amine metabolic process	9	47	0.191489	0.0349383	emOS99.525/emOS90.28/emOS90.31/emOS91.805/emOS91.804/emFS2.116/emFS2.118/emFS6.355/emFS6.354
GO:0048580	BP	regulation of post-embryonic development	38	364	0.104396	0.0349383	emOS55.1557/emOS55.1555/emOS55.1554/emOS55.1264/emOS55.1263/emOS55.1262/emOS91.1091/emOS91.1090/emOS91.1086/emOS91.1085/emOS91.66/emOS91.65/emFS27.610/emFS27.609/emFS27.608/emFS27.607/emFS27.601/emFS27.600/emFS27.599/emFS24.140/emFS24.139/emFS24.138/emFS24.98/emOS120.439/emOS120.438/emOS120.227/emFS18.553/emFS18.554/emFS18.555/emFS18.556/emFS18.557/emFS18.1571/emOS105.171/emOS105.170/emOS93.83/em…
GO:0044003	BP	modulation by symbiont of host process	8	39	0.205128	0.0364444	emOS43.260/emOS43.261/emFS6.723/emFS6.722/emOS89.144/emOS89.145/emOS72.415/emOS72.419
GO:2000058	BP	regulation of ubiquitin-dependent protein catabolic process	8	39	0.205128	0.0364444	emOS91.84/emOS91.3/emOS91.1/emFS6.27/emOS140.5/emOS140.6/emOS140.290/emOS140.291
GO:0006826	BP	iron ion transport	7	31	0.225806	0.0364444	emOS99.1339/emOS99.1341/emOS99.1342/emOS150.3/emOS56.3/emFS22.312/emFS22.313
GO:0010166	BP	wax metabolic process	7	31	0.225806	0.0364444	emOS80.31/emOS80.32/emOS80.35/emOS80.36/emOS72.415/emOS72.419/emFS1.301
GO:0010218	BP	response to far red light	9	48	0.1875	0.0384477	emFS27.610/emFS27.609/emFS27.608/emFS27.607/emFS27.601/emFS27.600/emFS27.599/emOS144.78/emOS144.79
GO:0071489	BP	cellular response to red or far red light	9	48	0.1875	0.0384477	emFS27.610/emFS27.609/emFS27.608/emFS27.607/emFS27.601/emFS27.600/emFS27.599/emOS144.78/emOS144.79
GO:0010267	BP	production of ta-siRNAs involved in RNA interference	6	24	0.25	0.0399285	emOS43.260/emOS43.261/emOS89.144/emOS89.145/emOS72.415/emOS72.419
GO:0051084	BP	'de novo' posttranslational protein folding	6	24	0.25	0.0399285	emFS10.127/emFS10.128/emOS102.8/emOS102.9/emOS120.451/emOS120.452
GO:0080043	MF	quercetin 3-O-glucosyltransferase activity	23	73	0.315068	3.35889e-08	emOS99.283/emOS99.788/emOS99.790/emOS91.1086/emOS91.1085/emOS56.65/emOS56.66/emOS56.67/emOS56.68/emOS56.69/emOS56.70/emFS18.1109/emFS18.1110/emFS18.1571/emOS169.325/emOS169.326/emFS22.451/emFS22.452/emOS101.156/emOS168.75/emOS168.76/emFS28.12/emFS28.13
GO:0080044	MF	quercetin 7-O-glucosyltransferase activity	23	73	0.315068	3.35889e-08	emOS99.283/emOS99.788/emOS99.790/emOS91.1086/emOS91.1085/emOS56.65/emOS56.66/emOS56.67/emOS56.68/emOS56.69/emOS56.70/emFS18.1109/emFS18.1110/emFS18.1571/emOS169.325/emOS169.326/emFS22.451/emFS22.452/emOS101.156/emOS168.75/emOS168.76/emFS28.12/emFS28.13
GO:0004497	MF	monooxygenase activity	35	157	0.22293	3.35889e-08	emOS43.400/emOS43.401/emOS43.402/emFS6.827/emFS6.826/emOS55.1231/emOS55.1230/emOS55.1229/emOS130.210/emOS130.211/emOS130.213/emOS80.31/emOS80.32/emOS80.35/emOS80.36/emOS63.60/emOS63.58/emFS27.110/emFS27.109/emFS27.107/emFS27.106/emFS2.116/emFS2.118/emFS21.130/emFS21.129/emFS21.17/emFS21.14/emFS21.7/emFS21.6/emOS94.217/emOS94.216/emFS22.743/emFS22.744/emOS120.448/emOS120.450
GO:0035251	MF	UDP-glucosyltransferase activity	26	108	0.240741	9.18096e-07	emOS99.283/emOS99.788/emOS99.790/emOS91.1086/emOS91.1085/emOS56.65/emOS56.66/emOS56.67/emOS56.68/emOS56.69/emOS56.70/emFS18.1109/emFS18.1110/emFS18.1571/emOS169.325/emOS169.326/emFS22.204/emFS22.205/emFS22.207/emFS22.451/emFS22.452/emOS101.156/emOS168.75/emOS168.76/emFS28.12/emFS28.13
GO:0016413	MF	O-acetyltransferase activity	15	40	0.375	1.59089e-06	emOS99.353/emOS55.863/emOS55.862/emOS55.751/emOS86.195/emOS86.194/emOS114.424/emOS114.425/emOS114.427/emOS114.428/emOS49.79/emOS49.265/emOS49.266/emOS49.269/emOS49.270
GO:0008194	MF	UDP-glycosyltransferase activity	32	164	0.195122	2.58658e-06	emOS99.283/emOS99.788/emOS99.790/emOS55.848/emOS55.847/emOS91.1086/emOS91.1085/emOS56.65/emOS56.66/emOS56.67/emOS56.68/emOS56.69/emOS56.70/emFS18.1109/emFS18.1110/emFS18.1571/emFS4.771/emOS169.259/emOS169.260/emOS169.325/emOS169.326/emFS22.204/emFS22.205/emFS22.207/emFS22.451/emFS22.452/emOS101.156/emFS1.240/emOS168.75/emOS168.76/emFS28.12/emFS28.13
GO:0008374	MF	O-acyltransferase activity	20	73	0.273973	2.58658e-06	emOS99.353/emOS55.863/emOS55.862/emOS55.751/emOS86.195/emOS86.194/emFS17.214/emFS17.215/emOS156.6/emOS156.7/emOS114.424/emOS114.425/emOS114.427/emOS114.428/emFS1.301/emOS49.79/emOS49.265/emOS49.266/emOS49.269/emOS49.270
GO:0016747	MF	transferase activity, transferring acyl groups other than amino-acyl groups	33	179	0.184358	5.7791e-06	emOS99.353/emOS117.38/emOS117.39/emFS6.673/emFS6.672/emOS55.863/emOS55.862/emOS55.751/emOS91.807/emOS91.806/emOS86.195/emOS86.194/emFS27.121/emFS27.120/emFS18.805/emFS18.806/emFS17.214/emFS17.215/emOS156.6/emOS156.7/emFS22.232/emOS72.473/emOS72.474/emOS114.424/emOS114.425/emOS114.427/emOS114.428/emFS1.301/emOS49.79/emOS49.265/emOS49.266/emOS49.269/emOS49.270
GO:0016705	MF	oxidoreductase activity, acting on paired donors, with incorporation or reduction of molecular oxygen	29	149	0.194631	8.97462e-06	emOS43.400/emOS43.401/emOS43.402/emFS6.827/emFS6.826/emOS80.31/emOS80.32/emOS80.35/emOS80.36/emOS63.60/emOS63.58/emFS2.116/emFS2.118/emFS21.130/emFS21.129/emFS21.17/emFS21.14/emFS21.7/emFS21.6/emOS94.217/emOS94.216/emFS22.743/emFS22.744/emOS181.268/emOS181.270/emOS168.38/emOS168.39/emOS120.448/emOS120.450
GO:0016746	MF	transferase activity, transferring acyl groups	34	198	0.171717	1.73266e-05	emOS99.353/emOS117.38/emOS117.39/emFS6.673/emFS6.672/emOS55.863/emOS55.862/emOS55.751/emOS91.807/emOS91.806/emOS86.195/emOS86.194/emFS27.121/emFS27.120/emFS24.588/emFS18.805/emFS18.806/emFS17.214/emFS17.215/emOS156.6/emOS156.7/emFS22.232/emOS72.473/emOS72.474/emOS114.424/emOS114.425/emOS114.427/emOS114.428/emFS1.301/emOS49.79/emOS49.265/emOS49.266/emOS49.269/emOS49.270
GO:0016709	MF	oxidoreductase activity, acting on paired donors, with incorporation or reduction of molecular oxygen, NAD(P)H as one donor, and incorporation of one atom of oxygen	21	94	0.223404	3.27471e-05	emOS43.400/emOS43.401/emOS43.402/emFS6.827/emFS6.826/emOS63.60/emOS63.58/emFS2.116/emFS2.118/emFS21.130/emFS21.129/emFS21.17/emFS21.14/emFS21.7/emFS21.6/emOS94.217/emOS94.216/emFS22.743/emFS22.744/emOS120.448/emOS120.450
GO:0046527	MF	glucosyltransferase activity	27	144	0.1875	3.64713e-05	emOS99.283/emOS99.788/emOS99.790/emOS91.1086/emOS91.1085/emOS91.352/emOS56.65/emOS56.66/emOS56.67/emOS56.68/emOS56.69/emOS56.70/emFS18.1109/emFS18.1110/emFS18.1571/emOS169.325/emOS169.326/emFS22.204/emFS22.205/emFS22.207/emFS22.451/emFS22.452/emOS101.156/emOS168.75/emOS168.76/emFS28.12/emFS28.13
GO:0047807	MF	cytokinin 7-beta-glucosyltransferase activity	7	11	0.636364	3.64713e-05	emOS99.283/emOS56.65/emOS56.66/emOS56.67/emOS56.68/emOS56.69/emOS56.70
GO:0050139	MF	nicotinate-N-glucosyltransferase activity	7	11	0.636364	3.64713e-05	emOS99.283/emOS56.65/emOS56.66/emOS56.67/emOS56.68/emOS56.69/emOS56.70
GO:0052640	MF	salicylic acid glucosyltransferase (glucoside-forming) activity	7	11	0.636364	3.64713e-05	emOS99.283/emOS56.65/emOS56.66/emOS56.67/emOS56.68/emOS56.69/emOS56.70
GO:0080062	MF	cytokinin 9-beta-glucosyltransferase activity	7	11	0.636364	3.64713e-05	emOS99.283/emOS56.65/emOS56.66/emOS56.67/emOS56.68/emOS56.69/emOS56.70
GO:0036201	MF	ent-isokaurene C2-hydroxylase activity	8	16	0.5	7.09006e-05	emFS21.130/emFS21.129/emFS21.17/emFS21.14/emFS21.7/emFS21.6/emOS94.217/emOS94.216
GO:0035252	MF	UDP-xylosyltransferase activity	7	13	0.538462	0.00014915	emOS55.848/emOS55.847/emOS169.259/emOS169.260/emFS22.204/emFS22.205/emFS22.207
GO:0016758	MF	transferase activity, transferring hexosyl groups	38	264	0.143939	0.000169669	emOS99.283/emOS99.788/emOS99.790/emOS55.848/emOS55.847/emOS91.1086/emOS91.1085/emOS91.352/emOS56.65/emOS56.66/emOS56.67/emOS56.68/emOS56.69/emOS56.70/emOS121.99/emFS18.1109/emFS18.1110/emFS18.1571/emFS4.771/emOS169.259/emOS169.260/emOS169.325/emOS169.326/emFS22.88/emFS22.89/emFS22.204/emFS22.205/emFS22.207/emFS22.451/emFS22.452/emOS101.156/emFS1.240/emOS168.75/emOS168.76/emOS49.436/emOS49.444/emF…
GO:0016682	MF	oxidoreductase activity, acting on diphenols and related substances as donors, oxygen as acceptor	7	16	0.4375	0.000745082	emFS6.316/emFS6.315/emFS4.1762/emFS4.1761/emFS4.1759/emFS4.1758/emFS4.1750
GO:0016829	MF	lyase activity	26	165	0.157576	0.000843108	emOS99.525/emOS90.28/emOS90.31/emFS6.867/emFS6.866/emOS91.805/emOS91.804/emFS24.161/emFS18.553/emFS18.554/emFS18.555/emFS18.556/emFS18.557/emOS174.622.1/emOS174.731/emOS174.732/emOS79.185/emOS79.184/emOS94.169/emFS22.495/emFS22.496/emOS89.23/emOS89.24/emFS0.199/emFS0.200/emOS168.304
GO:0016679	MF	oxidoreductase activity, acting on diphenols and related substances as donors	7	17	0.411765	0.00108341	emFS6.316/emFS6.315/emFS4.1762/emFS4.1761/emFS4.1759/emFS4.1758/emFS4.1750
GO:0042285	MF	xylosyltransferase activity	9	29	0.310345	0.00130211	emOS55.848/emOS55.847/emFS4.771/emOS169.259/emOS169.260/emFS22.204/emFS22.205/emFS22.207/emFS1.240
GO:0016407	MF	acetyltransferase activity	15	73	0.205479	0.00142309	emOS99.353/emOS55.863/emOS55.862/emOS55.751/emOS86.195/emOS86.194/emOS114.424/emOS114.425/emOS114.427/emOS114.428/emOS49.79/emOS49.265/emOS49.266/emOS49.269/emOS49.270
GO:0016757	MF	transferase activity, transferring glycosyl groups	39	310	0.125806	0.00210441	emOS99.283/emOS99.788/emOS99.790/emOS55.848/emOS55.847/emOS80.65/emOS91.1086/emOS91.1085/emOS91.352/emOS56.65/emOS56.66/emOS56.67/emOS56.68/emOS56.69/emOS56.70/emOS121.99/emFS18.1109/emFS18.1110/emFS18.1571/emFS4.771/emOS169.259/emOS169.260/emOS169.325/emOS169.326/emFS22.88/emFS22.89/emFS22.204/emFS22.205/emFS22.207/emFS22.451/emFS22.452/emOS101.156/emFS1.240/emOS168.75/emOS168.76/emOS49.436/emOS…
GO:0008422	MF	beta-glucosidase activity	10	38	0.263158	0.00220618	emOS99.834/emOS99.835/emOS99.1151/emOS99.1152/emOS55.220/emOS55.219/emOS91.591/emOS91.589/emOS91.444/emFS4.882
GO:0016835	MF	carbon-oxygen lyase activity	12	54	0.222222	0.00282923	emOS99.525/emFS24.161/emFS18.553/emFS18.554/emFS18.555/emFS18.556/emFS18.557/emOS174.622.1/emOS174.731/emOS174.732/emOS79.185/emOS79.184
GO:0015926	MF	glucosidase activity	11	48	0.229167	0.00370645	emOS99.834/emOS99.835/emOS99.1151/emOS99.1152/emOS55.220/emOS55.219/emOS91.591/emOS91.589/emOS91.444/emFS4.882/emFS22.1278
GO:0016836	MF	hydro-lyase activity	10	41	0.243902	0.00388713	emOS99.525/emFS24.161/emFS18.553/emFS18.554/emFS18.555/emFS18.556/emFS18.557/emOS174.622.1/emOS174.731/emOS174.732
GO:0042973	MF	glucan endo-1,3-beta-D-glucosidase activity	5	11	0.454545	0.00525204	emOS99.1151/emOS99.1152/emOS55.220/emOS55.219/emFS4.882
GO:0008970	MF	phospholipase A1 activity	5	12	0.416667	0.00772325	emFS4.573/emFS4.574/emOS114.177/emOS114.178/emFS1.463
GO:0080002	MF	UDP-glucose:4-aminobenzoate acylglucosyltransferase activity	5	12	0.416667	0.00772325	emOS169.325/emOS169.326/emOS101.156/emOS168.75/emOS168.76
GO:0080018	MF	anthocyanin 5-O-glucosyltransferase activity	5	12	0.416667	0.00772325	emOS169.325/emOS169.326/emOS101.156/emOS168.75/emOS168.76
GO:0015318	MF	inorganic molecular entity transmembrane transporter activity	49	450	0.108889	0.00774413	emOS99.1339/emOS99.1341/emOS99.1342/emOS43.86/emOS43.87/emOS43.297/emOS43.298/emOS37.116/emOS37.117/emOS55.1902/emOS55.1766/emOS55.1765/emOS55.83/emOS55.82/emOS91.1511/emOS91.1510/emOS91.417/emOS109.138/emOS109.137/emOS150.3/emOS56.3/emFS24.588/emOS120.638/emOS120.637/emFS18.350/emFS18.927/emFS18.1290/emFS18.1725/emOS79.1049/emOS79.1048/emOS140.194/emOS140.195/emFS22.211/emFS22.212/emFS22.248/emF…
GO:0080046	MF	quercetin 4'-O-glucosyltransferase activity	6	18	0.333333	0.00856188	emOS91.1086/emOS91.1085/emFS18.1109/emFS18.1110/emFS22.451/emFS22.452
GO:0015075	MF	ion transmembrane transporter activity	48	444	0.108108	0.00964743	emOS99.1339/emOS99.1341/emOS99.1342/emOS43.86/emOS43.87/emOS43.297/emOS43.298/emOS37.116/emOS37.117/emOS55.1902/emOS55.1766/emOS55.1765/emOS55.1325/emOS55.1324/emOS55.83/emOS55.82/emOS91.1511/emOS91.1510/emOS91.417/emOS150.3/emOS56.3/emFS24.588/emOS120.638/emOS120.637/emFS18.350/emFS18.927/emFS18.1290/emFS18.1725/emOS79.1049/emOS79.1048/emOS140.194/emOS140.195/emFS22.211/emFS22.212/emFS22.1243/em…
GO:0030761	MF	8-hydroxyquercitin 8-O-methyltransferase activity	5	13	0.384615	0.0100215	emFS21.144/emFS21.142/emFS21.139/emFS21.137/emFS1.1
GO:0030766	MF	11-O-demethyl-17-O-deacetylvindoline O-methyltransferase activity	5	13	0.384615	0.0100215	emFS21.144/emFS21.142/emFS21.139/emFS21.137/emFS1.1
GO:0033799	MF	myricetin 3'-O-methyltransferase activity	5	13	0.384615	0.0100215	emFS21.144/emFS21.142/emFS21.139/emFS21.137/emFS1.1
GO:0008509	MF	anion transmembrane transporter activity	27	212	0.127358	0.0108377	emOS43.86/emOS43.87/emOS37.116/emOS37.117/emOS55.1902/emOS55.1766/emOS55.1765/emOS55.1325/emOS55.1324/emOS55.83/emOS55.82/emOS91.417/emFS24.588/emFS18.350/emFS18.927/emFS18.1290/emOS79.1049/emOS79.1048/emFS22.1243/emFS22.1244/emFS22.1247/emOS181.173/emOS106.122/emOS106.123/emFS4.1169/emFS4.1168/emFS6.643
GO:0016298	MF	lipase activity	11	57	0.192982	0.0117404	emFS4.573/emFS4.574/emFS10.327/emFS10.328/emFS6.335/emFS6.334/emOS114.177/emOS114.178/emFS1.463/emOS49.175/emOS49.176
GO:0052689	MF	carboxylic ester hydrolase activity	15	95	0.157895	0.0150879	emOS37.212/emOS91.1923/emOS91.1921/emOS109.258/emOS109.257/emFS4.573/emFS4.574/emFS10.327/emFS10.328/emFS6.335/emFS6.334/emOS181.484/emOS114.177/emOS114.178/emFS1.463
GO:0004364	MF	glutathione transferase activity	6	21	0.285714	0.017053	emOS55.685.1/emOS55.684/emOS114.498/emOS105.335/emOS168.116/emOS168.118
GO:0031072	MF	heat shock protein binding	8	36	0.222222	0.0186025	emFS18.535/emFS10.127/emFS10.128/emFS22.342/emOS102.8/emOS102.9/emOS120.451/emOS120.452
GO:0004620	MF	phospholipase activity	9	44	0.204545	0.0186025	emFS4.573/emFS4.574/emFS10.327/emFS10.328/emFS6.335/emFS6.334/emOS114.177/emOS114.178/emFS1.463
GO:0004623	MF	phospholipase A2 activity	4	10	0.4	0.0230604	emFS10.327/emFS10.328/emFS6.335/emFS6.334
GO:0015103	MF	inorganic anion transmembrane transporter activity	13	83	0.156627	0.0281914	emOS37.116/emOS37.117/emOS55.1766/emOS55.1765/emOS55.83/emOS55.82/emFS24.588/emFS18.927/emFS18.1290/emOS79.1049/emOS79.1048/emOS106.122/emOS106.123
GO:0004177	MF	aminopeptidase activity	6	24	0.25	0.0317456	emOS99.341/emOS99.342/emOS43.423/emOS43.424/emOS37.163/emOS37.164
GO:0090447	MF	glycerol-3-phosphate 2-O-acyltransferase activity	4	11	0.363636	0.0321817	emFS17.214/emFS17.215/emOS156.6/emOS156.7
GO:0015081	MF	sodium ion transmembrane transporter activity	6	25	0.24	0.0378092	emOS43.297/emOS43.298/emOS140.194/emOS140.195/emFS4.55/emFS4.54
GO terms which marked in red are unique to P. vaginatum compared to other four species.
