# Supplementary material for: Genome-wide analysis of tandem duplicated genes and their expression under salt stress in seashore paspalum
Source: Front Plant Sci. 2022 Sep 30;13:971999. doi: 10.3389/fpls.2022.971999 (PMC9562133; doi:10.3389/fpls.2022.971999)
Supplement: SUPPLEMENTARY TABLE 6 — KEGG enrichment results of TDGs in P. vaginatum. [file Table_6.XLSX]

## Sheet: Sheet1
Supplementary Table 6. KEGG enrichment results of TDGs in P. vaginatum.
Pathway ID	Level 1	Level 2	Description	TDGs	Background genes	Rich Factor	qvalue	Gene ID
ko01220	1. Metabolism	1.0 Global and overview maps	Degradation of aromatic compounds	8	18	0.444444	0.00107006	emFS6.897/emFS6.893/emFS18.1835/emFS18.1836/emFS1.981.2/emFS1.980/emFS1.979/emFS1.978
ko00402	1. Metabolism	1.10 Biosynthesis of other secondary metabolites	Benzoxazinoid biosynthesis	4	8	0.5	0.0166324	emOS99.525/emOS56.65/emOS163.275/emOS163.274
ko00333	1. Metabolism	1.10 Biosynthesis of other secondary metabolites	Prodigiosin biosynthesis	5	10	0.5	0.00597063	emOS90.227/emOS90.229/emOS90.230/emFS27.547/emFS27.546
ko00943	1. Metabolism	1.10 Biosynthesis of other secondary metabolites	Isoflavonoid biosynthesis	5	14	0.357143	0.0267274	emFS21.144/emFS21.142/emFS21.139/emFS21.137/emFS1.1
ko00942	1. Metabolism	1.10 Biosynthesis of other secondary metabolites	Anthocyanin biosynthesis	7	21	0.333333	0.0110461	emFS18.1109/emFS18.1110/emOS169.325/emOS169.326/emOS101.156/emOS168.75/emOS168.76
ko00960	1. Metabolism	1.10 Biosynthesis of other secondary metabolites	Tropane, piperidine and pyridine alkaloid biosynthesis	9	36	0.25	0.0209189	emOS55.580/emOS91.1441/emOS91.1439/emOS150.10/emOS150.9/emOS167.77/emOS167.76/emOS167.73/emOS167.71
ko00945	1. Metabolism	1.10 Biosynthesis of other secondary metabolites	Stilbenoid, diarylheptanoid and gingerol biosynthesis	14	56	0.25	0.00341674	emOS117.38/emOS117.39/emOS91.807/emOS91.806/emFS18.1565/emFS2.113/emFS21.144/emFS21.142/emFS21.139/emFS21.137/emFS5.160/emFS5.161/emFS0.177/emFS1.1
ko00940	1. Metabolism	1.10 Biosynthesis of other secondary metabolites	Phenylpropanoid biosynthesis	64	215	0.297674	1.39612e-15	emOS99.833/emOS99.834/emOS99.835/emOS99.1151/emOS99.1152/emOS117.38/emOS117.39/emFS6.723/emFS6.722/emFS6.673/emFS6.672/emOS55.220/emOS55.219/emOS91.1893/emOS91.1888/emOS91.1887/emOS91.807/emOS91.806/emOS91.591/emOS91.589/emOS91.444/emOS91.443/emOS86.293/emOS86.292/emOS86.287/emOS86.285/emFS18.251/emFS18.252/emFS18.1565/emOS79.1067/emOS79.1066/emFS8.256/emFS8.252/emFS5.160/emFS5.161/emOS184.54/emO…
ko00627	1. Metabolism	1.11 Xenobiotics biodegradation and metabolism	Aminobenzoate degradation	4	10	0.4	0.0370944	emOS174.731/emOS174.732/emFS5.133/emFS5.134
ko00361	1. Metabolism	1.11 Xenobiotics biodegradation and metabolism	Chlorocyclohexane and chlorobenzene degradation	4	6	0.666667	0.00502328	emOS89.239/emOS89.241/emFS9.130/emFS9.129
ko00364	1. Metabolism	1.11 Xenobiotics biodegradation and metabolism	Fluorobenzoate degradation	4	6	0.666667	0.00502328	emOS89.239/emOS89.241/emFS9.130/emFS9.129
ko00623	1. Metabolism	1.11 Xenobiotics biodegradation and metabolism	Toluene degradation	4	6	0.666667	0.00502328	emOS89.239/emOS89.241/emFS9.130/emFS9.129
ko00643	1. Metabolism	1.11 Xenobiotics biodegradation and metabolism	Styrene degradation	5	14	0.357143	0.0267274	emOS174.731/emOS174.732/emFS5.133/emFS5.134/emOS72.476
ko00930	1. Metabolism	1.11 Xenobiotics biodegradation and metabolism	Caprolactam degradation	6	11	0.545455	0.00163111	emFS18.1835/emFS18.1836/emFS1.981.2/emFS1.980/emFS1.979/emFS1.978
ko00980	1. Metabolism	1.11 Xenobiotics biodegradation and metabolism	Metabolism of xenobiotics by cytochrome P450	43	100	0.43	1.90495e-16	emOS43.231/emOS43.400/emOS43.401/emOS43.402/emFS6.897/emFS6.893/emFS6.827/emFS6.826/emOS55.1614/emOS55.1613/emOS55.1609/emOS55.1608/emOS55.685.1/emOS55.684/emOS124.15/emOS124.22/emOS124.24/emOS91.714/emOS91.712/emFS27.410/emFS24.738/emFS24.737/emOS51.20/emFS18.63/emFS18.64/emFS18.850/emFS18.851/emFS4.916/emFS4.917/emFS4.918/emFS4.919/emFS4.920/emFS4.922/emFS22.604/emFS22.606/emOS114.498/emOS114.4…
ko00910	1. Metabolism	1.2 Energy metabolism	Nitrogen metabolism	20	58	0.344828	3.06286e-06	emFS18.553/emFS18.554/emFS18.555/emFS18.556/emFS18.557/emFS18.927/emFS18.1315/emFS18.1316/emOS174.731/emOS174.732/emOS79.1049/emOS79.1048/emOS181.572/emOS181.582/emOS181.583/emOS181.584/emFS0.8/emFS0.18_emFS0.21/emFS0.22/emFS0.24
ko00073	1. Metabolism	1.3 Lipid metabolism	Cutin, suberine and wax biosynthesis	10	40	0.25	0.0143486	emOS80.31/emOS80.32/emOS80.35/emOS80.36/emOS174.94/emOS174.95/emFS1.301/emOS49.175/emOS49.176/emOS49.177
ko00062	1. Metabolism	1.3 Lipid metabolism	Fatty acid elongation	10	42	0.238095	0.019772	emOS55.1376/emOS55.1375/emFS24.162/emFS24.161/emFS22.713/emFS28.39/emFS28.38/emOS49.123/emOS49.130/emOS49.133
ko01040	1. Metabolism	1.3 Lipid metabolism	Biosynthesis of unsaturated fatty acids	12	42	0.285714	0.00267392	emOS90.227/emOS90.229/emOS90.230/emFS27.547/emFS27.546/emFS24.162/emFS24.161/emFS22.713/emFS26.126/emFS26.127/emFS28.39/emFS28.38
ko00592	1. Metabolism	1.3 Lipid metabolism	alpha-Linolenic acid metabolism	17	70	0.242857	0.001655	emOS99.1175/emFS10.327/emFS10.328/emFS21.528/emFS21.527/emFS22.1064/emFS0.244/emFS0.245.1/emOS114.424/emOS114.425/emOS114.427/emOS114.428/emFS26.126/emFS26.127/emOS49.400/emOS49.401_emOS49.402/emOS49.403
ko00590	1. Metabolism	1.3 Lipid metabolism	Arachidonic acid metabolism	17	59	0.288136	0.000227733	emOS99.341/emOS99.342/emOS43.400/emOS43.401/emOS43.402/emFS6.827/emFS6.826/emFS10.327/emFS10.328/emFS21.130/emFS21.129/emFS21.17/emFS21.14/emFS21.7/emFS21.6/emOS94.217/emOS94.216
ko00591	1. Metabolism	1.3 Lipid metabolism	Linoleic acid metabolism	19	55	0.345455	4.82197e-06	emOS99.1175/emOS99.1176/emOS43.400/emOS43.401/emOS43.402/emFS6.827/emFS6.826/emFS10.327/emFS10.328/emFS21.130/emFS21.129/emFS21.17/emFS21.14/emFS21.7/emFS21.6/emOS94.217/emOS94.216/emFS0.244/emFS0.245.1
ko00140	1. Metabolism	1.3 Lipid metabolism	Steroid hormone biosynthesis	26	92	0.282609	3.76169e-06	emOS99.758/emOS43.231/emOS43.233/emOS43.400/emOS43.401/emOS43.402/emFS6.827/emFS6.826/emOS91.714/emOS91.712/emOS63.60/emOS63.58/emFS24.738/emFS24.737/emOS51.20/emOS51.21/emFS22.604/emFS22.606/emFS22.713/emOS163.275/emOS163.274/emOS163.273/emFS1.604/emFS1.603/emFS28.39/emFS28.38
ko00350	1. Metabolism	1.5 Amino acid metabolism	Tyrosine metabolism	13	61	0.213115	0.0168273	emFS6.897/emFS6.893/emOS91.1441/emOS91.1439/emOS150.10/emOS150.9/emFS21.528/emFS21.527/emOS89.15/emOS89.18/emOS89.19/emOS89.20/emOS72.476
ko00380	1. Metabolism	1.5 Amino acid metabolism	Tryptophan metabolism	28	112	0.25	1.69986e-05	emOS99.570/emOS99.571/emOS43.231/emOS43.400/emOS43.401/emOS43.402/emFS6.827/emFS6.826/emOS91.714/emOS91.712/emFS24.738/emFS24.737/emOS51.20/emFS18.251/emFS18.252/emOS174.731/emOS174.732/emFS2.116/emFS2.118/emFS22.604/emFS22.606/emFS5.133/emFS5.134/emFS26.152/emFS1.604/emFS1.603/emOS120.448/emOS120.450
ko00460	1. Metabolism	1.6 Metabolism of other amino acids	Cyanoamino acid metabolism	20	71	0.28169	7.48995e-05	emOS99.833/emOS99.834/emOS99.835/emOS99.1151/emOS99.1152/emOS55.220/emOS55.219/emOS91.591/emOS91.589/emOS91.444/emOS91.443/emOS63.58/emFS24.233/emFS24.232/emFS18.1315/emFS18.1316/emOS174.731/emOS174.732/emFS2.116/emFS2.118
ko00480	1. Metabolism	1.6 Metabolism of other amino acids	Glutathione metabolism	29	114	0.254386	7.92023e-06	emOS55.1614/emOS55.1613/emOS55.1609/emOS55.1608/emOS55.685.1/emOS55.684/emOS124.15/emOS124.22/emOS124.24/emOS91.805/emOS91.804/emFS27.410/emFS18.63/emFS18.64/emFS18.850/emFS18.851/emFS4.916/emFS4.917/emFS4.918/emFS4.919/emFS4.920/emFS4.922/emOS36.174/emOS114.498/emOS114.499/emOS105.337/emOS105.335/emOS168.116/emOS168.118
ko00515	1. Metabolism	1.7 Glycan biosynthesis and metabolism	Mannose type O-glycan biosynthesis	4	9	0.444444	0.0257458	emOS51.63/emOS51.74/emOS168.394/emOS168.395
ko00830	1. Metabolism	1.8 Metabolism of cofactors and vitamins	Retinol metabolism	16	52	0.307692	0.000166774	emOS43.231/emOS43.400/emOS43.401/emOS43.402/emFS6.897/emFS6.893/emFS6.827/emFS6.826/emOS91.1170/emOS91.1169/emOS91.714/emOS91.712/emFS24.738/emFS24.737/emFS1.604/emFS1.603
ko00902	1. Metabolism	1.9 Metabolism of terpenoids and polyketides	Monoterpenoid biosynthesis	11	15	0.733333	1.26045e-07	emOS174.691/emOS174.694/emOS174.695/emOS79.185/emOS79.184/emFS22.374/emFS22.375/emFS22.376/emFS22.378/emFS22.379/emFS22.380
ko00904	1. Metabolism	1.9 Metabolism of terpenoids and polyketides	Diterpenoid biosynthesis	12	45	0.266667	0.00412218	emOS55.687/emOS55.686/emFS21.130/emFS21.129/emFS21.17/emFS21.14/emFS21.7/emFS21.6/emOS94.217/emOS94.216/emOS140.166/emOS140.167
ko00908	1. Metabolism	1.9 Metabolism of terpenoids and polyketides	Zeatin biosynthesis	24	58	0.413793	5.48995e-09	emOS99.283/emOS55.1236/emOS55.1233/emOS55.1231/emOS55.1230/emOS55.1229/emOS91.1862/emOS56.65/emOS56.66/emOS56.67/emOS56.68/emOS56.69/emOS56.70/emFS24.534/emFS24.533/emFS18.494.1/emFS18.495/emFS18.496.1/emFS18.497/emFS18.499/emFS18.501/emFS22.204/emFS22.205/emFS22.207
ko02010	3. Environmental Information Processing	3.1 Membrane transport	ABC transporters	13	58	0.224138	0.0118874	emFS18.886/emFS18.887/emFS18.892/emFS18.893/emOS174.390/emOS174.391/emOS144.437/emOS144.438/emOS79.741/emOS79.740/emFS22.2/emFS22.3/emFS1.226
ko04010	3. Environmental Information Processing	3.2 Signal transduction	MAPK signaling pathway	46	293	0.156997	0.0029524	emOS55.1894/emOS55.623/emOS91.1315/emOS91.1314/emOS91.1256/emOS91.1255/emOS91.1242/emOS91.1240/emOS91.1239/emOS91.1237/emOS91.1236/emOS86.59/emOS86.58/emOS56.156/emFS27.347/emFS27.323/emOS51.85/emOS51.86/emFS18.724/emFS18.725/emFS4.516/emOS79.931/emOS79.925/emOS65.323/emOS65.324/emOS65.325/emOS65.327/emFS21.366/emFS6.207/emFS6.205/emOS140.141/emOS52.47/emOS89.298/emOS89.299/emOS181.541/emFS0.280/…
KEGG pathways which marked in red are unique to P. vaginatum compared to other four species.
