# Supplementary material for: Genome-wide analysis of tandem duplicated genes and their expression under salt stress in seashore paspalum
Source: Front Plant Sci. 2022 Sep 30;13:971999. doi: 10.3389/fpls.2022.971999 (PMC9562133; doi:10.3389/fpls.2022.971999)
Supplement: SUPPLEMENTARY TABLE 7 — TDGs which response to salt stress in P. vaginatum. [file Table_7.XLSX]

## Sheet: Sheet1
Supplementary Table 7. TDGs which response to salt stress in P. vaginatum.
Gene ID	Expression tissue	Description	Reviewed evidence related to salt tolerance
emOS99.571	Leaves	Aldehyde oxidase	Salicylic acid improves acclimation to salt stress by stimulating abscisic aldehyde oxidase activity and abscisic acid accumulation, and increases Na+ content in leaves without toxicity symptoms in Solanum lycopersicum L
emFS1.979	Leaves	Aldo/Keto reductase	PpAKR1A, a Novel Aldo-Keto Reductase from Physcomitrella Patens, Plays a Positive Role in Salt Stress
emFS4.54	Leaves	Cation transport protein	HKT transporters mediate salt stress resistance in plants: from structure and function to the field
emOS99.524	Leaves	Chloroplastic	--
emFS12.416	Leaves	Cytochrome P450	CYP709B3, a cytochrome P450 monooxygenase gene involved in salt tolerance in Arabidopsis thaliana
emOS80.43	Leaves	E3 ubiquitin-protein ligase	The RING finger E3 ligase STRF1 is involved in membrane trafficking and modulates salt-stress response in Arabidopsis thaliana
emFS4.599	Leaves	Exo70 exocyst complex subunit	Identification and Characterization of the EXO70 Gene Family in Polyploid Wheat and Related Species
emFS4.598	Leaves	Exo70 exocyst complex subunit	Identification and Characterization of the EXO70 Gene Family in Polyploid Wheat and Related Species
emFS1.253	Leaves	F-box domain	The F-box family genes as key elements in response to salt, heavy mental, and drought stresses in Medicago truncatula
emOS121.99	Leaves	Galactoside-binding lectin	--
emOS120.151	Leaves	GDSL-like Lipase/Acylhydrolase	Overexpression of Arabidopsis thaliana LTL1, a salt-induced gene encoding a GDSL-motif lipase, increases salt tolerance in yeast and transgenic plants
emFS8.273	Leaves	HVA22	AtHVA22 gene family in Arabidopsis: phylogenetic relationship, ABA and stress regulation, and tissue-specific expression
emFS5.139	Leaves	Inorganic phosphate transporter	The Phosphate Transporter PHT4;6 Is a Determinant of Salt Tolerance that Is Localized to the Golgi Apparatus of Arabidopsis
emOS106.196	Leaves	Late embryogenesis abundant	Late embryogenesis abundant gene LEA3 (Gh_A08G0694) enhances drought and salt stress tolerance in cotton
emOS99.1175	Leaves	Lipoxygenase	The Responses of the Lipoxygenase Gene Family to Salt and Drought Stress in Foxtail Millet ( Setaria italica)
emOS55.83	Leaves	Low affinity sulfate transporter	Sulfate transporters in the plant’s response to drought and salinity: regulation and possible functions
emOS168.163	Leaves	Multicopper oxidase family	The first acidobacterial laccase-like multicopper oxidase revealed by metagenomics shows high salt and thermo-tolerance
emOS56.24	Leaves	NDR1/HIN1-like	Overexpression of the NDR1/HIN1-Like Gene NHL6 Modifies Seed Germination in Response to Abscisic Acid and Abiotic Stresses in Arabidopsis
emFS0.59	Leaves	Patatin-like phospholipase	Patatin-Related Phospholipase pPLAIIIγ Involved in Osmotic and Salt Tolerance in Arabidopsis
emOS99.1021	Leaves	Phosphatidylinositol transfer	Inositol Polyphosphate Phosphatidylinositol 5-Phosphatase9 (At5PTase9) Controls Plant Salt Tolerance by Regulating Endocytosis
emOS174.778	Leaves	Protein kinase domain	The protein kinase complex CBL10–CIPK8–SOS1 functions in Arabidopsis to regulate salt tolerance
emFS17.45	Leaves	Protein kinase domain	The protein kinase complex CBL10–CIPK8–SOS1 functions in Arabidopsis to regulate salt tolerance
emOS169.431	Leaves	Protein Zinc-induced	--
emOS91.764	Leaves	Ribonuclease	Effect of Ribonuclease on Salt Absorption by Excised Mung Bean Roots1
emFS24.619	Leaves	RING-H2 finger	Overexpressing a novel RING-H2 finger protein gene, OsRHP1, enhances drought and salt tolerance in rice (Oryza sativa L.)
emFS6.216	Leaves	S1/P1 Nuclease	Nucleases in higher plants and their possible involvement in DNA degradation during leaf senescence
emOS59.69	Leaves	Sodium/hydrogen antiporter	A vacuolar Na+/H+ antiporter gene, IbNHX2, enhances salt and drought tolerance in transgenic sweetpotato
emOS91.417	Leaves	Sodium:sulfate symporter transmembrane region	Elucidating the molecular mechanisms mediating plant salt-stress responses
emOS91.1086	Leaves	UDP-glycosyltransferase	The Arabidopsis UDP-glycosyltransferases UGT79B2 and UGT79B3, contribute to cold, salt and drought stress tolerance via modulating anthocyanin accumulation
emOS91.1085	Leaves	UDP-glycosyltransferase	The Arabidopsis UDP-glycosyltransferases UGT79B2 and UGT79B3, contribute to cold, salt and drought stress tolerance via modulating anthocyanin accumulation
emFS22.205	Leaves	UDP-glycosyltransferase	The Arabidopsis UDP-glycosyltransferases UGT79B2 and UGT79B3, contribute to cold, salt and drought stress tolerance via modulating anthocyanin accumulation
emFS26.201	Leaves	UDP-glycosyltransferase	The Arabidopsis UDP-glycosyltransferases UGT79B2 and UGT79B3, contribute to cold, salt and drought stress tolerance via modulating anthocyanin accumulation
emOS65.170	Leaves	UDP-glycosyltransferase	The Arabidopsis UDP-glycosyltransferases UGT79B2 and UGT79B3, contribute to cold, salt and drought stress tolerance via modulating anthocyanin accumulation
emFS26.200	Leaves	UDP-glycosyltransferase	The Arabidopsis UDP-glycosyltransferases UGT79B2 and UGT79B3, contribute to cold, salt and drought stress tolerance via modulating anthocyanin accumulation
emOS124.218	Leaves	Uncharacterized protein	--
emFS28.24	Leaves	Uncharacterized protein	--
emOS55.1589	Leaves	Uncharacterized protein	--
emFS6.803	Leaves	Uncharacterized protein	--
emFS22.968	Leaves	Uncharacterized protein	--
emOS88.175	Leaves	Ureide permease	Allantoin accumulation mediated by allantoinase downregulation and transport by Ureide Permease 5 confers salt stress tolerance to Arabidopsis plants
emOS86.56	Leaves	WRKY transcription factor	The WRKY Transcription Factor GmWRKY12 Confers Drought and Salt Tolerance in Soybean
emOS86.361	Leaves	WRKY transcription factor	The WRKY Transcription Factor GmWRKY12 Confers Drought and Salt Tolerance in Soybean
emOS140.218	Leaves	Xyloglucan endotransglucosylase/hydrolase	Constitutive expression of CaXTH3, a hot pepper xyloglucan endotransglucosylase/hydrolase, enhanced tolerance to salt and drought stresses without phenotypic defects in tomato plants (Solanum lycopersicum cv. Dotaerang)
emOS36.477	Leaves	Xyloglucan fucosyltransferase	--
emOS90.201	Leaves	Xyloglucan galactosyltransferase	A bi-functional xyloglucan galactosyltransferase is an indispensable salt stress tolerance determinant in Arabidopsis
emOS99.330	Leaves	Zinc finger	Overexpression of Zinc Finger Transcription Factor ZAT6 Enhances Salt Tolerance
emFS22.14	Leaves	Zinc finger	Overexpression of Zinc Finger Transcription Factor ZAT6 Enhances Salt Tolerance
emFS12.387	Leaves	Zinc finger	Overexpression of Zinc Finger Transcription Factor ZAT6 Enhances Salt Tolerance
emFS22.2	Leaves and Roots	ABC transporter	Molecular phylogenetic study and expression analysis of ATP-binding cassette transporter gene family in Oryza sativa in response to salt stress
emFS4.1020	Leaves and Roots	Abscisic stress-ripening	Abscisic Acid, Stress, and Ripening (TtASR1) Gene as a Functional Marker for Salt Tolerance in Durum Wheat.
emFS4.1021	Leaves and Roots	Abscisic stress-ripening	Abscisic Acid, Stress, and Ripening (TtASR1) Gene as a Functional Marker for Salt Tolerance in Durum Wheat.
emOS99.329	Leaves and Roots	Actin-depolymerizing factor	An actin-depolymerizing factor from the halophyte smooth cordgrass, Spartina alterniflora (SaADF2), is superior to its rice homolog (OsADF2) in conferring drought and salt tolerance when constitutively overexpressed in rice
emFS26.127	Leaves and Roots	Acyl-CoA dehydrogenase	--
emFS21.527	Leaves and Roots	Alcohol dehydrogenase	An Alcohol Dehydrogenase Gene from Synechocystis sp. Confers Salt Tolerance in Transgenic Tobacco
emFS21.528	Leaves and Roots	Alcohol dehydrogenase	An Alcohol Dehydrogenase Gene from Synechocystis sp. Confers Salt Tolerance in Transgenic Tobacco
emFS18.1835	Leaves and Roots	Aldo/Keto reductase	PpAKR1A, a Novel Aldo-Keto Reductase from Physcomitrella Patens, Plays a Positive Role in Salt Stress
emFS22.1000	Leaves and Roots	Aldo/Keto reductase	PpAKR1A, a Novel Aldo-Keto Reductase from Physcomitrella Patens, Plays a Positive Role in Salt Stress
emFS24.197	Leaves and Roots	Alpha/Beta hydrolase fold	--
emFS9.63	Leaves and Roots	Alpha/Beta hydrolase fold	--
emOS55.665	Leaves and Roots	Ankyrin repeats	The Ankyrin-Repeat Gene GmANK114 Confers Drought and Salt Tolerance in Arabidopsis and Soybean
emOS109.138	Leaves and Roots	Aquaporin PIP2-6	Enhanced root hydraulic conductance by aquaporin regulation accounts for silicon alleviated salt-induced osmotic stress in Sorghum bicolor L
emFS1.315	Leaves and Roots	Aspartic proteinase	Salt-responsive genes in rice revealed by cDNA microarray analysis
emOS43.142	Leaves and Roots	B3 domain-containing	Combined Transcriptomics and Metabolomics Analysis Reveals the Molecular Mechanism of Salt Tolerance of Huayouza 62, an Elite Cultivar in Rapeseed (Brassica napus L.)
emFS22.495	Leaves and Roots	Beta-eliminating lyase	Purification and characterization of a high salt-tolerant alginate lyase from Cobetia sp. WG-007
emFS27.488	Leaves and Roots	Carboxylesterase	A Novel Carboxylesterase Derived from a Compost Metagenome Exhibiting High Stability and Activity towards High Salinity
emOS140.194	Leaves and Roots	Cation transport	HKT transporters mediate salt stress resistance in plants: from structure and function to the field
emFS5.338	Leaves and Roots	CBS	Salt tolerance involved candidate genes in rice: an integrative meta-analysis approach
emFS27.600	Leaves and Roots	Chlorophyll A-B	Do halophytes and glycophytes differ in their interactions with arbuscular mycorrhizal fungi under salt stress? A meta-analysis
emFS27.601	Leaves and Roots	Chlorophyll A-B	Do halophytes and glycophytes differ in their interactions with arbuscular mycorrhizal fungi under salt stress? A meta-analysis
emOS91.1239	Leaves and Roots	Cysteine-rich receptor-like protein kinase	Differential proteomic analysis of apoplastic proteins during initial phase of salt stress in rice
emOS91.1242	Leaves and Roots	Cysteine-rich receptor-like protein kinase	Differential proteomic analysis of apoplastic proteins during initial phase of salt stress in rice
emFS18.73	Leaves and Roots	Cysteine-rich receptor-like protein kinase	Differential proteomic analysis of apoplastic proteins during initial phase of salt stress in rice
emOS114.343	Leaves and Roots	Cysteine-rich receptor-like protein kinase	Differential proteomic analysis of apoplastic proteins during initial phase of salt stress in rice
emFS18.497	Leaves and Roots	Cytochrome P450	CYP709B3, a cytochrome P450 monooxygenase gene involved in salt tolerance in Arabidopsis thaliana
emFS18.500	Leaves and Roots	Cytochrome P450	CYP709B3, a cytochrome P450 monooxygenase gene involved in salt tolerance in Arabidopsis thaliana
emFS18.495	Leaves and Roots	Cytochrome P450	CYP709B3, a cytochrome P450 monooxygenase gene involved in salt tolerance in Arabidopsis thaliana
emOS91.1862	Leaves and Roots	Cytochrome P450	CYP709B3, a cytochrome P450 monooxygenase gene involved in salt tolerance in Arabidopsis thaliana
emFS6.827	Leaves and Roots	Cytochrome P450	CYP709B3, a cytochrome P450 monooxygenase gene involved in salt tolerance in Arabidopsis thaliana
emOS43.231	Leaves and Roots	Cytochrome P450	CYP709B3, a cytochrome P450 monooxygenase gene involved in salt tolerance in Arabidopsis thaliana
emFS9.217	Leaves and Roots	Dehydrin DHN3	CaDHN3, a Pepper ( Capsicum annuum L.) Dehydrin Gene Enhances the Tolerance against Salt and Drought Stresses by Reducing ROS Accumulation
emFS9.130	Leaves and Roots	Dienelactone hydrolase	A Novel α/β-Hydrolase Gene IbMas Enhances Salt Tolerance in Transgenic Sweetpotato
emFS22.53	Leaves and Roots	DMR6-LIKE OXYGENASE	How Quercus ilex L. saplings face combined salt and ozone stress: a transcriptome analysis
emOS140.290	Leaves and Roots	E3 ubiquitin-protein ligase	The RING finger E3 ligase STRF1 is involved in membrane trafficking and modulates salt-stress response in Arabidopsis thaliana
emFS22.644	Leaves and Roots	Endochitinase A-like	Arabidopsis hot2 encodes an endochitinase-like protein that is essential for tolerance to heat, salt and drought stresses
emOS52.23	Leaves and Roots	Endochitinase A-like	Arabidopsis hot2 encodes an endochitinase-like protein that is essential for tolerance to heat, salt and drought stresses
emFS27.546	Leaves and Roots	Enoyl-(Acyl carrier protein) reductase	The enoyl-ACP reductase gene, fabI1, of Sinorhizobium meliloti is involved in salt tolerance, swarming mobility and nodulation efficiency
emOS90.229	Leaves and Roots	Enoyl-(Acyl carrier protein) reductase	The enoyl-ACP reductase gene, fabI1, of Sinorhizobium meliloti is involved in salt tolerance, swarming mobility and nodulation efficiency
emOS130.28	Leaves and Roots	Ethylene-responsive transcription factor	AP2/ERF transcription factors regulate salt-induced chloroplast division in the moss Physcomitrella patens
emFS4.239	Leaves and Roots	Exo70 exocyst complex subunit	Identification and Characterization of the EXO70 Gene Family in Polyploid Wheat and Related Species
emOS89.255	Leaves and Roots	F-box domain	The F-box family genes as key elements in response to salt, heavy mental, and drought stresses in Medicago truncatula
emOS55.1566	Leaves and Roots	F-box domain	The F-box family genes as key elements in response to salt, heavy mental, and drought stresses in Medicago truncatula
emOS174.517	Leaves and Roots	GDSL-like Lipase/Acylhydrolase	Overexpression of Arabidopsis thaliana LTL1, a salt-induced gene encoding a GDSL-motif lipase, increases salt tolerance in yeast and transgenic plants
emFS4.916	Leaves and Roots	Glutathione S-transferase	Overexpression of glutathione S-transferase gene increases salt tolerance of arabidopsis
emFS18.850	Leaves and Roots	Glutathione S-transferase	Overexpression of glutathione S-transferase gene increases salt tolerance of arabidopsis
emFS18.851	Leaves and Roots	Glutathione S-transferase	Overexpression of glutathione S-transferase gene increases salt tolerance of arabidopsis
emFS27.410	Leaves and Roots	Glutathione S-transferase	Overexpression of glutathione S-transferase gene increases salt tolerance of arabidopsis
emFS27.411	Leaves and Roots	Glutathione S-transferase	Overexpression of glutathione S-transferase gene increases salt tolerance of arabidopsis
emOS55.1609	Leaves and Roots	Glutathione S-transferase	Overexpression of glutathione S-transferase gene increases salt tolerance of arabidopsis
emOS91.589	Leaves and Roots	Glycosyl hydrolases	A novel salt-tolerant endo-β-1,4-glucanase Cel5A in Vibrio sp. G21 isolated from mangrove soil
emFS27.644	Leaves and Roots	Glycosyl hydrolases	A novel salt-tolerant endo-β-1,4-glucanase Cel5A in Vibrio sp. G21 isolated from mangrove soil
emFS27.645	Leaves and Roots	Glycosyl hydrolases	A novel salt-tolerant endo-β-1,4-glucanase Cel5A in Vibrio sp. G21 isolated from mangrove soil
emOS55.584	Leaves and Roots	Glycosyltransferase	Ectopic Expression of Arabidopsis Glycosyltransferase UGT85A5 Enhances Salt Stress Tolerance in Tobacco
emFS22.825	Leaves and Roots	Heavy-metal-associated domain	Heavy metal-associated isoprenylated plant protein (HIPP): characterization of a family of proteins exclusive to plants
emFS4.627	Leaves and Roots	Histone deacetylase	Histone deacetylase HDA710 controls salt tolerance by regulating ABA signaling in rice
emFS24.71	Leaves and Roots	Hsp20	A class I cytosolic HSP20 of rice enhances heat and salt tolerance in different organisms
emFS24.70	Leaves and Roots	Hsp20	A class I cytosolic HSP20 of rice enhances heat and salt tolerance in different organisms
emFS22.342	Leaves and Roots	Hsp70-Hsp90	Transient silencing of heat shock proteins showed remarkable roles for HSP70 during adaptation to stress in plants
emFS22.341	Leaves and Roots	Hsp70-Hsp90	Transient silencing of heat shock proteins showed remarkable roles for HSP70 during adaptation to stress in plants
emOS117.38	Leaves and Roots	Hydroxycinnamoyltransferase activity	A hydroxycinnamoyltransferase responsible for synthesizing suberin aromatics in Arabidopsis
emFS5.138	Leaves and Roots	Inorganic phosphate transporter	The Phosphate Transporter PHT4;6 Is a Determinant of Salt Tolerance that Is Localized to the Golgi Apparatus of Arabidopsis
emFS9.87	Leaves and Roots	Inosine-uridine preferring nucleoside hydrolase	--
emOS120.228	Leaves and Roots	Late embryogenesis abundant	Late embryogenesis abundant gene LEA3 (Gh_A08G0694) enhances drought and salt stress tolerance in cotton
emOS37.35	Leaves and Roots	Legume lectin	The enzymatic lectin of field bean (Dolichos lablab): Salt assisted lectin–sugar interaction
emOS37.36	Leaves and Roots	Legume lectin	The enzymatic lectin of field bean (Dolichos lablab): Salt assisted lectin–sugar interaction
emOS88.109	Leaves and Roots	Legume lectin	The enzymatic lectin of field bean (Dolichos lablab): Salt assisted lectin–sugar interaction
emOS124.222	Leaves and Roots	Lipid transfer	NtLTP4, a lipid transfer protein that enhances salt and drought stresses tolerance in Nicotiana tabacum
emFS1.258	Leaves and Roots	Lipid transfer	NtLTP4, a lipid transfer protein that enhances salt and drought stresses tolerance in Nicotiana tabacum
emOS43.459	Leaves and Roots	Lipid transfer	NtLTP4, a lipid transfer protein that enhances salt and drought stresses tolerance in Nicotiana tabacum
emFS22.1259	Leaves and Roots	Lipid transfer	NtLTP4, a lipid transfer protein that enhances salt and drought stresses tolerance in Nicotiana tabacum
emFS22.1258	Leaves and Roots	Lipid transfer	NtLTP4, a lipid transfer protein that enhances salt and drought stresses tolerance in Nicotiana tabacum
emOS99.1176	Leaves and Roots	Lipoxygenase	The Responses of the Lipoxygenase Gene Family to Salt and Drought Stress in Foxtail Millet ( Setaria italica)
emOS120.439	Leaves and Roots	Myb-like DNA-binding domain	TaMYB86B encodes a R2R3-type MYB transcription factor and enhances salt tolerance in wheat
emOS91.467	Leaves and Roots	NAD dependent epimerase/dehydratase	Proteomic study of a tolerant genotype of durum wheat under salt-stress conditions
emOS72.529	Leaves and Roots	NADP-dependent oxidoreductase	NADP-dependent enzymes are involved in response to salt and hypoosmotic stress in cucumber plants
emOS99.1173	Leaves and Roots	Natural resistance-associated macrophage	Genetic and transcriptional variations in NRAMP-2 and OPAQUE1 genes are associated with salt stress response in wheat
emOS99.1172	Leaves and Roots	Natural resistance-associated macrophage	Genetic and transcriptional variations in NRAMP-2 and OPAQUE1 genes are associated with salt stress response in wheat
emOS174.647	Leaves and Roots	Oligopeptide transporter	Expression analysis and characterization of rice oligopeptide transport gene (OsOPT10) that contributes to salt stress tolerance
emOS43.86	Leaves and Roots	Organic cation/carnitine transporter	The role of monovalent cation transporters in plant responses to salinity
emOS55.1332	Leaves and Roots	Phospholipase D alpha	Overexpression of Cucumber Phospholipase D alpha Gene ( CsPLDα) in Tobacco Enhanced Salinity Stress Tolerance by Regulating Na +-K + Balance and Lipid Peroxidation
emOS144.507	Leaves and Roots	Plant invertase/pectin methylesterase inhibitor	The Plant Invertase/Pectin Methylesterase Inhibitor Superfamily
emOS99.1119	Leaves and Roots	Plastocyanin-like	Comprehensive transcriptional analysis reveals salt stress-regulated key pathways, hub genes and time-specific responsive gene categories in common bermudagrass (Cynodon dactylon (L.) Pers.) roots
emOS99.1120	Leaves and Roots	Plastocyanin-like	Comprehensive transcriptional analysis reveals salt stress-regulated key pathways, hub genes and time-specific responsive gene categories in common bermudagrass (Cynodon dactylon (L.) Pers.) roots
emOS89.19	Leaves and Roots	Polyphenol oxidase	Response of rice polyphenol oxidase promoter to drought and salt stress
emFS9.62	Leaves and Roots	POT	The potassium transporter OsHAK21 functions in the maintenance of ion homeostasis and tolerance to salt stress in ric
emOS91.1205	Leaves and Roots	PPDK regulatory protein	Adaptation responses in C4 photosynthesis of maize under salinity
emFS18.906	Leaves and Roots	Protein kinase domain	The protein kinase complex CBL10–CIPK8–SOS1 functions in Arabidopsis to regulate salt tolerance
emFS18.905	Leaves and Roots	Protein kinase domain	The protein kinase complex CBL10–CIPK8–SOS1 functions in Arabidopsis to regulate salt tolerance
emOS72.186	Leaves and Roots	Proteinase inhibitor	Two cysteine proteinase inhibitors from Arabidopsis thaliana, AtCYSa and AtCYSb, increasing the salt, drought, oxidation and cold tolerance
emOS72.187	Leaves and Roots	Proteinase inhibitor	Two cysteine proteinase inhibitors from Arabidopsis thaliana, AtCYSa and AtCYSb, increasing the salt, drought, oxidation and cold tolerance
emOS181.399	Leaves and Roots	Ribonuclease	Effect of Ribonuclease on Salt Absorption by Excised Mung Bean Roots1
emOS56.62	Leaves and Roots	Ribosome inactivating	Over-expression of OSRIP18 increases drought and salt tolerance in transgenic rice plants
emFS24.618	Leaves and Roots	RING-H2 finger	Overexpressing a novel RING-H2 finger protein gene, OsRHP1, enhances drought and salt tolerance in rice (Oryza sativa L.)
emOS79.1117	Leaves and Roots	RING-H2 finger	Overexpressing a novel RING-H2 finger protein gene, OsRHP1, enhances drought and salt tolerance in rice (Oryza sativa L.)
emFS24.16	Leaves and Roots	S1/P1 Nuclease	Nucleases in higher plants and their possible involvement in DNA degradation during leaf senescence
emFS22.376	Leaves and Roots	Short-chain dehydrogenases reductases	Identification and characterization of genes related to salt stress tolerance within segregation distortion regions of genetic map in F2 population of upland cotton
emOS174.694	Leaves and Roots	Short-chain dehydrogenases reductases	Identification and characterization of genes related to salt stress tolerance within segregation distortion regions of genetic map in F2 population of upland cotton
emOS91.418	Leaves and Roots	Sodium:sulfate symporter transmembrane region	Elucidating the molecular mechanisms mediating plant salt-stress responses
emOS144.287	Leaves and Roots	Sugar transport	Identification and transcriptomic profiling of genes involved in increasing sugar content during salt stress in sweet sorghum leaves
emOS99.1374	Leaves and Roots	Thaumatin	A thaumatin-like protein of Ocimum basilicum confers tolerance to fungal pathogen and abiotic stress in transgenic Arabidopsis
emOS99.1373	Leaves and Roots	Thaumatin	A thaumatin-like protein of Ocimum basilicum confers tolerance to fungal pathogen and abiotic stress in transgenic Arabidopsis
emOS130.47	Leaves and Roots	TIFY	Characterization of wheat (Triticum aestivum) TIFY family and role of Triticum Durum TdTIFY11a in salt stress tolerance
emFS8.290	Leaves and Roots	TPD1	Characterization of protein phosphatase 2C (TPD1/PTC1) function in the yeast Saccharomyces cerevisiae
emOS100.35	Leaves and Roots	TPR2	--
emFS18.806	Leaves and Roots	Transferase	--
emOS36.320	Leaves and Roots	Transmembrane amino acid transporter	Spatiotemporal expression patterns of wheat amino acid transporters reveal their putative roles in nitrogen transport and responses to abiotic stress
emOS91.142	Leaves and Roots	Transmembrane protein 45B-like	--
emOS167.77	Leaves and Roots	Tropinone reductase	Overexpression of Quinone reductase from Salix matsudana koidz enhances salt tolerance in transgenic Arabidopsis thaliana
emFS18.1110	Leaves and Roots	UDP-glycosyltransferase	The Arabidopsis UDP-glycosyltransferases UGT79B2 and UGT79B3, contribute to cold, salt and drought stress tolerance via modulating anthocyanin accumulation
emFS18.1118	Leaves and Roots	UDP-glycosyltransferase	The Arabidopsis UDP-glycosyltransferases UGT79B2 and UGT79B3, contribute to cold, salt and drought stress tolerance via modulating anthocyanin accumulation
emFS18.1119	Leaves and Roots	UDP-glycosyltransferase	The Arabidopsis UDP-glycosyltransferases UGT79B2 and UGT79B3, contribute to cold, salt and drought stress tolerance via modulating anthocyanin accumulation
emFS22.204	Leaves and Roots	UDP-glycosyltransferase	The Arabidopsis UDP-glycosyltransferases UGT79B2 and UGT79B3, contribute to cold, salt and drought stress tolerance via modulating anthocyanin accumulation
emOS91.637	Leaves and Roots	UDP-glycosyltransferase	The Arabidopsis UDP-glycosyltransferases UGT79B2 and UGT79B3, contribute to cold, salt and drought stress tolerance via modulating anthocyanin accumulation
emOS99.283	Leaves and Roots	UDP-glycosyltransferase	The Arabidopsis UDP-glycosyltransferases UGT79B2 and UGT79B3, contribute to cold, salt and drought stress tolerance via modulating anthocyanin accumulation
emOS99.282	Leaves and Roots	UDP-glycosyltransferase	The Arabidopsis UDP-glycosyltransferases UGT79B2 and UGT79B3, contribute to cold, salt and drought stress tolerance via modulating anthocyanin accumulation
emFS18.1571	Leaves and Roots	UDP-glycosyltransferase	The Arabidopsis UDP-glycosyltransferases UGT79B2 and UGT79B3, contribute to cold, salt and drought stress tolerance via modulating anthocyanin accumulation
emFS24.372	Leaves and Roots	UDP-glycosyltransferase	The Arabidopsis UDP-glycosyltransferases UGT79B2 and UGT79B3, contribute to cold, salt and drought stress tolerance via modulating anthocyanin accumulation
emOS79.881	Leaves and Roots	UDP-glycosyltransferase	The Arabidopsis UDP-glycosyltransferases UGT79B2 and UGT79B3, contribute to cold, salt and drought stress tolerance via modulating anthocyanin accumulation
emFS18.546	Leaves and Roots	UDP-glycosyltransferase	The Arabidopsis UDP-glycosyltransferases UGT79B2 and UGT79B3, contribute to cold, salt and drought stress tolerance via modulating anthocyanin accumulation
emFS18.547	Leaves and Roots	UDP-glycosyltransferase	The Arabidopsis UDP-glycosyltransferases UGT79B2 and UGT79B3, contribute to cold, salt and drought stress tolerance via modulating anthocyanin accumulation
emFS6.800	Leaves and Roots	Uncharacterized protein	--
emFS4.1482	Leaves and Roots	Uncharacterized protein	--
emFS4.1487	Leaves and Roots	Uncharacterized protein	--
emOS51.48	Leaves and Roots	Uncharacterized protein	--
emFS4.1368	Leaves and Roots	Uncharacterized protein	--
emFS4.1367	Leaves and Roots	Uncharacterized protein	--
emOS49.198	Leaves and Roots	Uncharacterized protein	--
emOS49.195	Leaves and Roots	Uncharacterized protein	--
emOS144.279	Leaves and Roots	Uncharacterized protein	--
emOS86.154	Leaves and Roots	Uncharacterized protein	--
emOS36.538	Leaves and Roots	VQ motif	A Moso bamboo gene VQ28 confers salt tolerance to transgenic Arabidopsis plants
emFS24.9	Leaves and Roots	Wound-induced proteinase inhibitor	Wounding increases salt tolerance in tomato plants: evidence on the participation of calmodulin-like activities in cross-tolerance signalling
emOS51.8	Leaves and Roots	Wound-induced proteinase inhibitor	Wounding increases salt tolerance in tomato plants: evidence on the participation of calmodulin-like activities in cross-tolerance signalling
emOS106.307	Leaves and Roots	Xylanase inhibitor	Downstream components of the calmodulin signaling pathway in the rice salt stress response revealed by transcriptome profiling and target identification
emOS36.478	Leaves and Roots	Xyloglucan fucosyltransferase	--
emOS99.331	Leaves and Roots	Zinc finger	Overexpression of Zinc Finger Transcription Factor ZAT6 Enhances Salt Tolerance
emFS2.88	Leaves and Roots	Zinc finger	Overexpression of Zinc Finger Transcription Factor ZAT6 Enhances Salt Tolerance
emOS49.400	Roots	12-oxophytodienoate reductase	Crop and medicinal plants proteomics in response to salt stress
emFS27.632	Roots	ABC transporter	Molecular phylogenetic study and expression analysis of ATP-binding cassette transporter gene family in Oryza sativa in response to salt stress
emFS18.892	Roots	ABC transporter	Molecular phylogenetic study and expression analysis of ATP-binding cassette transporter gene family in Oryza sativa in response to salt stress
emOS63.43	Roots	Aldehyde dehydrogenase	Arabidopsis aldehyde dehydrogenase 10 family members confer salt tolerance through putrescine-derived 4-aminobutyrate (GABA) production
emFS21.313	Roots	Alpha/Beta hydrolase fold	--
emFS21.314	Roots	Alpha/Beta hydrolase fold	--
emFS0.46	Roots	Alpha/Beta hydrolase fold	--
emOS174.489	Roots	Aluminium activated malate transporter	Molecular cloning and functional characterization of the Aluminum-activated malate transporter gene MdALMT14
emOS105.82	Roots	Aquaporin NIP3-3	Arabidopsis NIP3;1 Plays an Important Role in Arsenic Uptake and Root-to-Shoot Translocation under Arsenite Stress Conditions
emFS1.314	Roots	Aspartic proteinase	Salt-responsive genes in rice revealed by cDNA microarray analysis
emOS49.470	Roots	Aspartic proteinase	Salt-responsive genes in rice revealed by cDNA microarray analysis
emOS43.141	Roots	B3 domain-containing	Combined Transcriptomics and Metabolomics Analysis Reveals the Molecular Mechanism of Salt Tolerance of Huayouza 62, an Elite Cultivar in Rapeseed (Brassica napus L.)
emOS174.94	Roots	Caleosin related protein	Caleosin from Chlorella vulgaris TISTR 8580 is saltinduced and heme-containing protein
emOS164.82	Roots	Cysteine proteinase	Two cysteine proteinase inhibitors from Arabidopsis thaliana, AtCYSa and AtCYSb, increasing the salt, drought, oxidation and cold tolerance
emOS164.81	Roots	Cysteine proteinase	Two cysteine proteinase inhibitors from Arabidopsis thaliana, AtCYSa and AtCYSb, increasing the salt, drought, oxidation and cold tolerance
emFS27.285	Roots	Cysteine-rich secretory protein	--
emFS27.287	Roots	Cysteine-rich secretory protein	--
emOS114.353	Roots	Cysteine-rich secretory protein	--
emOS91.1255	Roots	Cysteine-rich receptor-like protein kinase	Differential proteomic analysis of apoplastic proteins during initial phase of salt stress in rice
emFS4.540	Roots	Cytochrome b561/ferric reductase transmembrane	--
emOS91.1169	Roots	Cytochrome P450	CYP709B3, a cytochrome P450 monooxygenase gene involved in salt tolerance in Arabidopsis thaliana
emOS163.274	Roots	Cytochrome P450	CYP709B3, a cytochrome P450 monooxygenase gene involved in salt tolerance in Arabidopsis thaliana
emOS51.21	Roots	Cytochrome P450	CYP709B3, a cytochrome P450 monooxygenase gene involved in salt tolerance in Arabidopsis thaliana
emOS43.366	Roots	Cytochrome P450	CYP709B3, a cytochrome P450 monooxygenase gene involved in salt tolerance in Arabidopsis thaliana
emFS24.738	Roots	Cytochrome P450	CYP709B3, a cytochrome P450 monooxygenase gene involved in salt tolerance in Arabidopsis thaliana
emOS173.180	Roots	Dehydration-responsive element-binding	Ectopic expression of dehydration responsive element binding proteins (StDREB2) confers higher tolerance to salt stress in potato
emOS173.181	Roots	Dehydration-responsive element-binding	Ectopic expression of dehydration responsive element binding proteins (StDREB2) confers higher tolerance to salt stress in potato
emFS12.346	Roots	DVL family	--
emOS43.124	Roots	E3 ubiquitin-protein ligase	The RING finger E3 ligase STRF1 is involved in membrane trafficking and modulates salt-stress response in Arabidopsis thaliana
emOS167.165	Roots	E3 ubiquitin-protein ligase	The RING finger E3 ligase STRF1 is involved in membrane trafficking and modulates salt-stress response in Arabidopsis thaliana
emOS156.33	Roots	E3 ubiquitin-protein ligase	The RING finger E3 ligase STRF1 is involved in membrane trafficking and modulates salt-stress response in Arabidopsis thaliana
emFS22.645	Roots	Endochitinase A-like	Arabidopsis hot2 encodes an endochitinase-like protein that is essential for tolerance to heat, salt and drought stresses
emFS27.547	Roots	Enoyl-(Acyl carrier protein) reductase	The enoyl-ACP reductase gene, fabI1, of Sinorhizobium meliloti is involved in salt tolerance, swarming mobility and nodulation efficiency
emOS130.31	Roots	Ethylene-responsive transcription factor	AP2/ERF transcription factors regulate salt-induced chloroplast division in the moss Physcomitrella patens
emOS181.582	Roots	Eukaryotic-type carbonic anhydrase	--
emFS4.920	Roots	Glutathione S-transferase	Overexpression of glutathione S-transferase gene increases salt tolerance of arabidopsis
emFS4.885	Roots	Glycosyl hydrolases	A novel salt-tolerant endo-β-1,4-glucanase Cel5A in Vibrio sp. G21 isolated from mangrove soil
emOS99.835	Roots	Glycosyl hydrolases	A novel salt-tolerant endo-β-1,4-glucanase Cel5A in Vibrio sp. G21 isolated from mangrove soil
emFS2.108	Roots	Glycosyl hydrolases	A novel salt-tolerant endo-β-1,4-glucanase Cel5A in Vibrio sp. G21 isolated from mangrove soil
emOS51.74	Roots	Glycosyltransferase	Ectopic Expression of Arabidopsis Glycosyltransferase UGT85A5 Enhances Salt Stress Tolerance in Tobacco
emFS2.13	Roots	GRAS transcription factor	Overexpression of HcSCL13, a Halostachys caspica GRAS transcription factor, enhances plant growth and salt stress tolerance in transgenic Arabidopsis
emOS72.13	Roots	Heavy-metal-associated domain	Heavy metal-associated isoprenylated plant protein (HIPP): characterization of a family of proteins exclusive to plants
emFS22.212	Roots	Heavy-metal-associated domain	Heavy metal-associated isoprenylated plant protein (HIPP): characterization of a family of proteins exclusive to plants
emOS55.623	Roots	Hsp70	Hsp70 and Theta Subunit of T Complex Protein , a Response to Salt Stress in the Halophyte Sesuvium Portulacastrum
emOS117.39	Roots	Hydroxycinnamoyltransferase activity	A hydroxycinnamoyltransferase responsible for synthesizing suberin aromatics in Arabidopsis
emOS130.242	Roots	Lateral organ boundaries domain	Genome-Wide Identification of LATERAL ORGAN BOUNDARIES DOMAIN (LBD) Transcription Factors and Screening of Salt Stress Candidates of Rosa rugosa Thunb
emFS22.381	Roots	Legume lectin	The enzymatic lectin of field bean (Dolichos lablab): Salt assisted lectin–sugar interaction
emFS22.382	Roots	Legume lectin	The enzymatic lectin of field bean (Dolichos lablab): Salt assisted lectin–sugar interaction
emOS114.429	Roots	Leucine rich repeat	A leucine-rich repeat receptor-like kinase, OsSTLK, modulates salt tolerance in rice
emOS79.931	Roots	Leucine rich repeat	A leucine-rich repeat receptor-like kinase, OsSTLK, modulates salt tolerance in rice
emOS114.156	Roots	Leucine rich repeat	A leucine-rich repeat receptor-like kinase, OsSTLK, modulates salt tolerance in rice
emFS18.1156	Roots	Leucine rich repeat	A leucine-rich repeat receptor-like kinase, OsSTLK, modulates salt tolerance in rice
emOS65.94	Roots	Leucine rich repeat	A leucine-rich repeat receptor-like kinase, OsSTLK, modulates salt tolerance in rice
emOS124.221	Roots	Lipid transfer	NtLTP4, a lipid transfer protein that enhances salt and drought stresses tolerance in Nicotiana tabacum
emFS1.257	Roots	Lipid transfer	NtLTP4, a lipid transfer protein that enhances salt and drought stresses tolerance in Nicotiana tabacum
emFS0.244	Roots	Lipoxygenase	The Responses of the Lipoxygenase Gene Family to Salt and Drought Stress in Foxtail Millet ( Setaria italica)
emOS79.61	Roots	L-lactate dehydrogenase A	--
emOS130.211	Roots	Lycopene cyclase protein	Transformation of b-Lycopene Cyclase Genes from Salicornia europaea and Arabidopsis Conferred Salt Tolerance in Arabidopsis and Tobacco
emOS130.213	Roots	Lycopene cyclase protein	Transformation of b-Lycopene Cyclase Genes from Salicornia europaea and Arabidopsis Conferred Salt Tolerance in Arabidopsis and Tobacco
emFS24.139	Roots	MADS-box transcription factor	Overexpression of MADS‑box transcription factor OsMADS25 enhances salt stress tolerance in Rice and Arabidopsis
emOS173.306	Roots	MADS-box transcription factor	Overexpression of MADS‑box transcription factor OsMADS25 enhances salt stress tolerance in Rice and Arabidopsis
emOS43.303	Roots	Multi antimicrobial extrusion protein	Whole genome sequencing and comparative transcriptome analysis of a novel seawater adapted, salt-resistant rice cultivar – sea rice 86
emFS24.679	Roots	Multicopper oxidase family	The first acidobacterial laccase-like multicopper oxidase revealed by metagenomics shows high salt and thermo-tolerance
emOS168.164	Roots	Multicopper oxidase family	The first acidobacterial laccase-like multicopper oxidase revealed by metagenomics shows high salt and thermo-tolerance
emOS72.288	Roots	Myb-like DNA-binding domain	TaMYB86B encodes a R2R3-type MYB transcription factor and enhances salt tolerance in wheat
emOS169.185	Roots	NAC domain	AvNAC030, a NAC Domain Transcription Factor, Enhances Salt Stress Tolerance in Kiwifruit
emOS105.341	Roots	NAD dependent epimerase/dehydratase	Proteomic study of a tolerant genotype of durum wheat under salt-stress conditions
emFS2.68	Roots	NB-ARC domain	Identification and functional prediction of salt stress-related long noncoding RNAs in grapevine roots
emFS9.61	Roots	Nitrite transporter	Effects of salt stress on expression of nitrate transporter and assimilation-related genes in tomato roots
emOS120.703	Roots	NmrA-like family	Molecular characterization of Leucoanthocyanidin reductase and Flavonol synthase gene in Arachis hypogaea
emOS99.117	Roots	Nucleotide-diphospho-sugar transferase	--
emOS55.808	Roots	Pathogenesis-related protein	Molecular and Functional Profiling of Arabidopsis Pathogenesis-Related Genes: Insights into Their Roles in Salt Response of Seed Germination
emOS37.212	Roots	Pectinesterase	Salt tolerance involved candidate genes in rice: an integrative meta-analysis approach
emFS6.724	Roots	Peroxidase	Overexpression of Peroxidase Gene GsPRX9 Confers Salt Tolerance in Soybean
emOS168.290	Roots	Peroxidase	Overexpression of Peroxidase Gene GsPRX9 Confers Salt Tolerance in Soybean
emOS49.362	Roots	Phosphate-induced protein 1	Genome-wide analysis and environmental response profiling of phosphate-induced-1 family genes in rice (Oryza sativa)
emOS49.363	Roots	Phosphate-induced protein 1	Genome-wide analysis and environmental response profiling of phosphate-induced-1 family genes in rice (Oryza sativa)
emOS55.1554	Roots	Phytocystatin	A Phytocystatin Gene from Malus prunifolia (Willd.) Borkh., MpCYS5, Confers Salt Stress Tolerance and Functions in Endoplasmic Reticulum Stress Response in Arabidopsis
emOS144.506	Roots	Plant invertase/pectin methylesterase inhibitor	The Plant Invertase/Pectin Methylesterase Inhibitor Superfamily
emOS55.751	Roots	PMR5 N terminal Domain	GDSL/SGNH-like
emOS72.184	Roots	Proteinase inhibitor	Two cysteine proteinase inhibitors from Arabidopsis thaliana, AtCYSa and AtCYSb, increasing the salt, drought, oxidation and cold tolerance
emFS1.311	Roots	Purine nucleobase transmembrane transport	--
emFS18.725	Roots	Receptor protein kinase ZmPK1	--
emFS10.78	Roots	RING-H2 finger	Overexpressing a novel RING-H2 finger protein gene, OsRHP1, enhances drought and salt tolerance in rice (Oryza sativa L.)
emFS18.1765	Roots	Serine aminopeptidase	--
emFS6.673	Roots	Serine carboxypeptidase-like	Genome-wide analysis of the serine carboxypeptidase-like protein family in Triticum aestivum reveals TaSCPL184-6D is involved in abiotic stress response
emOS55.1320	Roots	Serine carboxypeptidase-like	Genome-wide analysis of the serine carboxypeptidase-like protein family in Triticum aestivum reveals TaSCPL184-6D is involved in abiotic stress response
emFS22.379	Roots	Short-chain dehydrogenases reductases	Identification and characterization of genes related to salt stress tolerance within segregation distortion regions of genetic map in F2 population of upland cotton
emFS22.378	Roots	Short-chain dehydrogenases reductases	Identification and characterization of genes related to salt stress tolerance within segregation distortion regions of genetic map in F2 population of upland cotton
emOS174.690	Roots	Short-chain dehydrogenases reductases	Identification and characterization of genes related to salt stress tolerance within segregation distortion regions of genetic map in F2 population of upland cotton
emOS174.691	Roots	Short-chain dehydrogenases reductases	Identification and characterization of genes related to salt stress tolerance within segregation distortion regions of genetic map in F2 population of upland cotton
emOS99.1375	Roots	Thaumatin	A thaumatin-like protein of Ocimum basilicum confers tolerance to fungal pathogen and abiotic stress in transgenic Arabidopsis
emOS93.117	Roots	Thaumatin	A thaumatin-like protein of Ocimum basilicum confers tolerance to fungal pathogen and abiotic stress in transgenic Arabidopsis
emFS6.846	Roots	Thaumatin	A thaumatin-like protein of Ocimum basilicum confers tolerance to fungal pathogen and abiotic stress in transgenic Arabidopsis
emOS158.5	Roots	TIFY	Characterization of wheat (Triticum aestivum) TIFY family and role of Triticum Durum TdTIFY11a in salt stress tolerance
emFS4.436	Roots	Transmembrane amino acid transporter	Spatiotemporal expression patterns of wheat amino acid transporters reveal their putative roles in nitrogen transport and responses to abiotic stress
emFS18.1115	Roots	UDP-glycosyltransferase	The Arabidopsis UDP-glycosyltransferases UGT79B2 and UGT79B3, contribute to cold, salt and drought stress tolerance via modulating anthocyanin accumulation
emOS91.638	Roots	UDP-glycosyltransferase	The Arabidopsis UDP-glycosyltransferases UGT79B2 and UGT79B3, contribute to cold, salt and drought stress tolerance via modulating anthocyanin accumulation
emFS18.1570	Roots	UDP-glycosyltransferase	The Arabidopsis UDP-glycosyltransferases UGT79B2 and UGT79B3, contribute to cold, salt and drought stress tolerance via modulating anthocyanin accumulation
emFS26.202	Roots	UDP-glycosyltransferase	The Arabidopsis UDP-glycosyltransferases UGT79B2 and UGT79B3, contribute to cold, salt and drought stress tolerance via modulating anthocyanin accumulation
emOS106.266	Roots	Uncharacterized protein	--
emFS27.205	Roots	Uncharacterized protein	--
emFS4.1491	Roots	Uncharacterized protein	--
emOS144.220	Roots	Uncharacterized protein	--
emOS144.278	Roots	Uncharacterized protein	--
emOS168.247	Roots	Uncharacterized protein	--
emFS27.207	Roots	Uncharacterized protein	--
emOS99.946	Roots	Uncharacterized protein	--
emOS99.947	Roots	Uncharacterized protein	--
emFS4.640	Roots	Uncharacterized protein	--
emOS91.1629	Roots	Uncharacterized protein	--
emOS86.153	Roots	Uncharacterized protein	--
emOS99.920	Roots	Uncharacterized protein	--
emFS1.539	Roots	Voltage-dependent anion channel	Structural and functional analysis of a salt stress inducible gene encoding voltage dependent anion channel (VDAC) from pearl millet (Pennisetum glaucum)
emFS18.834	Roots	Wall-associated receptor kinase	The Salt Sensitivity Induced by Disruption of Cell Wall-Associated Kinase 1 (SlWAK1) Tomato Gene Is Linked to Altered Osmotic and Metabolic Homeostasis
emOS55.1503	Roots	Zinc finger	Overexpression of Zinc Finger Transcription Factor ZAT6 Enhances Salt Tolerance
