# Supplementary material for: Genome-wide analysis of tandem duplicated genes and their expression under salt stress in seashore paspalum
Source: Front Plant Sci. 2022 Sep 30;13:971999. doi: 10.3389/fpls.2022.971999 (PMC9562133; doi:10.3389/fpls.2022.971999)
Supplement: SUPPLEMENTARY TABLE 8 — Basic information about the ABC transporter gene family in P. vaginatum. [file Table_8.XLSX]

## Sheet: Sheet1
Table S8. Basic information about the ABC transporter gene family in P. vaginatum.
Sub-family	Gene ID	Gene symbol	Chr	Start	End	Number of amino acids	MW (kDa)	pI
ABCA	emOS86.119	PvABCA1	chr02	17762915	17765614	546	61.3115	9.04
	emOS79.905	PvABCA2	chr04	41215688	41238998	971	107.54	7.91
	emOS181.173	PvABCA3	chr07	31532043	31537664	964	107.457	6.33
	emOS181.175	PvABCA4	chr07	31649891	31654952	959	105.812	8.65
	emOS181.177	PvABCA5	chr07	31755569	31760513	930	104.341	9.5
	emOS168.104	PvABCA6	chr10	9457479	9464303	954	105.895	8.73
ABCB	emOS99.798	PvABCB1	chr01	5596010	5604419	147	15.8062	9.44
	emOS55.996	PvABCB2	chr01	45801023	45817692	739	80.4693	8.59
	emOS55.655_emOS55.656	PvABCB3	chr01	48483415	48492579	1401	154.906	5.95
	emOS58.117	PvABCB4	chr02	22100687	22107467	1276	138.167	6.24
	emOS109.186	PvABCB5	chr02	32853907	32871257	702	75.3128	9.1
	emOS120.327	PvABCB6	chr03	11203368	11209094	1212	131.077	8.83
	emFS18.885	PvABCB7	chr03	32843638	32859687	939	101.981	8.52
	emFS18.886	PvABCB8	chr03	32861310	32866845	1265	136.131	7.2
	emFS18.887	PvABCB9	chr03	32870174	32876324	1307	140.874	6.83
	emFS18.892	PvABCB10	chr03	32947889	32954730	1265	136.726	6.02
	emFS18.893	PvABCB11	chr03	32999824	33006628	844	91.1991	5.64
	emFS18.1050	PvABCB12	chr03	34294285	34300183	1234	134.713	8.59
	emFS4.648	PvABCB13	chr03	43252061	43257371	682	75.088	9.41
	emOS174.390	PvABCB14	chr04	7329939	7335276	1026	112.283	9.24
	emOS174.391	PvABCB15	chr04	7335284	7336067	227	24.7936	9.59
	emOS144.437	PvABCB16	chr04	14791146	14795224	1228	132.051	8.99
	emOS144.438	PvABCB17	chr04	14799229	14806459	1202	130.451	8.54
	emOS79.742	PvABCB18	chr04	42634979	42636222	375	40.2773	9.63
	emOS79.741	PvABCB19	chr04	42638198	42640546	753	82.3636	7.03
	emOS79.740	PvABCB20	chr04	42643206	42648872	1253	136.331	8.89
	emFS6.123	PvABCB21	chr06	3075754	3081939	1146	124.789	8.86
	emFS22.727	PvABCB22	chr06	11999591	12001308	153	16.3967	7.84
	emFS22.728	PvABCB23	chr06	12001345	12002254	279	30.7431	9.58
	emFS22.730	PvABCB24	chr06	12003059	12004995	482	51.7368	9.28
	emFS22.896	PvABCB25	chr06	13387379	13394430	1340	145.497	8.46
	emFS22.901	PvABCB26	chr06	13427793	13432845	821	88.2577	7.24
	emFS22.1282	PvABCB27	chr06	16381313	16385947	684	73.989	8.85
	emOS105.35	PvABCB28	chr07	4684664	4690606	1261	139.032	7.59
	emOS173.30	PvABCB29	chr07	43314833	43321413	1436	154.91	9.37
	emOS114.400	PvABCB30	chr09	3481028	3486773	1176	127.647	9.33
	emFS1.225	PvABCB31	chr09	44560229	44566489	1323	143.055	6.62
	emFS1.226	PvABCB32	chr09	44570061	44587509	1266	137.132	8.87
	emOS140.84	PvABCB33	original_scaffold_140fragment_4debris	69483	77773	841	94.4888	6.46
ABCC	emOS80.48	PvABCC1	chr01	55754544	55761692	1504	165.733	8.48
	emFS27.466	PvABCC2	chr02	44623947	44632169	1419	157.084	8.25
	emFS24.356	PvABCC3	chr03	3351235	3357217	1507	163.434	6.65
	emOS120.82	PvABCC4	chr03	15147025	15149752	476	53.5819	5.97
	emOS120.81	PvABCC5	chr03	15149950	15157239	970	104.738	8.89
	emFS21.282	PvABCC6	chr05	44161509	44168992	1275	141.56	6.41
	emOS140.327	PvABCC7	chr06	6349481	6357828	1542	172.953	8.46
	emFS22.2	PvABCC8	chr06	6431622	6437960	1210	135.1	8.81
	emFS22.3	PvABCC9	chr06	6446568	6458274	1083	120.682	8.98
	emFS5.212	PvABCC10	chr06	37583193	37585552	328	36.2555	4.81
	emFS5.213	PvABCC11	chr06	37585608	37597597	1155	124.57	7.32
	emFS26.303	PvABCC12	chr09	10295112	10301594	1509	166.731	7.63
	emOS106.73_emOS106.74	PvABCC13	chr09	27494386	27542237	1483	165.333	7.5
	emOS168.206	PvABCC14	chr10	11203231	11209713	1469	161.6	8.28
	emFS4.1812	PvABCC15	chr10	38466745	38467994	173	19.2273	6.42
	emFS4.1811	PvABCC16	chr10	38468149	38471408	542	60.7618	5.41
	emFS4.1628	PvABCC17	chr10	39736301	39746744	1476	163.105	6.63
ABCD	emFS4.1037	PvABCD1	chr03	46157067	46168914	1325	148.169	9.19
	emOS114.57	PvABCD2	chr09	314255	324958	1291	143.915	9.32
	emFS4.3	PvABCD3	chr10	2364761	2367484	266	28.1215	6.44
	emFS4.1080	PvABCD4	fragScaff_scaffold_4fragment_4debris	177770	180550	380	41.3648	8.32
	emOS140.85	PvABCD5	original_scaffold_140fragment_4debris	78178	82563	665	74.7731	7.71
ABCE	emFS24.648	PvABCE1	chr03	902347	908671	759	84.317	7.73
	emOS79.1339	PvABCE2	chr04	34670805	34687046	1168	130.65	8.19
	emFS10.354	PvABCE3	chr05	18992964	18999111	604	68.3009	7.8
	emFS4.1810	PvABCE4	chr10	38471854	38479383	625	70.6098	8.82
ABCF	emOS109.214.1	PvABCF1	chr02	32539725	32543894	353	38.1747	6.46
	emFS27.632	PvABCF2	chr02	42907127	42909411	713	78.0624	5.91
	emFS27.630	PvABCF3	chr02	42927394	42927921	175	19.7146	5.14
	emFS27.480	PvABCF4	chr02	44516374	44518331	632	68.9664	8.77
	emOS36.58	PvABCF5	chr04	383904	386304	370	40.9326	5.27
	emOS36.59	PvABCF6	chr04	386740	395015	265	29.2498	8.53
	emOS65.331	PvABCF7	chr05	13058645	13062764	702	78.5629	8.23
	emOS173.31	PvABCF8	chr07	43305134	43306466	275	31.3488	5.73
	emFS25.7	PvABCF9	chr08	25580101	25583993	595	66.3431	6.25
ABCG	emOS99.4	PvABCG1	chr01	27794	29069	153	17.7059	9.34
	emOS99.29	PvABCG2	chr01	210190	214968	718	79.4343	9.08
	emOS43.198	PvABCG3	chr01	11969084	11975645	715	77.4407	8.95
	emOS43.534	PvABCG4	chr01	14754870	14759508	714	78.5439	8.89
	emOS90.262_emOS90.263	PvABCG5	chr01	18325559	18335388	1043	115.306	8.71
	emOS37.19_emOS37.20	PvABCG6	chr01	18580787	18590617	1043	115.362	8.78
	emOS117.54	PvABCG7	chr01	25986202	25996609	582	65.4086	8.5
	emOS55.677	PvABCG8	chr01	48373336	48375628	755	82.6888	8.73
	emOS130.200	PvABCG9	chr01	55078514	55084506	751	82.8858	9.02
	emOS91.324	PvABCG10	chr02	12302806	12305887	479	53.2392	8.93
	emOS86.51	PvABCG11	chr02	18896250	18904462	1293	146.293	6.81
	emFS24.388	PvABCG12	chr03	3072815	3078177	778	88.2723	8.39
	emFS24.387	PvABCG13	chr03	3078411	3081468	612	69.0091	7.03
	emOS51.46	PvABCG14	chr03	6374840	6379917	661	72.2344	8.46
	emFS18.365	PvABCG15	chr03	28056914	28065450	1362	152.61	8.95
	emFS18.367	PvABCG16	chr03	28071017	28123965	1354	152.041	6.5
	emFS18.369	PvABCG17	chr03	28156584	28162745	604	68.7133	8.32
	emFS18.418	PvABCG18	chr03	28607679	28609511	610	65.3288	9.81
	emFS18.931	PvABCG19	chr03	33399157	33402236	740	81.5134	9.07
	emFS18.1051	PvABCG20	chr03	34316576	34326392	1329	148.628	8.45
	emFS18.1759	PvABCG21	chr03	39367355	39369930	760	81.8105	9.33
	emOS79.983	PvABCG22	chr04	40185355	40187508	623	65.8302	9.04
	emOS79.890	PvABCG23	chr04	41358618	41365483	1436	162.166	6.31
	emOS79.887	PvABCG24	chr04	41382453	41388931	1339	151.614	6.44
	emOS94.82	PvABCG25	chr05	51521059	51525890	646	68.0398	9.28
	emOS113.3	PvABCG26	chr05	61237039	61253302	1450	164.178	8.63
	emFS6.546	PvABCG27	chr06	107092	109586	679	73.0857	9.51
	emFS22.406	PvABCG28	chr06	9565966	9571852	728	80.1239	8.99
	emFS22.797	PvABCG29	chr06	12452949	12459070	716	77.4758	8.88
	emFS5.163	PvABCG30	chr06	36499539	36505920	1429	161.305	6.3
	emFS5.166	PvABCG31	chr06	36606302	36611959	1095	122.462	8.89
	emOS100.67	PvABCG32	chr07	6132828	6137034	738	78.5528	9.68
	emOS89.91	PvABCG33	chr07	9603285	9624021	1481	167.118	8.31
	emOS89.375	PvABCG34	chr07	15203421	15207037	825	91.9847	9.27
	emOS173.188	PvABCG35	chr07	42014073	42023180	1402	158.146	7.74
	emOS72.551	PvABCG36	chr08	12123895	12128644	1095	120.444	8.62
	emFS12.266	PvABCG37	chr08	35400475	35413002	1628	183.69	8.84
	emOS114.257	PvABCG38	chr09	2052029	2054337	701	76.0898	8.74
	emFS26.449	PvABCG39	chr09	13678688	13683993	699	76.5664	9.15
	emOS164.63	PvABCG40	chr10	2918366	2930066	1129	127.571	8.92
	emOS105.360	PvABCG41	chr10	6971454	6981613	1345	150.931	8.42
	emOS168.6	PvABCG42	chr10	8096621	8099262	666	74.3095	9.39
	emOS168.238	PvABCG43	chr10	11831550	11839773	1291	146.199	7.83
	emOS168.401	PvABCG44	chr10	15505350	15510788	984	108.31	9.29
	emOS105.246	PvABCG45	original_scaffold_105fragment_2debris	83906	86547	666	74.3675	9.35
ABCI	emOS90.221	PvABCI1	chr01	17652372	17684713	5278	596.823	5.25
	emOS55.1002	PvABCI2	chr01	45770074	45774012	304	32.4083	6.11
	emOS55.912	PvABCI3	chr01	46481358	46484173	323	35.9745	8.73
	emFS24.45	PvABCI4	chr03	5683928	5686915	480	52.2703	6.25
	emFS18.414	PvABCI5	chr03	28561234	28573835	389	43.6843	6.11
	emFS18.939	PvABCI6	chr03	33458332	33460333	537	59.265	6.31
	emFS18.1353	PvABCI7	chr03	36566459	36569799	196	21.4446	6.08
	emFS18.1714	PvABCI8	chr03	39037313	39040723	675	73.3909	7.19
	emOS36.187	PvABCI9	chr04	1214660	1218055	294	32.9325	6.02
	emFS6.11	PvABCI10	chr06	3961005	3961928	225	25.2687	9.87
	emOS140.22	PvABCI11	chr06	4204111	4205034	225	25.1995	9.75
	emOS181.221	PvABCI12	chr07	32797113	32804747	284	31.0098	5.76
