# Supplementary material for: Genome-wide analysis of tandem duplicated genes and their expression under salt stress in seashore paspalum
Source: Front Plant Sci. 2022 Sep 30;13:971999. doi: 10.3389/fpls.2022.971999 (PMC9562133; doi:10.3389/fpls.2022.971999)
Supplement: SUPPLEMENTARY TABLE 9 — Information of tandem clusters containing 302 tissue-specific TDGs. [file Table_9.XLSX]

## Sheet: Sheet1
Supplementary Table 9. Information of tandem clusters containing 302 tissue-specific TDGs.
Gene ID	Chr	Start	End	Expression tissue	Description
emFS18.1109	chr03	34701646	34703965	N/A	UDP-glycosyltransferase
emFS18.1110	chr03	34707735	34709757	Leaves and Roots	UDP-glycosyltransferase
emFS18.1111	chr03	34720446	34722245	N/A	UDP-glycosyltransferase
emFS18.1112	chr03	34725467	34727173	N/A	UDP-glycosyltransferase
emFS18.1114	chr03	34732093	34732953	N/A	UDP-glycosyltransferase
emFS18.1115	chr03	34735419	34736970	Roots	UDP-glycosyltransferase
emFS18.1116	chr03	34738338	34739741	N/A	UDP-glycosyltransferase
emFS18.1118	chr03	34749509	34751428	Leaves and Roots	UDP-glycosyltransferase
emFS18.1119	chr03	34753289	34754933	Leaves and Roots	UDP-glycosyltransferase
emFS2.12	chr05	135074	137100	N/A	GRAS transcription factor
emFS2.13	chr05	141522	143869	Roots	GRAS transcription factor
emFS2.15	chr05	152874	155540	N/A	GRAS transcription factor
emFS2.17	chr05	168380	170720	N/A	GRAS transcription factor
emFS2.18	chr05	170905	173417	N/A	GRAS transcription factor
emFS2.19	chr05	174394	176032	N/A	GRAS transcription factor
emFS2.20	chr05	187420	189967	N/A	GRAS transcription factor
emFS2.24	chr05	203940	206522	N/A	GRAS transcription factor
emFS2.26	chr05	208803	212298	N/A	GRAS transcription factor
emFS18.494.1	chr03	29352012	29355664	N/A	Cytochrome P450
emFS18.495	chr03	29367087	29369537	Leaves and Roots	Cytochrome P450
emFS18.496.1	chr03	29381928	29384345	N/A	Cytochrome P450
emFS18.497	chr03	29387653	29405918	Leaves and Roots	Cytochrome P450
emFS18.499	chr03	29414305	29417605	N/A	Cytochrome P450
emFS18.500	chr03	29424448	29427017	Leaves and Roots	Cytochrome P450
emFS18.501	chr03	29429721	29431963	N/A	Cytochrome P450
emFS22.14	chr06	6581464	6582391	Leaves	Zinc finger
emFS22.15	chr06	6584324	6585188	N/A	Zinc finger
emFS22.16	chr06	6587305	6587571	N/A	Zinc finger
emFS22.17	chr06	6589911	6590739	N/A	Zinc finger
emFS22.18	chr06	6597499	6598469	N/A	Zinc finger
emFS22.19	chr06	6600136	6600635	N/A	Zinc finger
emFS22.20	chr06	6609474	6611580	N/A	Zinc finger
emFS22.821	chr06	12712646	12713840	N/A	Heavy-metal-associated domain
emFS22.822	chr06	12719564	12720714	N/A	Heavy-metal-associated domain
emFS22.823	chr06	12725223	12726193	N/A	Heavy-metal-associated domain
emFS22.824	chr06	12729526	12730800	N/A	Heavy-metal-associated domain
emFS22.825	chr06	12733385	12734393	Leaves and Roots	Heavy-metal-associated domain
emFS22.826	chr06	12738148	12739121	N/A	Heavy-metal-associated domain
emFS22.827	chr06	12742482	12743557	N/A	Heavy-metal-associated domain
emFS4.916	chr03	45274589	45276830	Leaves and Roots	Glutathione S-transferase
emFS4.917	chr03	45275112	45276830	N/A	Glutathione S-transferase
emFS4.918	chr03	45277314	45278094	N/A	Glutathione S-transferase
emFS4.919	chr03	45281677	45282543	N/A	Glutathione S-transferase
emFS4.920	chr03	45283733	45284550	Roots	Glutathione S-transferase
emFS4.922	chr03	45304040	45312388	N/A	Glutathione S-transferase
emOS79.1110	chr04	38328693	38331361	N/A	RING-H2 finger
emOS79.1114	chr04	38274263	38274904	N/A	RING-H2 finger
emOS79.1115	chr04	38270735	38271824	N/A	RING-H2 finger
emOS79.1116	chr04	38269211	38270001	N/A	RING-H2 finger
emOS79.1117	chr04	38267547	38268386	Leaves and Roots	RING-H2 finger
emOS79.1119	chr04	38254774	38255322	N/A	RING-H2 finger
emFS1.978	chr09	39757067	39757875	N/A	Aldo/Keto reductase
emFS1.979	chr09	39754067	39756054	Leaves	Aldo/Keto reductase
emFS1.980	chr09	39744269	39748688	N/A	Aldo/Keto reductase
emFS1.981.2	chr09	39739269	39743506	N/A	Aldo/Keto reductase
emFS1.982	chr09	39722730	39724876	N/A	Aldo/Keto reductase
emFS22.375	chr06	9413641	9416328	N/A	Short-chain dehydrogenases reductases
emFS22.376	chr06	9421016	9422491	Leaves and Roots	Short-chain dehydrogenases reductases
emFS22.378	chr06	9425274	9425872	Roots	Short-chain dehydrogenases reductases
emFS22.379	chr06	9426637	9427943	Roots	Short-chain dehydrogenases reductases
emFS22.380	chr06	9430362	9433373	N/A	Short-chain dehydrogenases reductases
emFS26.197	chr09	8510639	8512419	N/A	UDP-glycosyltransferase
emFS26.199	chr09	8559879	8561559	N/A	UDP-glycosyltransferase
emFS26.200	chr09	8611509	8611679	Leaves	UDP-glycosyltransferase
emFS26.201	chr09	8611807	8612976	Leaves	UDP-glycosyltransferase
emFS26.202	chr09	8617867	8619309	Roots	UDP-glycosyltransferase
emOS130.27	chr01	53766568	53767764	N/A	Ethylene-responsive transcription factor
emOS130.28	chr01	53774408	53775579	Leaves and Roots	Ethylene-responsive transcription factor
emOS130.29	chr01	53790172	53791074	N/A	Ethylene-responsive transcription factor
emOS130.30	chr01	53800026	53801862	N/A	Ethylene-responsive transcription factor
emOS130.31	chr01	53803962	53805636	Roots	Ethylene-responsive transcription factor
emOS43.459	chr01	14226935	14227484	Leaves and Roots	Lipid transfer
emOS43.460	chr01	14229035	14229375	N/A	Lipid transfer
emOS43.461	chr01	14232101	14232382	N/A	Lipid transfer
emOS43.462	chr01	14234590	14234868	N/A	Lipid transfer
emOS43.463	chr01	14235921	14236661	N/A	Lipid transfer
emOS49.360	chr10	36115077	36116410	N/A	Phosphate-induced protein 1
emOS49.361	chr10	36119070	36120056	N/A	Phosphate-induced protein 1
emOS49.362	chr10	36123661	36124708	Roots	Phosphate-induced protein 1
emOS49.363	chr10	36130654	36132290	Roots	Phosphate-induced protein 1
emOS49.364	chr10	36133732	36134879	N/A	Phosphate-induced protein 1
emOS79.881	chr04	41441990	41445285	Leaves and Roots	UDP-glycosyltransferase
emOS79.883	chr04	41431362	41433018	N/A	UDP-glycosyltransferase
emOS79.884	chr04	41426316	41427934	N/A	UDP-glycosyltransferase
emOS79.885	chr04	41412181	41414680	N/A	UDP-glycosyltransferase
emOS79.886	chr04	41410387	41411996	N/A	UDP-glycosyltransferase
emOS91.463	chr02	11372982	11374923	N/A	NAD dependent epimerase/dehydratase
emOS91.464	chr02	11367769	11372367	N/A	NAD dependent epimerase/dehydratase
emOS91.465	chr02	11355827	11361558	N/A	NAD dependent epimerase/dehydratase
emOS91.466	chr02	11353220	11355717	N/A	NAD dependent epimerase/dehydratase
emOS91.467	chr02	11332522	11337014	Leaves and Roots	NAD dependent epimerase/dehydratase
emOS91.635	chr02	10038618	10040408	N/A	UDP-glycosyltransferase
emOS91.636	chr02	10034880	10035615	N/A	UDP-glycosyltransferase
emOS91.637	chr02	10030868	10032677	Leaves and Roots	UDP-glycosyltransferase
emOS91.638	chr02	10025465	10027234	Roots	UDP-glycosyltransferase
emOS91.639	chr02	10023418	10024805	N/A	UDP-glycosyltransferase
emFS12.416	chr08	36759528	36760615	Leaves	Cytochrome P450
emFS12.420	chr08	36786463	36788560	N/A	Cytochrome P450
emFS12.421	chr08	36795811	36797714	N/A	Cytochrome P450
emFS12.422	chr08	36803160	36803890	N/A	Cytochrome P450
emFS18.904	chr03	33095662	33097587	N/A	Protein kinase domain
emFS18.905	chr03	33102467	33103826	Leaves and Roots	Protein kinase domain
emFS18.906	chr03	33108519	33110262	Leaves and Roots	Protein kinase domain
emFS18.907	chr03	33115058	33116581	N/A	Protein kinase domain
emFS2.65	chr05	529124	530515	N/A	NB-ARC domain
emFS2.66	chr05	535784	536767	N/A	NB-ARC domain
emFS2.67	chr05	537563	538261	N/A	NB-ARC domain
emFS2.68	chr05	587877	588221	Roots	NB-ARC domain
emFS2.87	chr05	784921	785779	N/A	Zinc finger
emFS2.88	chr05	789421	789939	Leaves and Roots	Zinc finger
emFS2.89	chr05	794197	794754	N/A	Zinc finger
emFS2.90	chr05	799268	799807	N/A	Zinc finger
emFS22.964	chr06	13842393	13845209	N/A	Uncharacterized protein
emFS22.966	chr06	13848788	13850944	N/A	Uncharacterized protein
emFS22.967	chr06	13859526	13864158	N/A	Uncharacterized protein
emFS22.968	chr06	13868911	13870933	Leaves	Uncharacterized protein
emFS27.205	chr02	47255141	47257063	Roots	Uncharacterized protein
emFS27.207	chr02	47230227	47247466	Roots	Uncharacterized protein
emFS27.208	chr02	47226545	47227021	N/A	Uncharacterized protein
emFS27.209	chr02	47222529	47223008	N/A	Uncharacterized protein
emFS27.488	chr02	44470733	44471888	Leaves and Roots	Carboxylesterase
emFS27.489	chr02	44464050	44466407	N/A	Carboxylesterase
emFS27.490	chr02	44459908	44461313	N/A	Carboxylesterase
emFS27.491	chr02	44455466	44456656	N/A	Carboxylesterase
emOS105.82	chr07	4292757	4293801	Roots	Aquaporin NIP3-3
emOS105.83	chr07	4290412	4291633	N/A	Aquaporin NIP3-3
emOS105.85	chr07	4270811	4271706	N/A	Aquaporin NIP3-3
emOS105.86	chr07	4253157	4254054	N/A	Aquaporin NIP3-3
emOS168.286	chr10	12765577	12766788	N/A	Peroxidase
emOS168.288	chr10	12773919	12775095	N/A	Peroxidase
emOS168.289	chr10	12784808	12786032	N/A	Peroxidase
emOS168.290	chr10	12813634	12815300	Roots	Peroxidase
emOS181.580	chr07	37395079	37398557	N/A	Eukaryotic-type carbonic anhydrase
emOS181.581	chr07	37416326	37419592	N/A	Eukaryotic-type carbonic anhydrase
emOS181.582	chr07	37438294	37439551	Roots	Eukaryotic-type carbonic anhydrase
emOS181.583	chr07	37444887	37446828	N/A	Eukaryotic-type carbonic anhydrase
emOS43.140.2	chr01	11534215	11538815	N/A	B3 domain-containing
emOS43.141	chr01	11541899	11545954	Roots	B3 domain-containing
emOS43.142	chr01	11546386	11547631	Leaves and Roots	B3 domain-containing
emOS43.143	chr01	11550702	11554944	N/A	B3 domain-containing
emOS43.302	chr01	12905277	12907985	N/A	Multi antimicrobial extrusion protein
emOS43.303	chr01	12923029	12927505	Roots	Multi antimicrobial extrusion protein
emOS43.304	chr01	12933361	12937092	N/A	Multi antimicrobial extrusion protein
emOS43.306	chr01	12950861	12957711	N/A	Multi antimicrobial extrusion protein
emOS72.184	chr08	4485104	4485826	Roots	Proteinase inhibitor
emOS72.185	chr08	4487573	4487803	N/A	Proteinase inhibitor
emOS72.186	chr08	4490263	4490941	Leaves and Roots	Proteinase inhibitor
emOS72.187	chr08	4492939	4493172	Leaves and Roots	Proteinase inhibitor
emOS91.1237	chr02	5732345	5736508	N/A	Cysteine-rich receptor-like protein kinase
emOS91.1239	chr02	5722909	5727835	Leaves and Roots	Cysteine-rich receptor-like protein kinase
emOS91.1240	chr02	5717316	5721212	N/A	Cysteine-rich receptor-like protein kinase
emOS91.1242	chr02	5700244	5704171	Leaves and Roots	Cysteine-rich receptor-like protein kinase
emOS93.114	chr08	42324354	42325428	N/A	Thaumatin
emOS93.115	chr08	42320730	42321436	N/A	Thaumatin
emOS93.116	chr08	42311686	42312260	N/A	Thaumatin
emOS93.117	chr08	42306959	42307798	Roots	Thaumatin
emOS99.943	chr01	6589892	6590447	N/A	Uncharacterized protein
emOS99.944	chr01	6591871	6592500	N/A	Uncharacterized protein
emOS99.946	chr01	6600940	6601998	Roots	Uncharacterized protein
emOS99.947	chr01	6604166	6604814	Roots	Uncharacterized protein
emOS130.210	chr01	55122243	55125125	N/A	Lycopene cyclase protein
emOS130.211	chr01	55168016	55170223	Roots	Lycopene cyclase protein
emOS130.213	chr01	55179927	55181979	Roots	Lycopene cyclase protein
emFS9.60	chr09	37270098	37270797	N/A	Nitrite transporter
emFS9.61	chr09	37234654	37264695	Roots	Nitrite transporter
emFS9.62	chr09	37226799	37229662	Leaves and Roots	POT
emOS55.1502	chr01	41968934	41969584	N/A	Zinc finger
emOS55.1503	chr01	41965087	41966513	Roots	Zinc finger
emOS55.1504	chr01	41962170	41962884	N/A	Zinc finger
emFS0.45	chr07	37752431	37753645	N/A	Alpha/Beta hydrolase fold
emFS0.46	chr07	37758349	37760262	Roots	Alpha/Beta hydrolase fold
emFS0.47	chr07	37767948	37768835	N/A	Alpha/Beta hydrolase fold
emFS0.57	chr07	37838437	37839362	N/A	Patatin-like phospholipase
emFS0.59	chr07	37862270	37864383	Leaves	Patatin-like phospholipase
emFS0.60_emFS0.61	chr07	37871020	37873685	N/A	Patatin-like phospholipase
emFS18.1834	chr03	39912568	39915759	N/A	Aldo/Keto reductase
emFS18.1835	chr03	39916658	39921059	Leaves and Roots	Aldo/Keto reductase
emFS18.1836	chr03	39921662	39923378	N/A	Aldo/Keto reductase
emFS18.546	chr03	29853632	29855546	Leaves and Roots	UDP-glycosyltransferase
emFS18.547	chr03	29857485	29859377	Leaves and Roots	UDP-glycosyltransferase
emFS18.549	chr03	29874416	29879271	N/A	UDP-glycosyltransferase
emFS21.313	chr05	43777673	43778948	Roots	Alpha/Beta hydrolase fold
emFS21.314	chr05	43774940	43776328	Roots	Alpha/Beta hydrolase fold
emFS21.315	chr05	43768472	43769506	N/A	Alpha/Beta hydrolase fold
emFS22.1000	chr06	14099006	14112455	Leaves and Roots	Aldo/Keto reductase
emFS22.1003_emFS22.1004	chr06	14139032	14141240	N/A	Aldo/Keto reductase
emFS22.1005	chr06	14143312	14144501	N/A	Aldo/Keto reductase
emFS22.1257	chr06	16218012	16218374	N/A	Lipid transfer
emFS22.1258	chr06	16220401	16221031	Leaves and Roots	Lipid transfer
emFS22.1259	chr06	16223627	16224479	Leaves and Roots	Lipid transfer
emFS22.204	chr06	8158459	8162428	Leaves and Roots	UDP-glycosyltransferase
emFS22.205	chr06	8165680	8167827	Leaves	UDP-glycosyltransferase
emFS22.207	chr06	8173864	8175551	N/A	UDP-glycosyltransferase
emFS22.644	chr06	11343353	11344642	Leaves and Roots	Endochitinase A-like
emFS22.645	chr06	11350641	11351721	Roots	Endochitinase A-like
emFS22.646	chr06	11354402	11355690	N/A	Endochitinase A-like
emFS24.138	chr03	4768352	4792837	N/A	MADS-box transcription factor
emFS24.139	chr03	4735341	4745786	Roots	MADS-box transcription factor
emFS24.140	chr03	4720597	4730938	N/A	MADS-box transcription factor
emFS24.372	chr03	3210692	3212471	Leaves and Roots	UDP-glycosyltransferase
emFS24.373	chr03	3198994	3200923	N/A	UDP-glycosyltransferase
emFS24.374	chr03	3193463	3195552	N/A	UDP-glycosyltransferase
emFS24.617	chr03	1097155	1097568	N/A	RING-H2 finger
emFS24.618	chr03	1095624	1096515	Leaves and Roots	RING-H2 finger
emFS24.619	chr03	1092022	1093120	Leaves	RING-H2 finger
emFS27.285	chr02	46374093	46374605	Roots	Cysteine-rich secretory protein
emFS27.286	chr02	46367198	46367710	N/A	Cysteine-rich secretory protein
emFS27.287	chr02	46337875	46338417	Roots	Cysteine-rich secretory protein
emFS27.599	chr02	43423525	43424039	N/A	Chlorophyll A-B
emFS27.600	chr02	43407420	43408022	Leaves and Roots	Chlorophyll A-B
emFS27.601	chr02	43401560	43402188	Leaves and Roots	Chlorophyll A-B
emFS27.641	chr02	42851073	42851839	N/A	Glycosyl hydrolases
emFS27.644	chr02	42830841	42831961	Leaves and Roots	Glycosyl hydrolases
emFS27.645	chr02	42825828	42826959	Leaves and Roots	Glycosyl hydrolases
emFS28.23	chr10	31093428	31096396	N/A	Uncharacterized protein
emFS28.24	chr10	31067054	31069600	Leaves	Uncharacterized protein
emFS28.27	chr10	31026774	31029947	N/A	Uncharacterized protein
emFS4.1482	chr10	40924518	40926850	Leaves and Roots	Uncharacterized protein
emFS4.1487	chr10	40871068	40871832	Leaves and Roots	Uncharacterized protein
emFS4.1491	chr10	40845332	40845747	Roots	Uncharacterized protein
emFS4.882	chr03	45006815	45009006	N/A	Glycosyl hydrolases
emFS4.883	chr03	45010407	45012577	N/A	Glycosyl hydrolases
emFS4.885	chr03	45020641	45022080	Roots	Glycosyl hydrolases
emFS6.722	chr01	35958570	35960525	N/A	Peroxidase
emFS6.723	chr01	35946036	35947267	N/A	Peroxidase
emFS6.724	chr01	35918939	35920616	Roots	Peroxidase
emFS6.800	chr01	34391724	34393351	Leaves and Roots	Uncharacterized protein
emFS6.802	chr01	34353522	34355086	N/A	Uncharacterized protein
emFS6.803	chr01	34299800	34300432	Leaves	Uncharacterized protein
emFS6.844	chr01	33435520	33436627	N/A	Thaumatin
emFS6.845	chr01	33406200	33408378	N/A	Thaumatin
emFS6.846	chr01	33232852	33234932	Roots	Thaumatin
emOS140.217	chr06	5632550	5633946	N/A	Xyloglucan endotransglucosylase/hydrolase
emOS140.218	chr06	5648528	5650015	Leaves	Xyloglucan endotransglucosylase/hydrolase
emOS140.219	chr06	5651684	5652886	N/A	Xyloglucan endotransglucosylase/hydrolase
emOS144.287	chr04	13599608	13602534	Leaves and Roots	Sugar transport
emOS144.288	chr04	13603420	13607694	N/A	Sugar transport
emOS144.289	chr04	13612534	13618576	N/A	Sugar transport
emOS144.505	chr04	15653785	15654414	N/A	Plant invertase/pectin methylesterase inhibitor
emOS144.506	chr04	15659399	15659957	Roots	Plant invertase/pectin methylesterase inhibitor
emOS144.507	chr04	15662338	15663233	Leaves and Roots	Plant invertase/pectin methylesterase inhibitor
emOS156.31	chr05	5822421	5827330	N/A	E3 ubiquitin-protein ligase
emOS156.32	chr05	5847779	5848741	N/A	E3 ubiquitin-protein ligase
emOS156.33	chr05	5862497	5863450	Roots	E3 ubiquitin-protein ligase
emOS163.273	chr07	660599	661471	N/A	Cytochrome P450
emOS163.274	chr07	640046	642210	Roots	Cytochrome P450
emOS163.275	chr07	624826	627990	N/A	Cytochrome P450
emOS164.81	chr10	3060563	3062026	Roots	Cysteine proteinase
emOS164.82	chr10	3071194	3072616	Roots	Cysteine proteinase
emOS164.83	chr10	3076316	3077760	N/A	Cysteine proteinase
emOS167.163	chr05	7690935	7691859	N/A	E3 ubiquitin-protein ligase
emOS167.164	chr05	7682610	7690005	N/A	E3 ubiquitin-protein ligase
emOS167.165	chr05	7680183	7682325	Roots	E3 ubiquitin-protein ligase
emOS173.305	chr07	40934295	40955692	N/A	MADS-box transcription factor
emOS173.306	chr07	40916813	40931275	Roots	MADS-box transcription factor
emOS173.307	chr07	40903843	40909932	N/A	MADS-box transcription factor
emOS36.477	chr04	3452959	3457745	Leaves	Xyloglucan fucosyltransferase
emOS36.478	chr04	3464262	3466707	Leaves and Roots	Xyloglucan fucosyltransferase
emOS36.479	chr04	3470870	3474646	N/A	Xyloglucan fucosyltransferase
emOS43.231	chr01	12292300	12294582	Leaves and Roots	Cytochrome P450
emOS43.232	chr01	12297745	12299566	N/A	Cytochrome P450
emOS43.233	chr01	12306014	12308098	N/A	Cytochrome P450
emOS43.365	chr01	13335043	13337412	N/A	Cytochrome P450
emOS43.366	chr01	13339772	13342939	Roots	Cytochrome P450
emOS43.367	chr01	13350765	13353732	N/A	Cytochrome P450
emOS49.400	chr10	36380735	36384299	Roots	12-oxophytodienoate reductase
emOS49.401_emOS49.402	chr10	36398313	36408305	N/A	12-oxophytodienoate reductase
emOS49.403	chr10	36414941	36416298	N/A	12-oxophytodienoate reductase
emOS51.73	chr03	6599240	6602707	N/A	Glycosyltransferase
emOS51.74	chr03	6605499	6608001	Roots	Glycosyltransferase
emOS51.75	chr03	6621763	6624926	N/A	Glycosyltransferase
emOS55.1554	chr01	41422099	41423027	Roots	Phytocystatin
emOS55.1555	chr01	41418498	41419012	N/A	Phytocystatin
emOS55.1557	chr01	41410414	41410912	N/A	Phytocystatin
emOS55.82	chr01	53080858	53091944	N/A	Low affinity sulfate transporter
emOS55.83	chr01	53075713	53080070	Leaves	Low affinity sulfate transporter
emOS55.84.1	chr01	53050668	53055890	N/A	Low affinity sulfate transporter
emOS79.924	chr04	40929349	40933774	N/A	Leucine rich repeat
emOS79.925	chr04	40920838	40922078	N/A	Leucine rich repeat
emOS79.931	chr04	40858864	40862749	Roots	Leucine rich repeat
emOS90.199	chr01	17365154	17366553	N/A	Xyloglucan galactosyltransferase
emOS90.200	chr01	17370788	17373702	N/A	Xyloglucan galactosyltransferase
emOS90.201	chr01	17379273	17380756	Leaves	Xyloglucan galactosyltransferase
emOS90.227	chr01	17743254	17744036	N/A	Enoyl-(Acyl carrier protein) reductase
emOS90.229	chr01	17753458	17754239	Leaves and Roots	Enoyl-(Acyl carrier protein) reductase
emOS90.230	chr01	17757225	17758263	N/A	Enoyl-(Acyl carrier protein) reductase
emOS91.1627	chr02	2728594	2729462	N/A	Uncharacterized protein
emOS91.1628	chr02	2724510	2725465	N/A	Uncharacterized protein
emOS91.1629	chr02	2719894	2720644	Roots	Uncharacterized protein
emOS91.1861	chr02	1120548	1122415	N/A	Cytochrome P450
emOS91.1864	chr02	1087333	1089565	N/A	Cytochrome P450
emOS91.1862	chr02	1115756	1117981	Leaves and Roots	Cytochrome P450
emOS99.1020	chr01	7228283	7231538	N/A	Phosphatidylinositol transfer
emOS99.1021	chr01	7233513	7236904	Leaves	Phosphatidylinositol transfer
emOS99.1022	chr01	7238539	7241784	N/A	Phosphatidylinositol transfer
emOS99.1373	chr01	10035012	10036106	Leaves and Roots	Thaumatin
emOS99.1374	chr01	10044824	10045483	Leaves and Roots	Thaumatin
emOS99.1375	chr01	10045795	10055424	Roots	Thaumatin
emOS99.569	chr01	3713334	3720383	N/A	Aldehyde oxidase
emOS99.570	chr01	3735167	3741956	N/A	Aldehyde oxidase
emOS99.571	chr01	3743907	3778936	Leaves	Aldehyde oxidase
emOS99.833	chr01	5883776	5884129	N/A	Glycosyl hydrolases
emOS99.834	chr01	5893461	5898785	N/A	Glycosyl hydrolases
emOS99.835	chr01	5921521	5922525	Roots	Glycosyl hydrolases
emOS56.61	chr02	39423590	39425389	N/A	Ribosome inactivating
emOS56.62	chr02	39438679	39441325	Leaves and Roots	Ribosome inactivating
emFS4.436	chr03	41757099	41759365	Roots	Transmembrane amino acid transporter
emFS4.437	chr03	41770795	41775650	N/A	Transmembrane amino acid transporter
emOS114.429	chr09	3767766	3771013	Roots	Leucine rich repeat
emOS114.430	chr09	3786181	3789410	N/A	Leucine rich repeat
emFS9.63	chr09	37218675	37220268	Leaves and Roots	Alpha/Beta hydrolase fold
emFS9.64	chr09	37210290	37211366	N/A	Alpha/Beta hydrolase fold
emFS1.311	chr09	45116280	45117457	Roots	Purine nucleobase transmembrane transport
emFS1.312	chr09	45123171	45127398	N/A	Purine nucleobase transmembrane transport
emFS1.314	chr09	45128568	45129493	Roots	Aspartic proteinase
emFS1.315	chr09	45130099	45133954	Leaves and Roots	Aspartic proteinase
emFS4.1020	chr03	46030328	46031189	Leaves and Roots	Abscisic stress-ripening
emFS4.1021	chr03	46032216	46032816	Leaves and Roots	Abscisic stress-ripening
emFS5.138	chr06	35933300	35935162	Leaves and Roots	Inorganic phosphate transporter
emFS5.139	chr06	35944197	35948403	Leaves	Inorganic phosphate transporter
emOS99.328	chr01	2050214	2052350	N/A	Actin-depolymerizing factor
emOS99.329	chr01	2052905	2054128	Leaves and Roots	Actin-depolymerizing factor
emOS99.330	chr01	2055825	2056648	Leaves	Zinc finger
emOS99.331	chr01	2058213	2059238	Leaves and Roots	Zinc finger
emFS0.244	chr07	39295791	39296174	Roots	Lipoxygenase
emFS0.245.1	chr07	39303707	39309631	N/A	Lipoxygenase
emFS1.253	chr09	44758601	44761914	Leaves	F-box domain
emFS1.254	chr09	44766846	44767373	N/A	F-box domain
emFS1.257	chr09	44774394	44775201	Roots	Lipid transfer
emFS1.258	chr09	44777801	44778588	Leaves and Roots	Lipid transfer
emFS1.539	chr09	46720699	46722924	Roots	Voltage-dependent anion channel
emFS1.541	chr09	46726471	46728102	N/A	Voltage-dependent anion channel
emFS10.78	chr05	15354495	15357917	Roots	RING-H2 finger
emFS10.79	chr05	15362998	15364928	N/A	RING-H2 finger
emFS12.346	chr08	36153025	36155349	Roots	DVL family
emFS12.347	chr08	36161191	36161715	N/A	DVL family
emFS12.384	chr08	36528736	36532070	N/A	Zinc finger
emFS12.387	chr08	36557605	36558815	Leaves	Zinc finger
emFS17.45	chr05	4024002	4025048	Leaves	Protein kinase domain
emFS17.48	chr05	4048664	4049458	N/A	Protein kinase domain
emFS18.1156	chr03	35046495	35050299	Roots	Leucine rich repeat
emFS18.1157	chr03	35052860	35056300	N/A	Leucine rich repeat
emFS18.1570	chr03	38004567	38008744	Roots	UDP-glycosyltransferase
emFS18.1571	chr03	38009336	38011975	Leaves and Roots	UDP-glycosyltransferase
emFS18.1764	chr03	39390281	39391773	N/A	Serine aminopeptidase
emFS18.1765	chr03	39393335	39395591	Roots	Serine aminopeptidase
emFS18.724	chr03	31491561	31494385	N/A	Receptor protein kinase ZmPK1
emFS18.725	chr03	31501900	31507729	Roots	Receptor protein kinase ZmPK1
emFS18.73	chr03	24865710	24868630	Leaves and Roots	Cysteine-rich receptor-like protein kinase
emFS18.75	chr03	24900375	24903552	N/A	Cysteine-rich receptor-like protein kinase
emFS18.805	chr03	32188634	32190487	N/A	Transferase
emFS18.806	chr03	32201260	32203470	Leaves and Roots	Transferase
emFS18.833	chr03	32408620	32422398	N/A	Wall-associated receptor kinase
emFS18.834	chr03	32426680	32428859	Roots	Wall-associated receptor kinase
emFS18.850	chr03	32531825	32532743	Leaves and Roots	Glutathione S-transferase
emFS18.851	chr03	32532943	32534269	Leaves and Roots	Glutathione S-transferase
emFS18.892	chr03	32947889	32954730	Roots	ABC transporter
emFS18.893	chr03	32999824	33006628	N/A	ABC transporter
emFS2.107	chr05	957951	958304	N/A	Glycosyl hydrolases
emFS2.108	chr05	959949	960884	Roots	Glycosyl hydrolases
emFS21.527	chr05	38623153	38626398	Leaves and Roots	Alcohol dehydrogenase
emFS21.528	chr05	38583812	38587107	Leaves and Roots	Alcohol dehydrogenase
emFS22.2	chr06	6431622	6437960	Leaves and Roots	ABC transporter
emFS22.3	chr06	6446568	6458274	N/A	ABC transporter
emFS22.211	chr06	8186127	8191185	N/A	Heavy-metal-associated domain
emFS22.212	chr06	8198248	8207371	Roots	Heavy-metal-associated domain
emFS22.341	chr06	9209193	9210214	Leaves and Roots	Hsp70-Hsp90
emFS22.342	chr06	9210247	9212086	Leaves and Roots	Hsp70-Hsp90
emFS22.381	chr06	9434359	9436810	Roots	Legume lectin
emFS22.382	chr06	9438628	9440816	Roots	Legume lectin
emFS22.495	chr06	10198342	10202792	Leaves and Roots	Beta-eliminating lyase
emFS22.496	chr06	10204023	10206941	N/A	Beta-eliminating lyase
emFS22.53	chr06	6840609	6842769	Leaves and Roots	DMR6-LIKE OXYGENASE
emFS22.54	chr06	6845912	6853344	N/A	DMR6-LIKE OXYGENASE
emFS24.17	chr03	5934646	5938153	N/A	S1/P1 Nuclease
emFS24.16	chr03	5944687	5946494	Leaves and Roots	S1/P1 Nuclease
emFS24.197	chr03	4338589	4339913	Leaves and Roots	Alpha/Beta hydrolase fold
emFS24.198	chr03	4336253	4337382	N/A	Alpha/Beta hydrolase fold
emFS24.678	chr03	621038	622933	N/A	Multicopper oxidase family
emFS24.679	chr03	612227	614122	Roots	Multicopper oxidase family
emFS24.70	chr03	5380656	5381639	Leaves and Roots	Hsp20
emFS24.71	chr03	5378627	5379493	Leaves and Roots	Hsp20
emFS24.737	chr03	190940	193646	N/A	Cytochrome P450
emFS24.738	chr03	187481	189452	Roots	Cytochrome P450
emFS24.8	chr03	6012304	6013047	N/A	Wound-induced proteinase inhibitor
emFS24.9	chr03	6008128	6008492	Leaves and Roots	Wound-induced proteinase inhibitor
emFS26.126	chr09	7531994	7537905	N/A	Acyl-CoA dehydrogenase
emFS26.127	chr09	7541072	7545093	Leaves and Roots	Acyl-CoA dehydrogenase
emFS27.410	chr02	45194616	45195621	Leaves and Roots	Glutathione S-transferase
emFS27.411	chr02	45181779	45182554	Leaves and Roots	Glutathione S-transferase
emFS27.546	chr02	44006628	44007824	Leaves and Roots	Enoyl-(Acyl carrier protein) reductase
emFS27.547	chr02	44004185	44005445	Roots	Enoyl-(Acyl carrier protein) reductase
emFS27.631	chr02	42926365	42926943	N/A	ABC transporter
emFS27.632	chr02	42907127	42909411	Roots	ABC transporter
emFS4.1367	chr10	41875122	41876028	Leaves and Roots	Uncharacterized protein
emFS4.1368	chr10	41874066	41874684	Leaves and Roots	Uncharacterized protein
emFS4.239	chr10	507214	507747	Leaves and Roots	Exo70 exocyst complex subunit
emFS4.241	chr10	494798	496384	N/A	Exo70 exocyst complex subunit
emFS4.54	chr10	1952403	1954678	Leaves	Cation transport protein
emFS4.55	chr10	1947531	1949895	N/A	Cation transport protein
emFS4.540	chr03	42483781	42485294	Roots	Cytochrome b561/ferric reductase transmembrane
emFS4.549	chr03	42540685	42543523	N/A	Cytochrome b561/ferric reductase transmembrane
emFS4.598	chr03	42879785	42881558	Leaves	Exo70 exocyst complex subunit
emFS4.599	chr03	42882156	42884493	Leaves	Exo70 exocyst complex subunit
emFS4.627	chr03	43120158	43123029	Leaves and Roots	Histone deacetylase
emFS4.628_emFS4.629	chr03	43124056	43126286	N/A	Histone deacetylase
emFS4.640	chr03	43222380	43222996	Roots	Uncharacterized protein
emFS4.641	chr03	43226100	43226652	N/A	Uncharacterized protein
emFS5.336	chr06	39803613	39806093	N/A	CBS
emFS5.338	chr06	39826220	39828464	Leaves and Roots	CBS
emFS6.215	chr06	2496544	2499317	N/A	S1/P1 Nuclease
emFS6.216	chr06	2491389	2493936	Leaves	S1/P1 Nuclease
emFS6.672	chr01	36843287	36849356	N/A	Serine carboxypeptidase-like
emFS6.673	chr01	36829894	36834112	Roots	Serine carboxypeptidase-like
emFS6.826	chr01	33882642	33884504	N/A	Cytochrome P450
emFS6.827	chr01	33871473	33871940	Leaves and Roots	Cytochrome P450
emFS8.273	chr05	22737556	22738729	Leaves	HVA22
emFS8.274	chr05	22736265	22737186	N/A	HVA22
emFS8.289	chr05	22524299	22524808	N/A	TPD1
emFS8.290	chr05	22513347	22514396	Leaves and Roots	TPD1
emFS9.129	chr09	36366865	36369362	N/A	Dienelactone hydrolase
emFS9.130	chr09	36361957	36366439	Leaves and Roots	Dienelactone hydrolase
emFS9.217	chr09	35321579	35322640	Leaves and Roots	Dehydrin DHN3
emFS9.219	chr09	35293608	35294978	N/A	Dehydrin DHN3
emFS9.87	chr09	36866881	36871088	Leaves and Roots	Inosine-uridine preferring nucleoside hydrolase
emFS9.99	chr09	36745993	36748578	N/A	Inosine-uridine preferring nucleoside hydrolase
emOS100.35	chr07	5939351	5942203	Leaves and Roots	TPR2
emOS100.36	chr07	5946578	5951920	N/A	TPR2
emOS105.340	chr10	7142369	7143823	N/A	NAD dependent epimerase/dehydratase
emOS105.341	chr10	7139420	7141619	Roots	NAD dependent epimerase/dehydratase
emOS106.196	chr09	30920236	30920787	Leaves	Late embryogenesis abundant
emOS106.197	chr09	30924427	30924975	N/A	Late embryogenesis abundant
emOS106.265	chr09	32679442	32681168	N/A	Uncharacterized protein
emOS106.266	chr09	32697300	32698875	Roots	Uncharacterized protein
emOS106.307	chr09	33609235	33609579	Leaves and Roots	Xylanase inhibitor
emOS106.308	chr09	33615068	33616828	N/A	Xylanase inhibitor
emOS109.137	chr02	33891904	33893298	N/A	Aquaporin PIP2-6
emOS109.138	chr02	33881954	33883261	Leaves and Roots	Aquaporin PIP2-6
emOS114.156	chr09	1157425	1160052	Roots	Leucine rich repeat
emOS114.157	chr09	1162411	1165414	N/A	Leucine rich repeat
emOS114.343	chr09	2878802	2881895	Leaves and Roots	Cysteine-rich receptor-like protein kinase
emOS114.344	chr09	2885368	2886240	N/A	Cysteine-rich receptor-like protein kinase
emOS114.353	chr09	2929142	2939613	Roots	Cysteine-rich secretory protein
emOS114.354	chr09	2941972	2946708	N/A	Cysteine-rich secretory protein
emOS117.38	chr01	25584922	25586664	Leaves and Roots	Hydroxycinnamoyltransferase activity
emOS117.39	chr01	25609305	25610696	Roots	Hydroxycinnamoyltransferase activity
emOS120.151	chr03	13726556	13730329	Leaves	GDSL-like Lipase/Acylhydrolase
emOS120.152	chr03	13695563	13695808	N/A	GDSL-like Lipase/Acylhydrolase
emOS120.227	chr03	12561864	12562687	N/A	Late embryogenesis abundant
emOS120.228	chr03	12520986	12521829	Leaves and Roots	Late embryogenesis abundant
emOS120.438	chr03	9957739	9959845	N/A	Myb-like DNA-binding domain
emOS120.439	chr03	9939446	9940605	Leaves and Roots	Myb-like DNA-binding domain
emOS120.703	chr03	7632818	7634717	Roots	NmrA-like family
emOS120.704	chr03	7628592	7629867	N/A	NmrA-like family
emOS121.70	chr02	41729640	41741022	N/A	Galactoside-binding lectin
emOS121.99	chr02	41476048	41479556	Leaves	Galactoside-binding lectin
emOS124.217	chr01	57872264	57873122	N/A	Uncharacterized protein
emOS124.218	chr01	57878396	57879306	Leaves	Uncharacterized protein
emOS124.221	chr01	57893293	57894060	Roots	Lipid transfer
emOS124.222	chr01	57899671	57900296	Leaves and Roots	Lipid transfer
emOS130.241	chr01	55378975	55379891	N/A	Lateral organ boundaries domain
emOS130.242	chr01	55383126	55384144	Roots	Lateral organ boundaries domain
emOS130.47	chr01	53924032	53925602	Leaves and Roots	TIFY
emOS130.48	chr01	53932837	53934184	N/A	TIFY
emOS140.194	chr06	5371962	5404298	Leaves and Roots	Cation transport
emOS140.195	chr06	5406136	5408880	N/A	Cation transport
emOS140.290	chr06	6108640	6109780	Leaves and Roots	E3 ubiquitin-protein ligase
emOS140.291	chr06	6110516	6113497	N/A	E3 ubiquitin-protein ligase
emOS144.220	chr04	13122343	13122810	Roots	Uncharacterized protein
emOS144.221	chr04	13136433	13137892	N/A	Uncharacterized protein
emOS144.278	chr04	13565539	13566154	Roots	Uncharacterized protein
emOS144.279	chr04	13569907	13570197	Leaves and Roots	Uncharacterized protein
emOS158.5	chr01	24440625	24441088	Roots	TIFY
emOS158.6	chr01	24427517	24428166	N/A	TIFY
emOS167.76	chr05	8587202	8587757	N/A	Tropinone reductase
emOS167.77	chr05	8573295	8581105	Leaves and Roots	Tropinone reductase
emOS168.163	chr10	10318928	10321484	Leaves	Multicopper oxidase family
emOS168.164	chr10	10326568	10330726	Roots	Multicopper oxidase family
emOS168.247	chr10	11971326	11972611	Roots	Uncharacterized protein
emOS168.248	chr10	11993120	11994422	N/A	Uncharacterized protein
emOS169.185	chr05	55956848	55959185	Roots	NAC domain
emOS169.188	chr05	55980574	55981753	N/A	NAC domain
emOS169.431	chr05	58560838	58568202	Leaves	Protein Zinc-induced
emOS169.432	chr05	58569435	58574645	N/A	Protein Zinc-induced
emOS173.180	chr07	42073638	42074432	Roots	Dehydration-responsive element-binding
emOS173.181	chr07	42067893	42068549	Roots	Dehydration-responsive element-binding
emOS174.489	chr04	8183770	8185502	Roots	Aluminium activated malate transporter
emOS174.490	chr04	8197415	8199376	N/A	Aluminium activated malate transporter
emOS174.517	chr04	8394407	8398183	Leaves and Roots	GDSL-like Lipase/Acylhydrolase
emOS174.518	chr04	8398744	8400330	N/A	GDSL-like Lipase/Acylhydrolase
emOS174.646	chr04	9334918	9415064	N/A	Oligopeptide transporter
emOS174.647	chr04	9421545	9429363	Leaves and Roots	Oligopeptide transporter
emOS174.690	chr04	9802148	9804207	Roots	Short-chain dehydrogenases reductases
emOS174.691	chr04	9808021	9814573	Roots	Short-chain dehydrogenases reductases
emOS174.694	chr04	9824616	9826006	Leaves and Roots	Short-chain dehydrogenases reductases
emOS174.695	chr04	9829502	9830909	N/A	Short-chain dehydrogenases reductases
emOS174.778	chr04	10530880	10531763	Leaves	Protein kinase domain
emOS174.779	chr04	10547634	10549425	N/A	Protein kinase domain
emOS174.94	chr04	5254252	5256101	Roots	Caleosin related protein
emOS174.95	chr04	5257423	5259013	N/A	Caleosin related protein
emOS181.398	chr07	35528886	35530035	N/A	Ribonuclease
emOS181.399	chr07	35557476	35559817	Leaves and Roots	Ribonuclease
emOS36.319	chr04	2189440	2193227	N/A	Transmembrane amino acid transporter
emOS36.320	chr04	2194976	2200577	Leaves and Roots	Transmembrane amino acid transporter
emOS36.537	chr04	3878907	3879524	N/A	VQ motif
emOS36.538	chr04	3881905	3883341	Leaves and Roots	VQ motif
emOS37.211	chr01	21109136	21111228	N/A	Pectinesterase
emOS37.212	chr01	21117629	21120023	Roots	Pectinesterase
emOS37.35	chr01	18691254	18692420	Leaves and Roots	Legume lectin
emOS37.36	chr01	18692564	18697541	Leaves and Roots	Legume lectin
emOS43.123	chr01	11424333	11428244	N/A	E3 ubiquitin-protein ligase
emOS43.124	chr01	11430617	11431817	Roots	E3 ubiquitin-protein ligase
emOS43.86	chr01	11097289	11101447	Leaves and Roots	Organic cation/carnitine transporter
emOS43.87	chr01	11104975	11108902	N/A	E3 ubiquitin-protein ligase
emOS49.195	chr10	34260988	34261865	Leaves and Roots	Uncharacterized protein
emOS49.198	chr10	34307990	34308668	Leaves and Roots	Uncharacterized protein
emOS49.470	chr10	36871254	36874206	Roots	Aspartic proteinase
emOS49.471	chr10	36889777	36891019	N/A	Aspartic proteinase
emOS51.20	chr03	6243143	6245522	N/A	Cytochrome P450
emOS51.21	chr03	6249812	6252188	Roots	Cytochrome P450
emOS51.47	chr03	6381289	6381738	N/A	Uncharacterized protein
emOS51.48	chr03	6386359	6387386	Leaves and Roots	Uncharacterized protein
emOS51.8	chr03	6155842	6156206	Leaves and Roots	Wound-induced proteinase inhibitor
emOS51.9	chr03	6159662	6160405	N/A	Wound-induced proteinase inhibitor
emOS52.23	chr06	41696728	41697830	Leaves and Roots	Endochitinase A-like
emOS52.29	chr06	41642971	41643458	N/A	Endochitinase A-like
emOS55.1320	chr01	43421589	43425820	Roots	Serine carboxypeptidase-like
emOS55.1321	chr01	43414110	43417986	N/A	Serine carboxypeptidase-like
emOS55.1331	chr01	43330769	43335528	N/A	Phospholipase D alpha
emOS55.1332	chr01	43322839	43327689	Leaves and Roots	Phospholipase D alpha
emOS55.1565	chr01	41339411	41340013	N/A	F-box domain
emOS55.1566	chr01	41334730	41337156	Leaves and Roots	F-box domain
emOS55.1589	chr01	41142519	41142929	Leaves	Uncharacterized protein
emOS55.1590	chr01	41137010	41137940	N/A	Uncharacterized protein
emOS55.1608	chr01	40922839	40929310	N/A	Glutathione S-transferase
emOS55.1609	chr01	40914923	40916557	Leaves and Roots	Glutathione S-transferase
emOS55.582	chr01	49015650	49016878	N/A	Glycosyltransferase
emOS55.584	chr01	49001734	49005364	Leaves and Roots	Glycosyltransferase
emOS55.623	chr01	48704101	48706238	Roots	Hsp70
emOS55.624	chr01	48686929	48702420	N/A	Hsp70
emOS55.665	chr01	48441605	48447585	Leaves and Roots	Ankyrin repeats
emOS55.666	chr01	48436154	48438810	N/A	Ankyrin repeats
emOS55.750	chr01	47876573	47878195	N/A	PMR5 N terminal Domain
emOS55.751	chr01	47873095	47874896	Roots	PMR5 N terminal Domain
emOS55.807	chr01	47482178	47482772	N/A	Pathogenesis-related protein
emOS55.808	chr01	47479558	47480210	Roots	Pathogenesis-related protein
emOS56.23	chr02	39066612	39069805	N/A	NDR1/HIN1-like
emOS56.24	chr02	39071576	39072571	Leaves	NDR1/HIN1-like
emOS59.69	chr08	40462846	40466447	Leaves	Sodium/hydrogen antiporter
emOS59.70	chr08	40473133	40478027	N/A	Sodium/hydrogen antiporter
emOS63.40	chr02	37127694	37138233	N/A	Aldehyde dehydrogenase
emOS63.43	chr02	37067172	37082536	Roots	Aldehyde dehydrogenase
emOS65.168	chr05	11231870	11233513	N/A	UDP-glycosyltransferase
emOS65.170	chr05	11240103	11241536	Leaves	UDP-glycosyltransferase
emOS65.90	chr05	10347089	10349437	N/A	Leucine rich repeat
emOS65.94	chr05	10432424	10434851	Roots	Leucine rich repeat
emOS72.12	chr08	2794250	2795311	N/A	Heavy-metal-associated domain
emOS72.13	chr08	2810507	2815382	Roots	Heavy-metal-associated domain
emOS72.288	chr08	5854966	5855547	Roots	Myb-like DNA-binding domain
emOS72.289	chr08	5873996	5874723	N/A	Myb-like DNA-binding domain
emOS72.529	chr08	10320203	10324165	Leaves and Roots	NADP-dependent oxidoreductase
emOS72.530	chr08	10327407	10329491	N/A	NADP-dependent oxidoreductase
emOS79.60	chr04	47655783	47657507	N/A	L-lactate dehydrogenase A
emOS79.61	chr04	47632970	47634306	Roots	L-lactate dehydrogenase A
emOS80.43	chr01	55697768	55701507	Leaves	E3 ubiquitin-protein ligase
emOS80.44	chr01	55714786	55719143	N/A	E3 ubiquitin-protein ligase
emOS86.153	chr02	17518293	17519096	Roots	Uncharacterized protein
emOS86.154	chr02	17510588	17511579	Leaves and Roots	Uncharacterized protein
emOS86.361	chr02	15280327	15281958	Leaves	WRKY transcription factor
emOS86.362	chr02	15252852	15254016	N/A	WRKY transcription factor
emOS86.55	chr02	18651253	18652729	N/A	WRKY transcription factor
emOS86.56	chr02	18563625	18577125	Leaves	WRKY transcription factor
emOS88.109	chr08	29152286	29154004	Leaves and Roots	Legume lectin
emOS88.110	chr08	29154113	29155441	N/A	Legume lectin
emOS88.174	chr08	30193719	30197138	N/A	Ureide permease
emOS88.175	chr08	30201829	30204657	Leaves	Ureide permease
emOS89.19	chr07	8431323	8433481	Leaves and Roots	Polyphenol oxidase
emOS89.20	chr07	8473436	8475668	N/A	Polyphenol oxidase
emOS89.254	chr07	12611484	12617445	N/A	F-box domain
emOS89.255	chr07	12631105	12632491	Leaves and Roots	F-box domain
emOS91.1085	chr02	6773331	6774806	Leaves	UDP-glycosyltransferase
emOS91.1086	chr02	6767317	6768887	Leaves	UDP-glycosyltransferase
emOS91.1169	chr02	6181425	6182967	Roots	Cytochrome P450
emOS91.1170	chr02	6178019	6179618	N/A	Cytochrome P450
emOS91.1205	chr02	5958726	5962786	Leaves and Roots	PPDK regulatory protein
emOS91.1206	chr02	5946748	5949219	N/A	PPDK regulatory protein
emOS91.1255	chr02	5439145	5440157	Roots	Cysteine-rich receptor-like protein kinase
emOS91.1256	chr02	5430865	5434993	N/A	Cysteine-rich receptor-like protein kinase
emOS91.141	chr02	13794755	13794985	N/A	Transmembrane protein 45B-like
emOS91.142	chr02	13787963	13789233	Leaves and Roots	Transmembrane protein 45B-like
emOS91.417	chr02	11694116	11694747	Leaves	Sodium:sulfate symporter transmembrane region
emOS91.418	chr02	11686408	11688676	Leaves and Roots	Sodium:sulfate symporter transmembrane region
emOS91.589	chr02	10393293	10398866	Leaves and Roots	Glycosyl hydrolases
emOS91.591	chr02	10390020	10391516	N/A	Glycosyl hydrolases
emOS91.763	chr02	8986952	8989364	N/A	Ribonuclease
emOS91.764	chr02	8977886	8979729	Leaves	Ribonuclease
emOS99.1119	chr01	7939406	7939606	Leaves and Roots	Plastocyanin-like
emOS99.1120	chr01	7942385	7942585	Leaves and Roots	Plastocyanin-like
emOS99.117	chr01	757997	760136	Roots	Nucleotide-diphospho-sugar transferase
emOS99.118	chr01	766736	770236	N/A	Nucleotide-diphospho-sugar transferase
emOS99.1172	chr01	8332593	8336429	Leaves and Roots	Natural resistance-associated macrophage
emOS99.1173	chr01	8337898	8345392	Leaves and Roots	Natural resistance-associated macrophage
emOS99.1175	chr01	8372745	8377728	Leaves	Lipoxygenase
emOS99.1176	chr01	8383510	8386079	Leaves and Roots	Lipoxygenase
emOS99.282	chr01	1704521	1706252	Leaves and Roots	UDP-glycosyltransferase
emOS99.283	chr01	1710227	1711138	Leaves and Roots	UDP-glycosyltransferase
emOS99.524	chr01	3449448	3451136	Leaves	Chloroplastic
emOS99.525	chr01	3456857	3462355	N/A	Chloroplastic
emOS99.919	chr01	6463349	6467228	N/A	Uncharacterized protein
emOS99.920	chr01	6470457	6471701	Roots	Uncharacterized protein
Genes in red indicate tissue-specific TDGs. Different background colors indicate different tandem clusters.
