# Supplementary material for: Genome-wide analysis of tandem duplicated genes and their expression under salt stress in seashore paspalum
Source: Front Plant Sci. 2022 Sep 30;13:971999. doi: 10.3389/fpls.2022.971999 (PMC9562133; doi:10.3389/fpls.2022.971999)
Supplement: SUPPLEMENTARY TABLE 10 — Quality control of RNA-seq. [file Table_10.XLSX]

## Sheet: Sheet1
Supplementary Table 10. Quality control of RNA-seq.
Sample	Raw Reads	Clean Reads	Clean Base(G)	Error Rate(%)	Q20(%)	Q30(%)	GC Content(%)
USA17-18-L-0-1	60723370	59153168	8.87	0.02	97.9	94.04	55.75
USA17-18-L-0-2	60013998	58694752	8.8	0.02	97.88	93.96	55.42
USA17-18-L-0-3	60744386	59073292	8.86	0.02	97.96	94.16	55.56
USA17-18-L-8h-1	73700862	72294050	10.84	0.02	97.83	93.82	54.49
USA17-18-L-8h-2	69218422	67890552	10.18	0.02	97.63	93.35	54.75
USA17-18-L-8h-3	74410094	72973414	10.95	0.02	97.68	93.56	54.37
USA17-18-L-12h-1	71426408	70119512	10.52	0.02	97.76	93.74	54.47
USA17-18-L-12h-2	70505784	69176310	10.38	0.02	97.68	93.51	53.97
USA17-18-L-12h-3	66793564	65652532	9.85	0.02	97.7	93.59	53.99
USA17-18-L-24h-1	73181946	72006040	10.8	0.02	97.86	93.9	55.6
USA17-18-L-24h-2	66744668	65743188	9.86	0.02	97.59	93.27	55.66
USA17-18-L-24h-3	64772664	63743866	9.56	0.02	97.59	93.42	55.18
USA17-18-L-48h-1	62291104	61266586	9.19	0.02	97.71	93.56	54.58
USA17-18-L-48h-2	66879934	65864016	9.88	0.02	97.72	93.61	55.59
USA17-18-L-48h-3	67559670	66522890	9.98	0.02	97.77	93.73	55.64
USA17-18-L-5D-1	82672292	81170598	12.18	0.02	97.83	93.85	55.32
USA17-18-L-5D-2	70984932	69415426	10.41	0.02	97.86	93.96	55.3
USA17-18-L-5D-3	78191242	76700932	11.51	0.02	97.73	93.67	55.85
USA17-18-R-0-1	61105206	59246900	8.89	0.02	97.92	94.1	53.15
USA17-18-R-0-2	65194458	63367962	9.51	0.02	97.94	94.04	52.72
USA17-18-R-0-3	70824920	69420472	10.41	0.02	97.83	93.8	53.03
USA17-18-R-8h-1	83039406	81537514	12.23	0.02	97.66	93.52	54.9
USA17-18-R-8h-2	69033576	67486696	10.12	0.02	97.66	93.49	54.19
USA17-18-R-8h-3	70491828	69141062	10.37	0.02	97.72	93.66	54.57
USA17-18-R-12h-1	62577770	61397902	9.21	0.02	97.66	93.5	54.42
USA17-18-R-12h-2	72863550	71525846	10.73	0.02	97.71	93.58	54.43
USA17-18-R-12h-3	62551794	61607260	9.24	0.02	97.42	92.93	54.33
USA17-18-R-24h-1	69612222	68549856	10.28	0.02	97.74	93.65	54.15
USA17-18-R-24h-2	74551046	73260830	10.99	0.02	97.58	93.31	54.56
USA17-18-R-24h-3	83490208	82129346	12.32	0.02	97.68	93.58	53.94
USA17-18-R-48h-1	65674646	64376316	9.66	0.02	97.64	93.45	54
USA17-18-R-48h-2	79202376	76938664	11.54	0.02	97.67	93.53	53.59
USA17-18-R-48h-3	74134086	71335182	10.7	0.02	97.87	93.99	53.71
USA17-18-R-5D-1	61063736	59593614	8.94	0.02	97.71	93.66	53.67
USA17-18-R-5D-2	64102708	62756298	9.41	0.02	97.85	93.9	53.89
USA17-18-R-5D-3	85465338	83722934	12.56	0.02	97.83	93.86	54.53
