# Supplementary material for: Genome-wide analysis of tandem duplicated genes and their expression under salt stress in seashore paspalum
Source: Front Plant Sci. 2022 Sep 30;13:971999. doi: 10.3389/fpls.2022.971999 (PMC9562133; doi:10.3389/fpls.2022.971999)
Supplement: SUPPLEMENTARY TABLE 11 — Expression (FPKM) of genes in P. vaginatum under salt stress. [file Table_11.XLSX]

## Sheet: Sheet1
Supplementary Table 11. Expression (FPKM) of genes in P. vaginatum under salt stress.
Gene ID	USA17-18-L-0-1	USA17-18-L-0-2	USA17-18-L-0-3	USA17-18-L-8h-1	USA17-18-L-8h-2	USA17-18-L-8h-3	USA17-18-L-12h-1	USA17-18-L-12h-2	USA17-18-L-12h-3	USA17-18-L-24h-1	USA17-18-L-24h-2	USA17-18-L-24h-3	USA17-18-L-48h-1	USA17-18-L-48h-2	USA17-18-L-48h-3	USA17-18-L-5D-1	USA17-18-L-5D-2	USA17-18-L-5D-3	USA17-18-R-0-1	USA17-18-R-0-2	USA17-18-R-0-3	USA17-18-R-8h-1	USA17-18-R-8h-2	USA17-18-R-8h-3	USA17-18-R-12h-1	USA17-18-R-12h-2	USA17-18-R-12h-3	USA17-18-R-24h-1	USA17-18-R-24h-2	USA17-18-R-24h-3	USA17-18-R-48h-1	USA17-18-R-48h-2	USA17-18-R-48h-3	USA17-18-R-5D-1	USA17-18-R-5D-2	USA17-18-R-5D-3	Chr	Start	End	KEGG	NR	Swissprot	Tremble	KOG	GO	Pfam
emFS6.558	1.97	0.98	1.05	3.15	3.77	3.61	1.83	1.61	1.21	2.43	5.87	3.06	2.42	2.24	2.62	2.85	1.26	1.17	2.4	3.26	3.7	3.74	4.22	7.24	2.94	5.3	4.18	3.25	4.96	5.52	2.54	3.33	2.04	5	3.61	2.59	chr01	37082740	37085293	--	hypothetical protein PAHAL_I03735 [Panicum hallii]	--	SubName: Full=Uncharacterized protein {ECO:0000313|EMBL:OEL16390.1};	--	--	--
emFS6.559	0.56	0.57	0.56	0.41	0.61	0.6	0.32	0.41	0.48	0.48	0.57	0.4	0.22	0.44	0.49	0.5	0.44	0.45	0.04	0.02	0.15	0.14	0.16	0.37	0.13	0.1	0.22	0.11	0.06	0.09	0.33	0.22	2	0.39	0.1	0.13	chr01	37085785	37088130	K01358 ATP-dependent Clp protease, protease subunit [EC:3.4.21.92] | (RefSeq) ATP-dependent Clp protease proteolytic subunit 4, chloroplastic (A)	ATP-dependent Clp protease proteolytic subunit 4, chloroplastic [Dichanthelium oligosanthes]	RecName: Full=ATP-dependent Clp protease proteolytic subunit 4, chloroplastic {ECO:0000303|PubMed:11299370}; EC=3.4.21.92; AltName: Full=Endopeptidase ClpP4 {ECO:0000303|PubMed:11299370}; Short=nClpP4; AltName: Full=nClpP3; Flags: Precursor;	RecName: Full=ATP-dependent Clp protease proteolytic subunit {ECO:0000256|RuleBase:RU003567};	ATP-dependent Clp protease, proteolytic subunit	GO:0009507,chloroplast; GO:0009941,chloroplast envelope; GO:0009570,chloroplast stroma; GO:0009535,chloroplast thylakoid membrane; GO:0009840,chloroplastic endopeptidase Clp complex; GO:0009532,plastid stroma; GO:0009579,thylakoid; GO:0004252,serine-type endopeptidase activity; GO:0009658,chloroplast organization; GO:0048510,regulation of timing of transition from vegetative to reproductive phase	Clp protease
emFS6.560	2.78	3.86	3.24	3.67	3.83	4.64	3	3.31	2.41	4.01	2.88	3.98	4.21	3.31	2.99	3.5	4.15	2.72	5.62	5.6	4.51	2.83	5.02	4.34	2.69	4.27	4.73	6.13	4.84	5.32	5.61	5.98	6.59	6.02	4.98	4.57	chr01	37088090	37092530	K02208 cyclin-dependent kinase 8/11 [EC:2.7.11.22 2.7.11.23] | (RefSeq) cyclin-dependent kinase E-1 (A)	cyclin-dependent kinase E-1 [Sorghum bicolor]	RecName: Full=Cyclin-dependent kinase E-1; Short=CDKE;1; EC=2.7.11.22; EC=2.7.11.23;	SubName: Full=Uncharacterized protein {ECO:0000313|EMBL:OQU92050.1};	Cyclin C-dependent kinase CDK8	GO:0016592,mediator complex; GO:0005524,ATP binding; GO:0004693,cyclin-dependent protein serine/threonine kinase activity; GO:0008353,RNA polymerase II CTD heptapeptide repeat kinase activity; GO:0006468,protein phosphorylation; GO:0007346,regulation of mitotic cell cycle	Haspin like kinase domain
emFS6.561	2.57	3.13	1.49	1.2	2.35	3.61	1.88	1.77	1.65	2.53	1.83	1.65	2.01	2.17	2.21	2.47	1.84	2.19	2.71	2.13	2.79	1.59	1.67	2.37	0.92	2.4	3.14	2.23	2.4	2.26	2.07	1.65	2.28	2.26	2.63	2.39	chr01	37094306	37095855	K10666 E3 ubiquitin-protein ligase RNF5 [EC:2.3.2.27] | (RefSeq) uncharacterized LOC101753381 (A)	hypothetical protein BAE44_0022589 [Dichanthelium oligosanthes]	RecName: Full=E3 ubiquitin-protein ligase RMA3; EC=2.3.2.27; AltName: Full=Protein RING membrane-anchor 3; AltName: Full=RING-type E3 ubiquitin transferase RMA3 {ECO:0000305};	SubName: Full=Uncharacterized protein {ECO:0000313|EMBL:OEL16389.1};	Predicted E3 ubiquitin ligase	GO:0036513,Derlin-1 retrotranslocation complex; GO:0005783,endoplasmic reticulum; GO:0016021,integral component of membrane; GO:0046872,metal ion binding; GO:1904264,NA; GO:0044390,ubiquitin-like protein conjugating enzyme binding; GO:0004842,ubiquitin-protein transferase activity; GO:0071712,ER-associated misfolded protein catabolic process; GO:0042787,NA	RING-H2 zinc finger domain
emFS6.562	10.02	9.46	7.18	0.24	2.14	2.38	1.3	0.18	0.51	2.71	2.51	2.44	5.27	2.28	5.29	4.15	3.85	5.23	0.95	1.18	0.89	0	0.46	0.22	0.16	0.32	0.62	0.7	0.65	0.65	0.86	0.41	1.12	1.1	0.51	0.97	chr01	37096436	37097238	--	uncharacterized protein LOC101753794 [Setaria italica]	--	SubName: Full=Plastid transcriptionally active 18 {ECO:0000313|EMBL:ONM00403.1};	--	--	Protein of unknown function (DUF861)
emFS6.563	15.76	14.08	12.02	4.57	13.53	17.45	7.22	7.78	11.53	17.88	17.8	20.46	19.57	21.07	18.95	22.01	20.71	17.57	34.85	26.5	26.65	12.36	23.84	22.55	10.22	24.61	25.21	30.23	31.71	32.43	46.88	28.44	29.24	46.52	26.69	31	chr01	37097625	37100701	K07977 Arf/Sar family, other | (RefSeq) ADP-ribosylation factor (A)	ADP-ribosylation factor [Sorghum bicolor]	RecName: Full=ADP-ribosylation factor 1;	SubName: Full=Uncharacterized protein {ECO:0000313|EMBL:EER94416.1};	GTP-binding ADP-ribosylation factor Arf1	GO:0005794,Golgi apparatus; GO:0005525,GTP binding; GO:0015031,protein transport; GO:0007264,small GTPase mediated signal transduction; GO:0016192,vesicle-mediated transport	6-phosphofructo-2-kinase
emFS6.564	3.54	0.06	0.11	0.22	1.02	0.98	0.77	0.15	0.19	0.18	0.41	0.71	1.83	1.35	2.51	4.23	3.28	0.22	2.54	2.17	2.56	1.13	0.62	0.46	0.64	0.67	0.88	1.97	0.8	1.51	1.78	0.95	1.44	2.52	1.88	3.82	chr01	37102540	37105352	K14638 solute carrier family 15 (peptide/histidine transporter), member 3/4 | (RefSeq) protein NRT1/ PTR FAMILY 8.3 isoform X1 (A)	hypothetical protein PAHAL_I03741 [Panicum hallii]	RecName: Full=Protein NRT1/ PTR FAMILY 8.3; Short=AtNPF8.3; AltName: Full=Histidine-transporting protein; AltName: Full=Peptide transporter PTR2;	SubName: Full=Uncharacterized protein {ECO:0000313|EMBL:EER94417.1};	H+/oligopeptide symporter	GO:0005794,Golgi apparatus; GO:0016021,integral component of membrane; GO:0000325,plant-type vacuole; GO:0009705,plant-type vacuole membrane; GO:0005774,vacuolar membrane; GO:0005773,vacuole; GO:0042936,NA; GO:0015334,high-affinity oligopeptide transmembrane transporter activity; GO:0015197,NA; GO:0042937,tripeptide transmembrane transporter activity; GO:0042938,dipeptide transport; GO:0015833,pe…	POT family
emFS6.565	31.23	24.94	24.63	20.86	26.29	32.26	47.86	40.74	41.7	24.14	23.69	29.64	26.35	32.15	23.05	25.84	24.64	9.42	54.22	53.65	55.53	18.51	15.24	19.72	16.38	22.58	24.72	28.65	24.18	31.38	25	24.95	22.38	33.02	29.5	39.54	chr01	37109200	37112640	K14638 solute carrier family 15 (peptide/histidine transporter), member 3/4 | (RefSeq) protein NRT1/ PTR FAMILY 8.3 (A)	hypothetical protein PAHAL_I03742 [Panicum hallii]	RecName: Full=Protein NRT1/ PTR FAMILY 8.3; Short=AtNPF8.3; AltName: Full=Histidine-transporting protein; AltName: Full=Peptide transporter PTR2;	SubName: Full=Uncharacterized protein {ECO:0000313|EMBL:KQK89720.1, ECO:0000313|EnsemblPlants:Si034923m};	H+/oligopeptide symporter	GO:0005794,Golgi apparatus; GO:0016021,integral component of membrane; GO:0000325,plant-type vacuole; GO:0009705,plant-type vacuole membrane; GO:0005774,vacuolar membrane; GO:0005773,vacuole; GO:0042936,NA; GO:0015334,high-affinity oligopeptide transmembrane transporter activity; GO:0015197,NA; GO:0042937,tripeptide transmembrane transporter activity; GO:0042938,dipeptide transport; GO:0015833,pe…	POT family
emFS6.566	18.67	13.06	15.54	12.21	14.68	12.13	14.55	12.72	15.84	7.96	7.44	6.84	12.75	9.93	13.9	13.28	17.67	6.55	14.92	13.3	14.24	14.84	15.6	12.38	12.29	12.97	13.24	16.81	15.43	17.75	15.87	14.6	14.85	14.8	13.3	14.86	chr01	37125964	37128143	K02916 large subunit ribosomal protein L35 | (RAP-DB) Os10g0579500; Similar to ribosomal protein L35 containing protein. (A)	hypothetical protein SORBI_3001G282200 [Sorghum bicolor]	--	SubName: Full=Uncharacterized protein {ECO:0000313|EMBL:OQU92053.1};	--	GO:0005840,ribosome; GO:0003735,structural constituent of ribosome; GO:0006412,translation	Ribosomal protein L35
emFS6.567	0.73	1.18	0.29	1.84	0.27	0.67	1.57	2.79	2.79	1.57	1.21	0.89	0.86	0.41	0.98	0.58	1.03	3.99	0.07	0	0.06	0.15	0.08	0.05	0.06	0	0.03	0.03	0.05	0	0	0	0	0	0.1	0.18	chr01	37128666	37130310	K13425 WRKY transcription factor 22 | (RefSeq) WRKY transcription factor 22-like (A)	putative WRKY transcription factor 35 [Dichanthelium oligosanthes]	RecName: Full=Probable WRKY transcription factor 35; AltName: Full=WRKY DNA-binding protein 35;	SubName: Full=Putative WRKY transcription factor 35 {ECO:0000313|EMBL:OEL31958.1};	--	GO:0005634,nucleus; GO:0003700,DNA-binding transcription factor activity; GO:0043565,sequence-specific DNA binding; GO:0009793,embryo development ending in seed dormancy; GO:0009555,pollen development; GO:0006351,transcription, DNA-templated	--
emFS6.571	175.65	136.53	136.07	126.35	161.79	170.47	183.92	174.43	202.18	110.75	115.22	144.93	134.38	142.36	163.62	163.44	160.23	119.71	167.88	179.86	169.47	171.14	165	146.84	156.76	212.34	222.48	188.9	188.49	184.4	191.3	180.45	199.21	159.3	166.32	209.79	chr01	37142700	37146836	K02151 V-type H+-transporting ATPase subunit F | (RefSeq) V-type proton ATPase subunit F-like (A)	V-type proton ATPase subunit F [Setaria italica]	RecName: Full=V-type proton ATPase subunit F; Short=V-ATPase subunit F; AltName: Full=V-ATPase 14 kDa subunit; AltName: Full=Vacuolar H(+)-ATPase subunit F; AltName: Full=Vacuolar proton pump subunit F;	RecName: Full=V-type proton ATPase subunit F {ECO:0000256|PIRNR:PIRNR015945};	Vacuolar H+-ATPase V1 sector, subunit F	GO:0005794,Golgi apparatus; GO:0016020,membrane; GO:0005886,plasma membrane; GO:0033180,proton-transporting V-type ATPase, V1 domain; GO:0005774,vacuolar membrane; GO:0005773,vacuole; GO:0042625,ATPase coupled ion transmembrane transporter activity; GO:0046961,proton-transporting ATPase activity, rotational mechanism; GO:0015991,ATP hydrolysis coupled proton transport	ATP synthase (F/14-kDa) subunit
emFS6.574	132.89	96.91	101.87	74.85	95.15	93.17	101.66	82.32	91.78	68.15	66.94	77.27	88.33	85.03	113.9	116.69	99.63	63.94	159.99	153.24	141.51	122.64	104.89	80.39	81.33	130.16	133.28	138.22	132.04	144.27	134.84	133.35	140.41	121.42	121.74	159.12	chr01	37185715	37187927	K11352 NADH dehydrogenase (ubiquinone) 1 alpha subcomplex subunit 12 | (RefSeq) probable NADH dehydrogenase [ubiquinone] 1 alpha subcomplex subunit 12 (A)	hypothetical protein PAHAL_I03745 [Panicum hallii]	RecName: Full=Probable NADH dehydrogenase [ubiquinone] 1 alpha subcomplex subunit 12;	RecName: Full=NADH dehydrogenase [ubiquinone] 1 alpha subcomplex subunit 12 {ECO:0000256|RuleBase:RU363103};	NADH:ubiquinone oxidoreductase, B17.2 subunit	GO:0005747,mitochondrial respiratory chain complex I; GO:0005739,mitochondrion; GO:0050897,cobalt ion binding; GO:0009055,electron transfer activity; GO:0008137,NADH dehydrogenase (ubiquinone) activity; GO:0009735,response to cytokinin; GO:0006979,response to oxidative stress	NADH ubiquinone oxidoreductase subunit NDUFA12
emFS6.575	20.11	25.58	21.94	112.87	76.72	91.53	98.63	145.13	98.32	37.86	51.75	61.4	38.49	40.57	24.96	25.59	23.76	24.03	55.54	45.34	50.54	77.17	72.02	79.89	42.97	53.7	50.54	53.29	81.7	65.7	66.57	63.77	49.82	47.34	48.45	51.43	chr01	37188460	37194281	K08150 MFS transporter, SP family, solute carrier family 2 (myo-inositol transporter), member 13 | (RefSeq) inositol transporter 1-like (A)	D-xylose-proton symporter-like 2 isoform X2 [Zea mays]	RecName: Full=D-xylose-proton symporter-like 2;	SubName: Full=D-xylose-proton symporter-like 1 {ECO:0000313|EMBL:AQK66257.1};	Predicted transporter (major facilitator superfamily)	GO:0016021,integral component of membrane; GO:0005774,vacuolar membrane; GO:0005355,glucose transmembrane transporter activity; GO:0005351,carbohydrate:proton symporter activity; GO:0046323,glucose import; GO:0035428,NA	Organic Anion Transporter Polypeptide (OATP) family
emFS6.576	10.2	8.31	7.88	6.28	3.89	5.59	8.05	14.23	9.35	0.24	0.59	1.3	2.05	1.02	3.82	5.51	3.54	0.62	7.6	5.64	7.92	19.46	16.25	13.73	8.25	22.88	18	16.74	13.31	19.76	13.88	18.27	8.84	10.51	8.65	15.12	chr01	37197619	37203205	K21989 calcium permeable stress-gated cation channel | (RefSeq) CSC1-like protein At1g32090 (A)	CSC1-like protein At1g32090 [Sorghum bicolor]	RecName: Full=CSC1-like protein At1g32090;	SubName: Full=Uncharacterized protein {ECO:0000313|EMBL:EER91861.1};	Uncharacterized conserved protein	GO:0005794,Golgi apparatus; GO:0000139,Golgi membrane; GO:0016021,integral component of membrane; GO:0005886,plasma membrane; GO:0009506,plasmodesma; GO:0006811,ion transport	Cytosolic domain of 10TM putative phosphate transporter
emFS6.577	0.69	1.2	0.97	2.02	0.99	1.32	0.69	0.73	0.74	0.81	0.97	1.21	1.3	1.06	0.93	0.83	1.61	0.76	1.27	0.85	0.64	1.66	2.35	3.37	1.63	1.35	0.83	0.83	0.96	0.61	1.43	1.09	0.69	0.76	0.91	0.89	chr01	37205557	37210028	K01904 4-coumarate--CoA ligase [EC:6.2.1.12] | (RefSeq) 4-coumarate--CoA ligase-like 3 (A)	4-coumarate--CoA ligase-like 3 [Zea mays]	RecName: Full=4-coumarate--CoA ligase-like 3; EC=6.2.1.-;	SubName: Full=4-coumarate--CoA ligase-like 6 {ECO:0000313|EMBL:ONM00380.1};	Acyl-CoA synthetase	GO:0005524,ATP binding; GO:0016874,ligase activity; GO:0008152,metabolic process	AMP-binding enzyme C-terminal domain
emFS6.578	74.32	79.61	76.33	103.74	120.94	122.02	118.62	94.82	162.08	1197.5	849.62	549.23	658.94	525.97	946.99	433.15	450.56	1163.61	37.48	31.39	33.99	22.83	27.68	25.15	18.41	32.51	36.11	34.28	25.6	34.15	27.59	28.59	25.67	23.38	24.52	35.27	chr01	37216321	37219196	K00968 choline-phosphate cytidylyltransferase [EC:2.7.7.15] | (RefSeq) choline-phosphate cytidylyltransferase B (A)	hypothetical protein [Paspalum vaginatum]	RecName: Full=Choline-phosphate cytidylyltransferase 2; Short=AtCCT2; EC=2.7.7.15; AltName: Full=CTP:phosphocholine cytidylyltransferase 2; AltName: Full=Phosphorylcholine transferase 2;	SubName: Full=Uncharacterized protein {ECO:0000313|EMBL:AMN87026.1};	Phosphorylcholine transferase/cholinephosphate cytidylyltransferase	GO:0004105,choline-phosphate cytidylyltransferase activity; GO:0006656,phosphatidylcholine biosynthetic process	Cytidylyltransferase-like
emFS6.579	33.08	14.87	15.68	4.34	9.42	7.27	21.35	13.92	14.79	22.44	21.83	22.76	27.42	34.13	49.31	41.52	33	36.41	0.02	0.14	0.09	0.11	0	0.04	0	0.07	0.34	0.28	0.07	0.34	0.12	0.05	0.04	0.02	0.04	0.34	chr01	37225362	37228797	--	LrgB-like family protein [Zea mays]	RecName: Full=Plastidal glycolate/glycerate translocator 1, chloroplastic; AltName: Full=Bacterial membrane protein LrgB-like protein; Short=AtLrgB; Flags: Precursor;	SubName: Full=LrgB-like family protein {ECO:0000313|EMBL:ONM00366.1};	--	GO:0009507,chloroplast; GO:0009941,chloroplast envelope; GO:0009706,chloroplast inner membrane; GO:0016021,integral component of membrane; GO:0016020,membrane; GO:1901974,glycerate transmembrane transporter activity; GO:0043879,glycolate transmembrane transporter activity; GO:0009658,chloroplast organization; GO:1901975,glycerate transmembrane transport; GO:0097339,glycolate transmembrane transpo…	LrgA family
emFS6.580	4.42	2.98	2.62	1.05	4.39	3	3.13	1.22	1.28	1.97	1.56	2.39	4.45	3.7	4.37	4.98	6.15	2.61	3.99	3.21	3.91	1.43	2.66	1.85	0.91	3.98	3.81	3.92	2.77	3.51	3.09	2.2	3.12	2.84	2.74	3.36	chr01	37234661	37236275	--	hypothetical protein PAHAL_I03751 [Panicum hallii]	--	SubName: Full=Uncharacterized protein {ECO:0000313|EMBL:KXG38286.1};	--	GO:0005768,endosome; GO:0005886,plasma membrane; GO:0005802,trans-Golgi network; GO:0008168,methyltransferase activity	Methyltransferase domain
emFS6.581	64.67	68.54	66.38	139.18	114.34	119.46	125.18	145.14	123.53	68.18	73	91.93	86.7	85.98	73.45	85	89.13	55.02	94.59	89.19	88.13	113.33	127.65	117.94	119.68	107.47	111.11	119.25	119.82	112.98	120.92	119.32	123.78	100.89	111.7	100.44	chr01	37240963	37245100	K03039 26S proteasome regulatory subunit N9 | (RefSeq) 26S proteasome non-ATPase regulatory subunit 13 homolog B (A)	hypothetical protein PAHAL_I03752 [Panicum hallii]	RecName: Full=26S proteasome non-ATPase regulatory subunit 13 homolog B; AltName: Full=26S proteasome regulatory subunit RPN9b; Short=AtRNP9b; AltName: Full=26S proteasome regulatory subunit S11 homolog B;	SubName: Full=Uncharacterized protein {ECO:0000313|EMBL:KQK89731.1, ECO:0000313|EnsemblPlants:Si036117m};	26S proteasome regulatory complex, subunit RPN9/PSMD13	GO:0005829,cytosol; GO:0005634,nucleus; GO:0000502,proteasome complex; GO:0008541,proteasome regulatory particle, lid subcomplex; GO:0005198,structural molecule activity; GO:0043248,proteasome assembly; GO:0030163,protein catabolic process; GO:0006511,ubiquitin-dependent protein catabolic process	PCI domain
emFS6.582	2.11	2.69	2.66	2.33	2.49	1.84	2.16	1.95	2.07	1.45	1.39	1.46	2.43	2.31	1.76	2.19	3.36	1.4	1.91	2.59	2.58	1.92	2.89	2.25	2.87	2.51	2.62	2.53	2	2.29	2.15	2.01	2.57	2.99	3	1.92	chr01	37247113	37255508	K17964 leucine-rich PPR motif-containing protein, mitochondrial | (RefSeq) hypothetical protein (A)	putative pentatricopeptide repeat-containing protein At1g16830 [Sorghum bicolor]	RecName: Full=Putative pentatricopeptide repeat-containing protein At1g16830;	SubName: Full=Uncharacterized protein {ECO:0000313|EMBL:KXG38815.1};	FOG: PPR repeat	GO:0043231,intracellular membrane-bounded organelle; GO:0004519,endonuclease activity; GO:0003723,RNA binding; GO:0009451,RNA modification	Tetratricopeptide repeat
emFS6.583	0.49	0.87	1.29	1.62	0.62	1.14	1.01	0.74	1.96	0.76	1.03	0.61	0.8	0.2	0.1	0.08	0.38	0.38	8.65	12.1	7.68	0.7	1.69	1.65	1.71	1.29	0.92	2.27	1.3	2.62	1.56	2.89	1.17	3.09	2.88	7.46	chr01	37251452	37253345	K20924 cellulose synthase-like protein [EC:2.4.1.-] | (RefSeq) cellulose synthase-like protein D1 (A)	hypothetical protein PAHAL_I03754 [Panicum hallii]	RecName: Full=Cellulose synthase-like protein D1; EC=2.4.1.-; AltName: Full=OsCslD1;	SubName: Full=CslD8 {ECO:0000313|EMBL:JAD85687.1};	--	GO:0005794,Golgi apparatus; GO:0000139,Golgi membrane; GO:0016021,integral component of membrane; GO:0016760,cellulose synthase (UDP-forming) activity; GO:0051753,mannan synthase activity; GO:0071555,cell wall organization; GO:0030244,cellulose biosynthetic process; GO:0071669,plant-type cell wall organization or biogenesis	Cellulose synthase
emFS6.584	0.17	1.33	0.88	0.75	0.78	1.36	0.53	0.58	0.75	0.85	0.81	0.58	0.23	0.49	0.28	0.3	0.36	0.34	7.85	9.72	10.27	1.42	1.68	1.73	1.21	1.48	2.15	2.09	2.17	2.5	2.23	2.67	1.09	3.34	2.54	5.48	chr01	37255560	37256892	K20924 cellulose synthase-like protein [EC:2.4.1.-] | (RefSeq) cellulose synthase-like protein D1 (A)	cellulose synthase-like protein D1 [Setaria italica]	RecName: Full=Cellulose synthase-like protein D1; EC=2.4.1.-; AltName: Full=OsCslD1;	SubName: Full=Uncharacterized protein {ECO:0000313|EMBL:KQK89736.1, ECO:0000313|EnsemblPlants:Si033974m};	--	GO:0005794,Golgi apparatus; GO:0000139,Golgi membrane; GO:0016021,integral component of membrane; GO:0016760,cellulose synthase (UDP-forming) activity; GO:0051753,mannan synthase activity; GO:0071555,cell wall organization; GO:0030244,cellulose biosynthetic process; GO:0071669,plant-type cell wall organization or biogenesis	Zinc-binding RING-finger
emFS6.585	0	0	0	0	0	0	0	0	0	0	0	0	0	0	0	0	0	0	0	0	0	0	0	0	0.04	0	0	0	0	0	0	0	0.14	0.09	0	0.06	chr01	37273609	37274265	K06129 lysophospholipase III [EC:3.1.1.5] | (RefSeq) lecithin-cholesterol acyltransferase-like 1 (A)	lecithin-cholesterol acyltransferase-like 1 [Setaria italica]	RecName: Full=Lecithin-cholesterol acyltransferase-like 1; EC=2.3.1.-;	SubName: Full=Uncharacterized protein {ECO:0000313|EMBL:KQK88332.1, ECO:0000313|EnsemblPlants:Si035650m};	--	GO:0008374,O-acyltransferase activity; GO:0006629,lipid metabolic process	--
emFS6.586	36.46	43.87	40.47	37.8	64.69	58.73	26.85	32.92	29.57	42.99	43.65	49.67	50.93	53.77	36.99	47.95	54.91	38.46	68.5	75.86	67.2	31.05	39.2	36.92	18.43	60.32	62.39	60.13	53.88	67.44	63.78	57.91	66.79	64.16	56.24	52.39	chr01	37279211	37280436	--	TOM1-like protein 2 [Sorghum bicolor]	RecName: Full=TOM1-like protein 1 {ECO:0000305};	SubName: Full=Uncharacterized protein {ECO:0000313|EMBL:KXG38817.1};	Cytosolic sorting protein GGA2/TOM1	GO:0005829,cytosol; GO:0005886,plasma membrane; GO:0006886,intracellular protein transport	Domain of unknown function (DUF4317)
emFS6.587	32.74	42.53	41.26	24.91	40.76	38.96	31.76	27.35	25.78	25.34	32.48	35.47	36.73	34.39	32.56	36.18	39.68	30.9	44.81	50.24	45.8	24.48	31.43	29.06	17.67	41	40.19	42.62	36.86	41.24	40.02	39.87	49.66	50.99	43.99	35.69	chr01	37280501	37283654	K13141 integrator complex subunit 4 | (RefSeq) protein SIEL-like (A)	hypothetical protein BAE44_0004590 [Dichanthelium oligosanthes]	RecName: Full=TOM1-like protein 1 {ECO:0000305};	SubName: Full=Uncharacterized protein {ECO:0000313|EMBL:OEL34391.1};	Cytosolic sorting protein GGA2/TOM1	GO:0005829,cytosol; GO:0005886,plasma membrane; GO:0006886,intracellular protein transport	VHS domain
emFS6.588	91.06	87.32	102.14	39.37	37.62	37.88	31.36	24.52	29.85	41.98	36.56	40.78	48.25	39.47	48.3	47.27	45.7	47.82	43.12	43.4	46.26	29.29	30.43	26.92	14.62	21.28	25.46	33.3	25.5	29.45	32.96	28.24	30.86	34.42	31.52	34.18	chr01	37284207	37286342	K00630 glycerol-3-phosphate O-acyltransferase [EC:2.3.1.15] | (RefSeq) glycerol-3-phosphate acyltransferase, chloroplastic (A)	unknown [Zea mays]	RecName: Full=Glycerol-3-phosphate acyltransferase, chloroplastic; Short=GPAT; EC=2.3.1.15; Flags: Precursor;	SubName: Full=Uncharacterized protein {ECO:0000313|EMBL:ACN26111.1};	--	GO:0009570,chloroplast stroma; GO:0004366,glycerol-3-phosphate O-acyltransferase activity; GO:0102420,sn-1-glycerol-3-phosphate C16:0-DCA-CoA acyl transferase activity; GO:0016024,CDP-diacylglycerol biosynthetic process	--
emFS6.589	52.28	59.09	59.43	20.65	22.41	19.26	18.77	19.49	21.35	23.4	22.08	20.99	20.96	24.3	28.56	28.64	28.47	24.37	22.73	26.27	26.8	19.54	19.07	17.07	9.76	13.88	17.43	17.11	17.45	17.83	17.85	18.92	15.66	19.69	22.44	17.62	chr01	37286497	37291033	K00630 glycerol-3-phosphate O-acyltransferase [EC:2.3.1.15] | (RefSeq) glycerol-3-phosphate acyltransferase, chloroplastic (A)	Glycerol-3-phosphate acyltransferase [Zea mays]	RecName: Full=Glycerol-3-phosphate acyltransferase, chloroplastic; Short=GPAT; EC=2.3.1.15; Flags: Precursor;	SubName: Full=Glycerol-3-phosphate acyltransferase {ECO:0000313|EMBL:AQK66233.1};	--	GO:0009570,chloroplast stroma; GO:0004366,glycerol-3-phosphate O-acyltransferase activity; GO:0102420,sn-1-glycerol-3-phosphate C16:0-DCA-CoA acyl transferase activity; GO:0016024,CDP-diacylglycerol biosynthetic process; GO:0006655,phosphatidylglycerol biosynthetic process	Acyltransferase
emFS6.590	140.94	210.71	177.91	260.05	253.46	243.6	246.7	262.67	241.49	169.22	157.54	189.33	172.78	167.01	121.81	147.77	151.49	109.6	299.92	346.84	344.21	305.63	345.76	386.06	348.19	291.3	303.23	252.29	302.76	248.66	307.6	265.63	257.53	303.89	331.48	253.74	chr01	37299398	37300027	--	hypothetical protein PAHAL_I03759 [Panicum hallii]	RecName: Full=Inactive poly [ADP-ribose] polymerase RCD1; AltName: Full=Protein RADICAL-INDUCED CELL DEATH 1;	SubName: Full=Inactive poly [ADP-ribose] polymerase RCD1 {ECO:0000313|EMBL:OEL35350.1};	--	GO:0005737,cytoplasm; GO:0016363,nuclear matrix; GO:0005634,nucleus; GO:0003950,NAD+ ADP-ribosyltransferase activity; GO:0009816,defense response to bacterium, incompatible interaction; GO:0009793,embryo development ending in seed dormancy; GO:0009873,ethylene-activated signaling pathway; GO:0009867,jasmonic acid mediated signaling pathway; GO:0010102,lateral root morphogenesis; GO:0006809,nitric…	--
emFS6.591	191.69	238.69	214.2	260.13	284.48	286.26	277.87	311.13	297.38	187.24	187.63	217.38	206.08	189.82	140.55	170.87	173.81	133.19	391.34	404.6	405.43	354.14	389.8	440.6	424.71	329.03	351.38	303.35	339.67	305.85	367.68	325.86	308.96	351.84	376.55	314.21	chr01	37300092	37302242	--	probable inactive poly [ADP-ribose]	RecName: Full=Inactive poly [ADP-ribose] polymerase RCD1; AltName: Full=Protein RADICAL-INDUCED CELL DEATH 1;	SubName: Full=Uncharacterized protein {ECO:0000313|EMBL:KQK89743.1, ECO:0000313|EnsemblPlants:Si038679m};	--	GO:0005737,cytoplasm; GO:0016363,nuclear matrix; GO:0005634,nucleus; GO:0003950,NAD+ ADP-ribosyltransferase activity; GO:0009816,defense response to bacterium, incompatible interaction; GO:0009793,embryo development ending in seed dormancy; GO:0009873,ethylene-activated signaling pathway; GO:0009867,jasmonic acid mediated signaling pathway; GO:0010102,lateral root morphogenesis; GO:0006809,nitric…	Poly(ADP-ribose) polymerase catalytic domain
emFS6.592	72.53	52.86	50.43	13.4	18.14	15.78	38.09	28.67	31.41	28.65	29.67	26	34.17	30.51	49.86	52.77	40.33	48.56	14.8	13.84	14.14	12.51	12.98	12.04	7.4	11.6	13.36	15.75	15.39	15.85	14.47	16.32	16.21	15.56	12.45	13.62	chr01	37302856	37305316	--	probable inactive shikimate kinase like 2, chloroplastic [Sorghum bicolor]	RecName: Full=Probable inactive shikimate kinase like 2, chloroplastic; Short=AtSKL2; Flags: Precursor;	SubName: Full=Uncharacterized protein {ECO:0000313|EMBL:EER94425.1};	--	GO:0009507,chloroplast; GO:0000287,magnesium ion binding	Shikimate kinase
emFS6.594	21.5	8.4	6.33	36.29	23.63	21.81	16.96	17.71	18.7	8.48	33.26	27.72	30.07	25.03	20.74	31.51	16.06	7.99	25.56	11.68	17.77	61.37	54.03	106.95	26.18	26.1	24.94	22.67	51.29	33.66	21.07	29.17	12.56	17.56	11.03	28.7	chr01	37313194	37314147	--	lysine-specific demethylase JMJ706 isoform X1 [Sorghum bicolor]	RecName: Full=Lysine-specific demethylase JMJ706; EC=1.14.11.-; AltName: Full=Jumonji domain-containing protein 706; AltName: Full=Lysine-specific histone demethylase JMJ706; AltName: Full=Protein JUMONJI 706;	SubName: Full=Uncharacterized protein {ECO:0000313|EMBL:OQU92059.1};	--	GO:0000792,heterochromatin; GO:0005634,nucleus; GO:0051213,dioxygenase activity; GO:0032454,histone demethylase activity (H3-K9 specific); GO:0046872,metal ion binding; GO:0048439,flower morphogenesis; GO:0045815,positive regulation of gene expression, epigenetic; GO:0006355,regulation of transcription, DNA-templated; GO:0006351,transcription, DNA-templated	--
emFS6.595	12.95	5.4	5.53	24.85	15.67	15.77	11.71	11.45	11.19	6.16	18.86	17.6	16.69	14.79	12.48	20.94	10.88	4.76	12.47	8.09	11.6	47.42	37.76	72.42	17.18	19.54	15.81	15.07	38.12	21.6	13.05	20.16	7.39	13.69	6.71	15.74	chr01	37314185	37318320	K11446 histone demethylase JARID1 [EC:1.14.11.-] | (RefSeq) lysine-specific demethylase JMJ706 isoform X1 (A)	lysine-specific demethylase JMJ706 isoform X2 [Sorghum bicolor]	RecName: Full=Lysine-specific demethylase JMJ706; EC=1.14.11.-; AltName: Full=Jumonji domain-containing protein 706; AltName: Full=Lysine-specific histone demethylase JMJ706; AltName: Full=Protein JUMONJI 706;	SubName: Full=Uncharacterized protein {ECO:0000313|EMBL:OQU92059.1};	DNA-binding protein jumonji/RBP2/SMCY, contains JmjC domain	GO:0000792,heterochromatin; GO:0005634,nucleus; GO:0051213,dioxygenase activity; GO:0032454,histone demethylase activity (H3-K9 specific); GO:0046872,metal ion binding; GO:0048439,flower morphogenesis; GO:0045815,positive regulation of gene expression, epigenetic; GO:0006355,regulation of transcription, DNA-templated; GO:0006351,transcription, DNA-templated	C5HC2 zinc finger
emFS6.596	21.71	22.71	28.72	34.53	27.32	43.47	20.54	23.98	26.7	52.09	26.66	34.56	19.84	29.86	50.11	17.28	16.66	52.72	127.55	150.69	157.25	107.87	133.87	125.23	82.06	78.69	97.63	101.55	117.38	104.02	104.51	81.26	87.7	108.85	105.71	132.65	chr01	37340453	37344377	K08235 xyloglucan:xyloglucosyl transferase [EC:2.4.1.207] | (RefSeq) probable xyloglucan endotransglucosylase/hydrolase protein 27 (A)	probable xyloglucan endotransglucosylase/hydrolase protein 27 [Zea mays]	RecName: Full=Probable xyloglucan endotransglucosylase/hydrolase protein 30; Short=At-XTH30; Short=XTH-30; EC=2.4.1.207; Flags: Precursor;	RecName: Full=Xyloglucan endotransglucosylase/hydrolase {ECO:0000256|RuleBase:RU361120}; EC=2.4.1.207 {ECO:0000256|RuleBase:RU361120};	--	GO:0048046,apoplast; GO:0005618,cell wall; GO:0004553,hydrolase activity, hydrolyzing O-glycosyl compounds; GO:0016762,xyloglucan:xyloglucosyl transferase activity; GO:0042546,cell wall biogenesis; GO:0071555,cell wall organization; GO:0010411,xyloglucan metabolic process	Glycosyl hydrolases family 16
emFS6.597	6.84	6.35	5.83	5.82	7.06	6.84	7.88	8.97	8.32	6.57	5.61	5.48	5.14	5.03	5.66	6.27	6.14	4.35	10.74	11.36	11.08	9.53	7.78	9.6	26.59	19.91	16.13	11.37	7.18	10.54	7.28	15.61	9.4	8.42	7.31	7.93	chr01	37345670	37350314	K11446 histone demethylase JARID1 [EC:1.14.11.-] | (RefSeq) lysine-specific demethylase JMJ18 (A)	lysine-specific demethylase JMJ18 [Zea mays]	RecName: Full=Lysine-specific demethylase JMJ703; EC=1.14.11.-; AltName: Full=Jumonji domain-containing protein 703; AltName: Full=Lysine-specific histone demethylase JMJ703; AltName: Full=Protein JUMONJI 703;	SubName: Full=Putative lysine-specific demethylase JMJ14 {ECO:0000313|EMBL:AQK84825.1};	DNA-binding protein jumonji/RBP2/SMCY, contains JmjC domain	GO:0005634,nucleus; GO:0051213,dioxygenase activity; GO:0008198,ferrous iron binding; GO:0032453,histone demethylase activity (H3-K4 specific); GO:0045814,negative regulation of gene expression, epigenetic; GO:0040010,positive regulation of growth rate; GO:0006355,regulation of transcription, DNA-templated; GO:0006351,transcription, DNA-templated	C5HC2 zinc finger
emFS6.598	0.84	0.11	0.14	0.03	0.66	0.61	0.94	0.09	0.03	0	0.06	0.12	0.74	0.39	8.23	2.97	1.43	0	4.34	2.96	3.19	2.81	0.56	1.53	0.58	0.96	0.97	2.57	1.42	2.5	4.19	1.66	1.62	2.83	2.82	7.31	chr01	37352151	37354130	--	uncharacterized protein LOC100274729 [Zea mays]	--	SubName: Full=Uncharacterized protein {ECO:0000313|EMBL:AQK66171.1, ECO:0000313|EnsemblPlants:Zm00001d014419_P001};	--	--	--
emFS6.599	4.91	5.89	4.84	7.91	7.88	8.29	7.25	7.38	7.93	5.68	5.81	5.43	5.75	5.19	3.99	4.29	3.31	4.05	13.77	12.48	12.4	7.24	8.34	8.73	8.9	9.39	9.54	8.82	8.6	10.6	8.47	12.24	9.34	9.07	9.27	6.93	chr01	37368627	37371147	--	protein HAIKU1 [Sorghum bicolor]	RecName: Full=Protein HAIKU1 {ECO:0000305}; AltName: Full=MPK3/6-targeted VQ-motif-containing protein 9 {ECO:0000303|PubMed:24750137}; AltName: Full=VQ motif-containing protein 14 {ECO:0000303|PubMed:22535423}; Short=AtVQ14 {ECO:0000303|PubMed:22535423};	SubName: Full=Uncharacterized protein {ECO:0000313|EnsemblPlants:OMERI10G15190.1};	--	GO:0043078,polar nucleus; GO:0009960,endosperm development; GO:0080113,regulation of seed growth	--
emFS6.601	0.42	0.01	0.01	0.13	0.14	0.01	0.07	0	0.01	0	0.02	0.03	0.13	0.04	0.05	0.26	0.16	0	1.61	1.36	1.04	0.6	0.54	0.55	0.76	0.83	0.41	0.38	0.37	0.75	0.14	0.9	0.38	0.3	0.38	1.18	chr01	37391950	37394940	K19878 ELKS/RAB6-interacting/CAST family member 2 | (RefSeq) putative WEB family protein At1g65010, chloroplastic (A)	putative WEB family protein, partial [Dichanthelium oligosanthes]	RecName: Full=WEB family protein At5g16730, chloroplastic; Flags: Precursor;	SubName: Full=Putative WEB family protein {ECO:0000313|EMBL:OEL37025.1}; Flags: Fragment;	--	GO:0009507,chloroplast; GO:0005875,microtubule associated complex; GO:0000795,synaptonemal complex; GO:0007131,reciprocal meiotic recombination	Leucine-rich repeats of kinetochore protein Cenp-F/LEK1
emFS6.602	28.53	3.16	3.82	2.28	10.53	7.68	14.85	3.35	4.21	3.18	6.5	10.45	23.05	24.32	24.89	42.55	45.41	3.27	23.68	14.72	26.51	17.98	15.93	17.16	7.43	24.03	21.69	17.62	14.51	16.62	16.99	15.91	10.28	23.38	19.82	47.43	chr01	37401068	37405019	--	WEB family protein At5g16730, chloroplastic [Setaria italica]	RecName: Full=WEB family protein At5g16730, chloroplastic; Flags: Precursor;	SubName: Full=Uncharacterized protein {ECO:0000313|EMBL:KQK89751.1, ECO:0000313|EnsemblPlants:Si034129m};	--	GO:0009507,chloroplast; GO:0005875,microtubule associated complex; GO:0000795,synaptonemal complex; GO:0007131,reciprocal meiotic recombination	Domain of unknown function (DUF3502)
emFS6.603	21.6	20.73	18.41	30.25	35.26	34.28	39.98	41.58	36.09	22.56	27.19	28.45	27.95	24.82	23.61	28.05	27.5	16.75	33.31	30.83	29.06	31.49	41.59	45.24	37.55	33.74	37.13	31.84	35.17	33.49	36.85	35.61	31.72	33.44	31.82	31.76	chr01	37408416	37412471	--	hypothetical protein PAHAL_I03775 [Panicum hallii]	--	SubName: Full=Uncharacterized protein {ECO:0000313|EMBL:EER91872.1};	--	GO:0005783,endoplasmic reticulum; GO:0005886,plasma membrane	Nuclease-related domain
emFS6.604	26.53	12.19	11.81	86.12	49.36	51.9	70.76	70.32	57.94	69.63	81.04	72.69	57.16	64.32	46.94	42.58	34.01	60.16	17.64	12.91	12.33	28.63	29.66	38.85	87.87	46.41	40.53	25.37	45.39	31.2	22.74	41.29	24.96	14.29	13.67	23.18	chr01	37418283	37421950	K09753 cinnamoyl-CoA reductase [EC:1.2.1.44] | (RefSeq) cinnamoyl-CoA reductase 1-like isoform X1 (A)	cinnamoyl-CoA reductase-like SNL6 [Setaria italica]	RecName: Full=Cinnamoyl-CoA reductase-like SNL6 {ECO:0000305}; EC=1.2.-.- {ECO:0000305}; AltName: Full=Protein SUPPRESSOR OF NH1-MEDIATED LESION 6 {ECO:0000303|PubMed:20862311};	SubName: Full=Uncharacterized protein {ECO:0000313|EMBL:KQK89754.1, ECO:0000313|EnsemblPlants:Si036554m};	Flavonol reductase/cinnamoyl-CoA reductase	GO:0003854,3-beta-hydroxy-delta5-steroid dehydrogenase activity; GO:0042742,defense response to bacterium; GO:0009809,lignin biosynthetic process; GO:0006694,steroid biosynthetic process	Male sterility protein
emFS6.606	17.46	20.09	17.98	23.51	18.91	19.12	13.35	10.69	14.92	16.01	14.79	16.16	17.19	12.95	13.68	14.81	17.7	14.24	14.64	14.75	15.99	18.96	17.31	14.58	15.31	12.82	14.75	16.75	14.01	16.48	14.35	11.79	14.04	14.4	15.92	13.04	chr01	37455527	37461089	K05019 chloride channel, nucleotide-sensitive, 1A | (RefSeq) chloride conductance regulatory protein ICln-like (A)	hypothetical protein PAHAL_H01650 [Panicum hallii]	RecName: Full=Chloride conductance regulatory protein ICln; Short=I(Cln); AltName: Full=Chloride ion current inducer protein; Short=ClCI;	SubName: Full=Uncharacterized protein {ECO:0000313|EMBL:KQK89428.1, ECO:0000313|EnsemblPlants:Si037422m};	Chloride ion current inducer protein	GO:0005829,cytosol; GO:0034709,methylosome; GO:0005634,nucleus; GO:0034715,pICln-Sm protein complex; GO:0005886,plasma membrane; GO:0006884,cell volume homeostasis; GO:0006821,chloride transport; GO:0000387,spliceosomal snRNP assembly	Regulator of volume decrease after cellular swelling
emFS6.607	16.1	20.67	18.99	26.9	21.65	27.6	23.65	23.83	25.43	16.08	16.16	19.91	15.63	15.16	14.01	12.08	14.7	13.12	23.46	24.06	20.96	25.6	28.05	27.27	23.68	22.03	27.6	25.17	26.09	25.36	23.56	25.23	26.08	26.27	26.28	22.07	chr01	37473170	37476865	--	uncharacterized protein LOC101766491 [Setaria italica]	--	SubName: Full=Uncharacterized protein {ECO:0000313|EMBL:KQK89755.1, ECO:0000313|EnsemblPlants:Si037557m};	--	GO:0016021,integral component of membrane; GO:0070072,vacuolar proton-transporting V-type ATPase complex assembly	Endoplasmic reticulum-based factor for assembly of V-ATPase
emFS6.608	0	0	0	0	0	0	0	0	0	0	0	0	0	0	0	0	0	0.01	0	0.01	0	0	0.07	0.01	0	0	0	0	0	0	0	0	0	0	0	0	chr01	37489771	37492167	K23222 nuclease HARBI1 [EC:3.1.-.-] | (RefSeq) putative nuclease HARBI1 (A)	putative nuclease HARBI1 [Setaria italica]	RecName: Full=Protein ALP1-like {ECO:0000305}; EC=3.1.-.-;	SubName: Full=Uncharacterized protein {ECO:0000313|EMBL:EAY83866.1};	Predicted transposase	GO:0005634,nucleus; GO:0046872,metal ion binding; GO:0004518,nuclease activity	Plant transposon protein
emFS6.609	5.44	4.95	5	3.81	6.25	3.64	6.49	5.07	4.97	17.15	8.76	5.41	6.35	5.92	5.46	4.97	5.7	7.29	9.23	7.92	8.15	6.99	5.94	8.5	8.32	7.66	9.22	6.66	5.6	5.98	5.31	6.7	6.81	4.91	6.19	5.52	chr01	37520493	37522233	K00913 inositol-1,3,4-trisphosphate 5/6-kinase / inositol-tetrakisphosphate 1-kinase [EC:2.7.1.159 2.7.1.134] | (RefSeq) inositol-tetrakisphosphate 1-kinase 1 (A)	hypothetical protein PAHAL_I03784 [Panicum hallii]	RecName: Full=Inositol-tetrakisphosphate 1-kinase 1; EC=2.7.1.134; AltName: Full=Inositol 1,3,4-trisphosphate 5/6-kinase 1; Short=Inositol-triphosphate 5/6-kinase 1; Short=Ins(1,3,4)P(3) 5/6-kinase 1; EC=2.7.1.159; AltName: Full=Low phytic acid protein 2; AltName: Full=ZmIpk;	RecName: Full=Inositol-tetrakisphosphate 1-kinase {ECO:0000256|PIRNR:PIRNR038186}; EC=2.7.1.134 {ECO:0000256|PIRNR:PIRNR038186};	--	GO:0005622,intracellular; GO:0005524,ATP binding; GO:0047325,inositol tetrakisphosphate 1-kinase activity; GO:0000825,inositol tetrakisphosphate 6-kinase activity; GO:0051717,inositol-1,3,4,5-tetrakisphosphate 3-phosphatase activity; GO:0052726,inositol-1,3,4-trisphosphate 5-kinase activity; GO:0052725,inositol-1,3,4-trisphosphate 6-kinase activity; GO:0000287,magnesium ion binding; GO:0032957,in…	Inositol 1,3,4-trisphosphate 5/6-kinase pre-ATP-grasp domain
emFS6.610	116.31	71.28	85.42	54.93	46.6	52	97.53	86.54	88.53	40.33	38.96	50.48	43.52	45.27	61.19	64.31	56.55	35.47	98.59	99.42	94.78	84.49	85.39	66.61	80.36	92.14	95.06	101.56	99.08	115.03	89.76	84.18	80.79	93.33	95.25	123.02	chr01	37526057	37528441	K03966 NADH dehydrogenase (ubiquinone) 1 beta subcomplex subunit 10 | (RefSeq) NADH dehydrogenase [ubiquinone] 1 beta subcomplex subunit 10-B (A)	hypothetical protein PAHAL_I03785 [Panicum hallii]	RecName: Full=NADH dehydrogenase [ubiquinone] 1 beta subcomplex subunit 10-B;	SubName: Full=Uncharacterized protein {ECO:0000313|EMBL:KQK89758.1, ECO:0000313|EnsemblPlants:Si039369m};	NADH-ubiquinone oxidoreductase, subunit NDUFB10/PDSW	GO:0031966,mitochondrial membrane; GO:0005747,mitochondrial respiratory chain complex I; GO:0005739,mitochondrion; GO:0045271,respiratory chain complex I; GO:0055114,oxidation-reduction process; GO:0009853,photorespiration	NADH-ubiquinone oxidoreductase subunit 10
emFS6.611	14.02	13.75	12.1	13.42	15.16	14.83	18.19	16.27	17.19	11.8	11.75	11.68	11.12	10.89	9.98	9.71	11.07	9.91	16.04	18.8	15.6	11.31	13.31	11.07	11.86	14.15	16.52	13.79	14.79	14.58	13.35	11.61	12.92	11.55	12.38	12.22	chr01	37528433	37529573	K00103 L-gulonolactone oxidase [EC:1.1.3.8] | (RefSeq) hypothetical protein (A)	hypothetical protein [Zea mays]	RecName: Full=Protein SAMBA {ECO:0000303|PubMed:22869741};	SubName: Full=Uncharacterized protein {ECO:0000313|EMBL:JAE24834.1};	--	GO:0010997,anaphase-promoting complex binding; GO:0009556,microsporogenesis; GO:0046621,negative regulation of organ growth; GO:0009555,pollen development; GO:0045732,positive regulation of protein catabolic process	--
emFS6.612	5.47	0.33	0.44	0.22	0.82	0.47	1.17	0	0.15	0.14	0.25	0.52	2	0.56	3.77	3.75	2.71	0.21	0.52	0.19	0.35	0.21	0	0.17	0.16	0.19	0.06	0.15	0.24	0.13	1.09	0.31	0.38	0.24	0.06	0.2	chr01	37532300	37533272	--	uncharacterized protein LOC100278322 [Zea mays]	--	SubName: Full=Uncharacterized protein {ECO:0000313|EMBL:ACG45125.1, ECO:0000313|EnsemblPlants:Zm00001d030076_P002};	--	GO:0016021,integral component of membrane	--
emFS6.613	4.73	0.96	1.36	16.76	4.26	10.48	4.07	5.22	8.57	1.07	1.31	1.09	1.63	0.88	1.95	3.44	1.78	0.27	7.63	7.94	8.41	19.01	19.48	17.63	17.5	2.68	2.88	2.76	6.73	2.9	7.2	3.49	2.68	1.48	3.38	4.24	chr01	37540661	37543753	K13448 calcium-binding protein CML | (RefSeq) probable calcium-binding protein CML17 (A)	putative calcium-binding protein CML17 [Apostasia shenzhenica]	RecName: Full=Probable calcium-binding protein CML17; AltName: Full=Calmodulin-like protein 17;	SubName: Full=Putative calcium-binding protein CML17 {ECO:0000313|EMBL:PKA53045.1};	Calmodulin and related proteins (EF-Hand superfamily)	GO:0005509,calcium ion binding	EF hand
emFS6.614	4.02	5.53	5.37	9.76	7.63	8.01	8.41	8.47	9.15	6.24	7.43	8.27	11.93	12.88	7.03	6.98	8.55	6.79	9.1	10.24	10.47	6.86	6.56	6.05	5.14	6.27	6.71	9.42	9.35	7.41	8.2	8.42	8.81	10.57	9.9	5.59	chr01	37547905	37552656	K20403 TELO2-interacting protein 1 | (RefSeq) uncharacterized LOC101770537 (A)	uncharacterized protein LOC101770537 isoform X1 [Setaria italica]	--	SubName: Full=Uncharacterized protein {ECO:0000313|EMBL:KXG38835.1};	Uncharacterized conserved protein	--	--
emFS6.615	6.34	7.69	7.33	13.76	9.74	10.48	10.82	8.9	11.07	8.8	9.54	10.42	13.09	16.28	7.32	7.05	8.26	9.52	11.53	12.76	11.32	8.66	10.22	6.42	6.55	7.69	9.22	10.76	9.3	9.89	11.92	11.92	10.95	11.46	13.02	7.4	chr01	37552846	37555162	K20403 TELO2-interacting protein 1 | (RefSeq) uncharacterized LOC101770537 (A)	uncharacterized protein LOC101770537 isoform X2 [Setaria italica]	--	SubName: Full=Uncharacterized protein {ECO:0000313|EMBL:KQK89765.1, ECO:0000313|EnsemblPlants:Si033917m};	Uncharacterized conserved protein	--	--
emFS6.616	8.45	10.15	8.71	17.65	11.77	13.38	12.52	13.88	14.68	11.12	13.28	12	18.51	21.26	9.72	9.92	12.13	11.26	16.18	14.56	14.31	11.79	11.29	10.13	9.53	9.9	11.67	14.84	13.56	14.24	12.99	14.56	15.16	14.34	14.61	9.73	chr01	37555808	37557134	K20403 TELO2-interacting protein 1 | (RefSeq) uncharacterized LOC101770537 (A)	ARM repeat superfamily protein [Zea mays]	--	SubName: Full=Uncharacterized protein {ECO:0000313|EMBL:JAF39659.1};	Uncharacterized conserved protein	--	--
emFS6.617	55.27	64.5	61.25	81.8	60.96	62.13	55.17	70.91	71.79	58.35	49.58	44.31	29.93	31.13	40.51	30.82	30.5	53.02	10.37	12.82	12.28	14.61	13.9	11.99	10.77	12.63	16	12.65	13.87	13.59	14.44	14.98	12.21	14.27	14.04	13.25	chr01	37558934	37561385	--	putative plastid-lipid-associated protein 3, chloroplastic [Dichanthelium oligosanthes]	RecName: Full=Probable plastid-lipid-associated protein 3, chloroplastic; Flags: Precursor;	SubName: Full=Putative plastid-lipid-associated protein 3, chloroplastic {ECO:0000313|EMBL:OEL21871.1};	--	GO:0009535,chloroplast thylakoid membrane; GO:0010287,plastoglobule	PAP_fibrillin
emFS6.618	33.71	30.52	31.28	31.48	36.55	35.18	47.77	47.33	42.81	28.78	32.54	35.47	35.54	31.2	28.46	34.34	33.82	25.45	58.12	58.83	57.67	42.47	42.45	41.2	30.9	39.79	45.33	50.94	48.74	55.86	46.72	51.43	51.63	59.78	52.94	49.5	chr01	37588874	37595659	K03115 casein kinase II subunit beta | (RefSeq) casein kinase II subunit beta-1-like (A)	nucleotide binding protein [Zea mays]	--	SubName: Full=Nucleotide binding protein {ECO:0000313|EMBL:ACG25148.1}; SubName: Full=Transducin/WD40 repeat-like superfamily protein {ECO:0000313|EMBL:ONM19580.1};	WD40 protein DMR-N9	--	Anaphase-promoting complex subunit 4 WD40 domain
emFS6.619	45.15	41.34	41.63	40.7	48.95	51.41	57.99	58.41	50.53	44.6	44.8	47.56	48.04	43.25	39.35	41.48	39.81	34.95	79.77	74.63	72.98	48.91	57.09	49.93	37.6	52.48	59.74	68.55	65.36	76.74	62.15	62.36	61.48	74.76	73.52	68.36	chr01	37595894	37596779	--	Transducin/WD40 repeat-like superfamily protein [Zea mays]	--	SubName: Full=Transducin/WD40 repeat-like superfamily protein {ECO:0000313|EMBL:AQK58594.1};	WD40 protein DMR-N9	--	--
emFS6.620	22.58	32.3	31.04	48.39	38.2	39.93	26.69	29.69	25.72	28.79	31.12	27.78	24.58	22.95	21.81	22.12	20.68	25.24	25.71	27.52	27.56	47.15	44.57	44.75	35.5	30.16	29.31	30.34	30.64	26.92	26.56	29.1	28.65	24.44	24.97	21.43	chr01	37599325	37605826	K14407 cleavage stimulation factor subunit 2 | (RefSeq) cleavage stimulating factor 64 isoform X1 (A)	cleavage stimulating factor 64 isoform X1 [Sorghum bicolor]	RecName: Full=Cleavage stimulating factor 64 {ECO:0000303|PubMed:12379796}; Short=AtCstF-64 {ECO:0000303|PubMed:12379796}; Short=AtCstF64 {ECO:0000303|PubMed:16282318}; AltName: Full=CF-1 64 kDa subunit {ECO:0000305}; AltName: Full=Cleavage stimulation factor 64 kDa subunit {ECO:0000305}; Short=CSTF 64 kDa subunit {ECO:0000305}; AltName: Full=Protein ENHANCED SILENCING PHENOTYPE 1 {ECO:0000303|Pu…	SubName: Full=Uncharacterized protein {ECO:0000313|EMBL:KXG27890.1};	mRNA cleavage and polyadenylation factor I complex, subunit RNA15	GO:0005847,mRNA cleavage and polyadenylation specificity factor complex; GO:0003729,mRNA binding; GO:0042868,antisense RNA metabolic process; GO:0048589,developmental growth; GO:0031047,gene silencing by RNA; GO:0045892,negative regulation of transcription, DNA-templated; GO:0098789,pre-mRNA cleavage required for polyadenylation; GO:0060968,regulation of gene silencing; GO:0031123,RNA 3'-end proc…	Partial cleavage stimulation factor domain
emFS6.621	0.16	0.04	0.05	0.33	3.53	1.93	0.77	0.09	0.14	0.18	0.75	0.61	4.36	0.46	4.69	2.54	5.99	0.05	0.08	0.15	0.03	0.03	0.05	0.06	0	0.02	0.07	0.04	0.03	0	0.08	0.01	0.03	0.31	0.05	0.04	chr01	37650941	37656508	K09338 homeobox-leucine zipper protein | (RefSeq) homeobox-leucine zipper protein MERISTEM L1-like (A)	hypothetical protein PAHAL_I03793 [Panicum hallii]	RecName: Full=Homeobox-leucine zipper protein ROC3; AltName: Full=GLABR 2-like homeobox protein 3; AltName: Full=HD-ZIP protein ROC3; AltName: Full=Homeodomain transcription factor ROC3; AltName: Full=Protein RICE OUTERMOST CELL-SPECIFIC 3;	SubName: Full=Uncharacterized protein {ECO:0000313|EMBL:KXG38837.1};	--	GO:0005634,nucleus; GO:0008289,lipid binding; GO:0043565,sequence-specific DNA binding; GO:0006355,regulation of transcription, DNA-templated; GO:0006351,transcription, DNA-templated	Cupin-like domain
emFS6.622	0.13	0.89	0.88	0.81	1.19	1.66	0.43	0.38	0.4	2.06	2.34	1.39	1.7	1.74	2.28	0.36	0.55	1.91	1.12	0.51	0.65	1.46	1.62	3.19	3.09	1.2	1.38	1.31	1.26	0.87	1.33	0.8	0.86	0.5	0.91	0.45	chr01	37659298	37663015	--	hypothetical protein SORBI_3001G286800 [Sorghum bicolor]	--	SubName: Full=Uncharacterized protein {ECO:0000313|EMBL:KXG38838.1};	--	--	--
emFS6.623	0	0	0	0	0.15	0.05	0	0	0	0	0	0	0	0	0	0	0	0	0	0	0	0	0	0	0	0	0	0	0	0	0	0	0	0	0	0	chr01	37676637	37677383	K15108 solute carrier family 25 (mitochondrial thiamine pyrophosphate transporter), member 19 | (RefSeq) LOW QUALITY PROTEIN: mitochondrial thiamine pyrophosphate carrier 1 (A)	uncharacterized protein LOC8055604 [Sorghum bicolor]	RecName: Full=VQ motif-containing protein 20 {ECO:0000303|PubMed:22535423}; Short=AtVQ20 {ECO:0000303|PubMed:22535423};	SubName: Full=Uncharacterized protein {ECO:0000313|EMBL:OQU92074.1};	--	GO:0005634,nucleus; GO:0006952,defense response; GO:0080092,regulation of pollen tube growth	VQ motif
emFS6.624	11.4	15.2	12.87	25.4	28.15	28.82	20.8	22.61	22.66	13.88	13.65	17.52	20.35	19.4	16.44	21.81	17.57	12.59	24.5	25.8	26.02	27.54	30.08	26.47	18.22	26.44	23.12	26.84	27.27	24.22	26.29	30.25	30.68	31.24	28.83	23.34	chr01	37686806	37702668	K09533 DnaJ homolog subfamily C member 13 | (RefSeq) dnaJ homolog subfamily C GRV2 (A)	dnaJ homolog subfamily C GRV2 [Sorghum bicolor]	RecName: Full=DnaJ homolog subfamily C GRV2; AltName: Full=Protein GRAVITROPISM DEFECTIVE 2; AltName: Full=Protein GREEN FLUORESCENT SEED 2; AltName: Full=Protein KATAMARI2;	SubName: Full=Uncharacterized protein {ECO:0000313|EMBL:EER94441.2};	Endocytosis protein RME-8, contains DnaJ domain	GO:0005829,cytosol; GO:0005783,endoplasmic reticulum; GO:0010008,endosome membrane; GO:0005794,Golgi apparatus; GO:0043231,intracellular membrane-bounded organelle; GO:0005770,late endosome; GO:0031902,late endosome membrane; GO:0005802,trans-Golgi network; GO:0005774,vacuolar membrane; GO:0005773,vacuole; GO:0009660,amyloplast organization; GO:0051301,cell division; GO:0045022,early endosome to …	DnaJ domain
emFS6.625	35.2	39.84	23.91	66.53	102.45	67.38	75.73	62.25	65.05	20.39	77.23	80.18	81.69	54.19	73.15	50.86	67.91	99.64	46.55	44.61	46.98	83.26	74.04	91.81	100.58	101.97	104.3	74.18	85.86	90.91	74.62	122.57	67.99	71.16	61.85	47.59	chr01	37707791	37709915	K13422 transcription factor MYC2 | (RefSeq) transcription factor MYC4-like (A)	LOW QUALITY PROTEIN: transcription factor MYC2-like [Setaria italica]	RecName: Full=Transcription factor MYC2 {ECO:0000305}; Short=OsMYC2 {ECO:0000303|PubMed:24647160}; AltName: Full=Basic helix-loop-helix protein 9 {ECO:0000303|PubMed:16896230}; Short=OsbHLH009 {ECO:0000303|PubMed:16896230}; Short=bHLH 9 {ECO:0000305};	SubName: Full=Uncharacterized protein {ECO:0000313|EMBL:KQK89778.1, ECO:0000313|EnsemblPlants:Si039973m};	--	GO:0005634,nucleus; GO:0003677,DNA binding; GO:0046983,protein dimerization activity; GO:0006355,regulation of transcription, DNA-templated; GO:0006351,transcription, DNA-templated	Helix-loop-helix DNA-binding domain
emFS6.626	30.54	36.48	32.92	52.39	58.53	57.17	48.53	54.45	54.28	45.91	42.87	51.95	49.43	47.71	39.66	41.47	41.69	41.67	51.62	50.86	48.63	75.85	88.86	79.65	61.69	72.3	72.76	76.97	88.67	78.76	89.27	78.55	90.56	70.76	75.47	64.24	chr01	37747213	37751446	K12493 ADP-ribosylation factor GTPase-activating protein 2/3 | (RefSeq) probable ADP-ribosylation factor GTPase-activating protein AGD9 (A)	probable ADP-ribosylation factor GTPase-activating protein AGD9 [Sorghum bicolor]	RecName: Full=Probable ADP-ribosylation factor GTPase-activating protein AGD9; Short=ARF GAP AGD9; AltName: Full=Protein ARF-GAP DOMAIN 9; Short=AtAGD9;	SubName: Full=Uncharacterized protein {ECO:0000313|EMBL:EER91883.1};	Predicted GTPase-activating protein	GO:0005096,GTPase activator activity; GO:0046872,metal ion binding; GO:0009737,response to abscisic acid	Putative GTPase activating protein for Arf
emFS6.627	0	0.04	0	0.03	0	0.01	0	0	0	0.02	0.01	0.02	0	0	0	0.01	0	0	0.02	0.02	0.08	0.1	0.29	0.32	0	0	0.04	0.11	0.11	0.03	0.15	0.04	0.02	0.01	0.02	0.01	chr01	37752191	37757655	K11855 ubiquitin carboxyl-terminal hydrolase 36/42 [EC:3.4.19.12] | (RefSeq) ubiquitin carboxyl-terminal hydrolase 19 isoform X1 (A)	hypothetical protein SORBI_3001G287900 [Sorghum bicolor]	RecName: Full=Ubiquitin carboxyl-terminal hydrolase 21; EC=3.4.19.12; AltName: Full=Deubiquitinating enzyme 21; Short=AtUBP21; AltName: Full=Ubiquitin thioesterase 21; AltName: Full=Ubiquitin-specific-processing protease 21;	SubName: Full=Uncharacterized protein {ECO:0000313|EMBL:OQU92083.1};	Ubiquitin carboxyl-terminal hydrolase	GO:0036459,thiol-dependent ubiquitinyl hydrolase activity; GO:0016579,protein deubiquitination; GO:0006511,ubiquitin-dependent protein catabolic process	Ubiquitin-specific peptidase-like, SUMO isopeptidase
emFS6.631	4.4	9.76	6.21	25.21	8.2	12.99	6.16	10.25	7.97	5.8	7.26	5.24	3.46	1.83	2.48	4.39	2.37	8.67	12.61	19.79	15.82	18.54	29.33	24.13	29.77	13.91	10.83	11.6	18.22	13.28	23.76	22	15.7	20.72	20.53	10.44	chr01	37771692	37777108	K19626 inversin | (RefSeq) ankyrin repeat and SOCS box protein 11-like (A)	ankyrin repeat, PH and SEC7 domain containing protein secG [Sorghum bicolor]	RecName: Full=Hsp70-Hsp90 organizing protein; Short=TaHop;	SubName: Full=Uncharacterized protein {ECO:0000313|EMBL:KXG38850.1};	FOG: Ankyrin repeat	GO:0005737,cytoplasm; GO:0005634,nucleus; GO:0051879,Hsp90 protein binding; GO:0070678,preprotein binding; GO:0051131,chaperone-mediated protein complex assembly	Tetratricopeptide repeat
emFS6.655	2.15	0.08	0.07	0.13	0.39	0.52	0.75	0.08	0.07	0.17	0.22	0.39	0.75	0.67	1.28	2.22	1.29	0.1	1.59	1.37	1.29	0.66	0.34	0.25	0.11	0.49	0.53	0.81	0.26	0.63	0.88	0.4	0.71	1.77	1.33	2.1	chr01	37045532	37048344	K14638 solute carrier family 15 (peptide/histidine transporter), member 3/4 | (RefSeq) protein NRT1/ PTR FAMILY 8.3-like (A)	hypothetical protein PAHAL_I03741 [Panicum hallii]	RecName: Full=Protein NRT1/ PTR FAMILY 8.3; Short=AtNPF8.3; AltName: Full=Histidine-transporting protein; AltName: Full=Peptide transporter PTR2;	SubName: Full=Uncharacterized protein {ECO:0000313|EMBL:KQK89718.1, ECO:0000313|EnsemblPlants:Si034884m};	H+/oligopeptide symporter	GO:0005794,Golgi apparatus; GO:0016021,integral component of membrane; GO:0000325,plant-type vacuole; GO:0009705,plant-type vacuole membrane; GO:0005774,vacuolar membrane; GO:0005773,vacuole; GO:0042936,NA; GO:0015334,high-affinity oligopeptide transmembrane transporter activity; GO:0015197,NA; GO:0042937,tripeptide transmembrane transporter activity; GO:0042938,dipeptide transport; GO:0015833,pe…	POT family
emFS6.656	1.93	0.71	1.75	5.45	1.32	0.84	6.39	7.29	7.22	1.04	0.95	1.1	0.87	0.49	0.83	0.92	1.25	0.69	1.15	1.57	1.15	8.71	3.49	2.06	7.97	1.67	1.93	1.77	1.27	1.24	1.48	2.86	1.6	1.59	3.7	1.18	chr01	37040590	37043664	K07977 Arf/Sar family, other | (RefSeq) ADP-ribosylation factor (A)	ADP-ribosylation factor [Sorghum bicolor]	RecName: Full=ADP-ribosylation factor 1;	SubName: Full=Uncharacterized protein {ECO:0000313|EMBL:EER94416.1};	GTP-binding ADP-ribosylation factor Arf1	GO:0005794,Golgi apparatus; GO:0005525,GTP binding; GO:0015031,protein transport; GO:0007264,small GTPase mediated signal transduction; GO:0016192,vesicle-mediated transport	6-phosphofructo-2-kinase
emFS6.657	4.07	5.63	3.99	0	1.22	1.11	0.27	0	0	1.81	2.14	1.51	2.36	1.64	3.46	2.1	2.14	2	0.86	0.47	1.03	0.04	0.05	0.05	0.05	0.23	0.56	0.38	0.32	0.59	0.39	0.24	0.35	0.49	0.54	0.42	chr01	37039397	37040201	--	uncharacterized protein LOC101753794 [Setaria italica]	--	SubName: Full=Plastid transcriptionally active 18 {ECO:0000313|EMBL:ONM00403.1};	--	--	Protein of unknown function (DUF861)
emFS6.658	0.9	0.74	0.87	2.03	1.11	1.18	1.72	2.25	2.12	0.74	0.77	0.84	0.67	0.87	0.81	1.01	1.2	0.91	0.61	1.19	0.94	1.86	1.15	1.03	1.18	0.74	0.94	0.93	1.11	0.74	1	0.98	0.56	0.7	0.87	0.99	chr01	37036820	37038818	K10666 E3 ubiquitin-protein ligase RNF5 [EC:2.3.2.27] | (RefSeq) uncharacterized LOC101753381 (A)	hypothetical protein BAE44_0022589 [Dichanthelium oligosanthes]	RecName: Full=E3 ubiquitin-protein ligase RMA1; EC=2.3.2.27; AltName: Full=Protein RING membrane-anchor 1; AltName: Full=RING-type E3 ubiquitin transferase RMA1 {ECO:0000305};	SubName: Full=Uncharacterized protein {ECO:0000313|EMBL:OEL16389.1};	Predicted E3 ubiquitin ligase	GO:0036513,Derlin-1 retrotranslocation complex; GO:0005783,endoplasmic reticulum; GO:0016021,integral component of membrane; GO:0016020,membrane; GO:0046872,metal ion binding; GO:1904264,NA; GO:0044390,ubiquitin-like protein conjugating enzyme binding; GO:0004842,ubiquitin-protein transferase activity; GO:0071712,ER-associated misfolded protein catabolic process; GO:0032527,protein exit from endo…	RING-H2 zinc finger domain
emFS6.659	3.99	7.54	4.62	10.03	19	9.64	7.67	12	11.06	9.34	3.16	12.9	4.08	4.99	3.21	3.61	3.67	3.1	8.88	5.4	4.78	6.58	13.5	10.91	7.8	4.82	17.83	8.04	5.68	10.02	5.5	12.32	5.83	13.25	6.63	4.77	chr01	37031059	37035500	K02208 cyclin-dependent kinase 8/11 [EC:2.7.11.22 2.7.11.23] | (RefSeq) cyclin-dependent kinase E-1 (A)	cyclin-dependent kinase E-1 [Sorghum bicolor]	RecName: Full=Cyclin-dependent kinase E-1; Short=CDKE;1; EC=2.7.11.22; EC=2.7.11.23;	SubName: Full=Uncharacterized protein {ECO:0000313|EMBL:OQU92050.1};	Cyclin C-dependent kinase CDK8	GO:0016592,mediator complex; GO:0005524,ATP binding; GO:0004693,cyclin-dependent protein serine/threonine kinase activity; GO:0008353,RNA polymerase II CTD heptapeptide repeat kinase activity; GO:0006468,protein phosphorylation; GO:0007346,regulation of mitotic cell cycle	Haspin like kinase domain
emFS6.660	0.63	0.45	1.49	0.19	0.24	0.29	0.22	0.22	0.31	0.17	0.31	0.21	0.27	0.37	0.41	0.24	0.27	0.34	0.16	0.08	0.07	0.01	0.13	0.03	0.08	0.17	0.15	0.15	0.07	0.09	0.03	0.08	0	0.04	0.03	2.12	chr01	37028773	37031099	K01358 ATP-dependent Clp protease, protease subunit [EC:3.4.21.92] | (RefSeq) ATP-dependent Clp protease proteolytic subunit 4, chloroplastic (A)	ATP-dependent Clp protease proteolytic subunit 4, chloroplastic [Dichanthelium oligosanthes]	RecName: Full=ATP-dependent Clp protease proteolytic subunit 4, chloroplastic {ECO:0000303|PubMed:11299370}; EC=3.4.21.92; AltName: Full=Endopeptidase ClpP4 {ECO:0000303|PubMed:11299370}; Short=nClpP4; AltName: Full=nClpP3; Flags: Precursor;	RecName: Full=ATP-dependent Clp protease proteolytic subunit {ECO:0000256|RuleBase:RU003567};	ATP-dependent Clp protease, proteolytic subunit	GO:0009507,chloroplast; GO:0009941,chloroplast envelope; GO:0009570,chloroplast stroma; GO:0009535,chloroplast thylakoid membrane; GO:0009840,chloroplastic endopeptidase Clp complex; GO:0009532,plastid stroma; GO:0009579,thylakoid; GO:0004252,serine-type endopeptidase activity; GO:0009658,chloroplast organization; GO:0048510,regulation of timing of transition from vegetative to reproductive phase	Clp protease
emFS6.661	2.9	1.11	0.86	5.33	2.7	3.46	1.82	1.67	1.79	0.8	3.68	2.2	1.59	1.57	1.17	1.25	1.17	0.99	3.08	2.64	3.56	4.58	3.26	4.19	6.38	4.15	3.87	2.04	3.33	3.57	1.57	2.61	1.58	2.82	1.15	2.39	chr01	37025712	37028281	--	hypothetical protein PAHAL_I03735 [Panicum hallii]	--	SubName: Full=Uncharacterized protein {ECO:0000313|EMBL:OEL16390.1};	--	--	--
emFS6.662	0	0	0	0	0	0	0	0	0	0	0	0	0	0	0	0.05	0	0	0	0	0	0.32	0.07	0	0.07	0	0	0.25	0.06	0	0	0	0	0	0	0	chr01	36995370	36996707	--	protein FAR1-RELATED SEQUENCE 5-like [Aegilops tauschii subsp. tauschii]	--	SubName: Full=Uncharacterized protein {ECO:0000313|EnsemblPlants:TRIAE_CS42_4BS_TGACv1_328400_AA1087420.1};	--	GO:0008270,zinc ion binding; GO:0006355,regulation of transcription, DNA-templated	--
emFS6.663	4.9	3.35	2.08	2.57	5.29	5.07	3.06	0.98	1.53	1.61	2.02	1.88	5.71	3.4	4.57	5.18	6.82	2.47	4.01	4.25	4.19	1.76	1.96	1.55	1.67	2.18	2.21	2.69	3.03	2.59	2.91	1.58	2.57	3.57	3.5	2.76	chr01	36990662	36995235	K17604 zinc finger SWIM domain-containing protein 3 | (RefSeq) protein FAR1-RELATED SEQUENCE 5-like (A)	hypothetical protein BRADI_1g23297v3 [Brachypodium distachyon]	RecName: Full=Protein FAR1-RELATED SEQUENCE 5;	SubName: Full=Uncharacterized protein {ECO:0000313|EnsemblPlants:TRIAE_CS42_4AL_TGACv1_289217_AA0967450.1};	--	GO:0005634,nucleus; GO:0008270,zinc ion binding; GO:0006355,regulation of transcription, DNA-templated	MULE transposase domain
emFS6.664	4.42	1.14	1.41	3.94	2.64	2.3	2.9	2	1.77	0.7	0.5	1.02	1.12	1.01	1.29	2.26	1.4	0.2	1.08	1.41	2.01	23.38	20.31	32.82	52.49	7.43	4.74	4.08	12.46	5.86	7.45	17.54	3.7	4.62	5.28	2.87	chr01	36944528	36947998	K12175 COP9 signalosome complex subunit 1 | (RefSeq) probable methyltransferase PMT15 (A)	hypothetical protein PAHAL_I03734 [Panicum hallii]	RecName: Full=Probable methyltransferase PMT21; EC=2.1.1.-; AltName: Full=Protein EARLY-RESPONSIVE TO DEHYDRATION 3;	SubName: Full=Putative methyltransferase PMT21 {ECO:0000313|EMBL:OEL18360.1};	--	GO:0005789,endoplasmic reticulum membrane; GO:0005768,endosome; GO:0005794,Golgi apparatus; GO:0016021,integral component of membrane; GO:0005802,trans-Golgi network; GO:0008757,S-adenosylmethionine-dependent methyltransferase activity; GO:0032259,methylation	Methyltransferase domain
emFS6.665	7.81	4.8	3.96	17.3	6.23	6.72	15.09	26.49	16.07	4.88	5.3	4.21	7.11	6.46	5.73	7.25	6.74	3.54	5.44	4.12	5.02	14.84	9.48	8.64	15.62	8.99	9.47	8.41	7.9	8.08	9.18	7.4	8.67	8.11	10.52	7.58	chr01	36932261	36939692	--	protein ENHANCED DISEASE RESISTANCE 2 [Setaria italica]	RecName: Full=Protein ENHANCED DISEASE RESISTANCE 2;	SubName: Full=Uncharacterized protein {ECO:0000313|EMBL:KQK89707.1, ECO:0000313|EnsemblPlants:Si034420m};	--	GO:0005789,endoplasmic reticulum membrane; GO:0010008,endosome membrane; GO:0016021,integral component of membrane; GO:0005886,plasma membrane; GO:0008289,lipid binding; GO:0070273,phosphatidylinositol-4-phosphate binding; GO:0009873,ethylene-activated signaling pathway; GO:1900056,negative regulation of leaf senescence; GO:0009626,plant-type hypersensitive response; GO:1900150,regulation of defe…	PH domain
emFS6.666	2.48	2.86	3.58	3.79	3.02	2.44	6	3.93	5.21	1.43	2.78	2.53	4.35	2.94	2.19	2.96	2.7	1.61	5.76	6.68	4.79	4.21	2.17	1.2	2.63	3.17	3.21	3.27	2.39	2.65	2.24	3.57	3.36	4.59	3.92	2.22	chr01	36926185	36932038	--	hypothetical protein PAHAL_I03731 [Panicum hallii]	--	SubName: Full=Uncharacterized protein {ECO:0000313|EMBL:EER92111.2};	--	GO:0005634,nucleus	F5/8 type C domain
emFS6.667	3.18	2.6	3.36	4.25	3.2	2.52	7.66	6.51	7.65	1.67	1.9	2.45	3.42	2.96	2.67	2.92	3.3	1.37	4.26	4.98	5.53	4.39	2.89	1.6	3.9	3.05	3.56	4.15	2.89	4.06	2.89	3.72	3.18	3.58	4.44	3.13	chr01	36914351	36920627	--	hypothetical protein BAE44_0025313 [Dichanthelium oligosanthes]	--	SubName: Full=Uncharacterized protein {ECO:0000313|EMBL:OEL13670.1};	--	--	HEAT repeat
emFS6.668	0.39	0.73	0.41	0	4.95	1.57	0.57	0.17	0.18	0.42	0.81	1.06	4.38	1.65	5.93	2.42	6.03	0.09	4.63	9.43	3.53	11.27	9.9	12.84	3.87	7.35	11.13	15.26	30.82	22.55	45.06	7.56	16.21	39.31	62.16	40.17	chr01	36903319	36904330	K03921 acyl-[acyl-carrier-protein] desaturase [EC:1.14.19.2 1.14.19.11 1.14.19.26] | (RefSeq) acyl-desaturase (A)	acyl-desaturase [Zea mays]	RecName: Full=Stearoyl-[acyl-carrier-protein] 9-desaturase, chloroplastic; Short=Stearoyl-ACP desaturase; EC=1.14.19.2 {ECO:0000269|PubMed:17088542, ECO:0000269|PubMed:21930947}; AltName: Full=Acyl-[acyl-carrier-protein] desaturase; AltName: Full=Delta(9) stearoyl-acyl carrier protein desaturase; Flags: Precursor;	SubName: Full=Acyl-desaturase {ECO:0000313|EMBL:ACG42431.1};	--	GO:0009507,chloroplast; GO:0045300,acyl-[acyl-carrier-protein] desaturase activity; GO:0046872,metal ion binding; GO:0102786,stearoyl-[acp] desaturase activity; GO:0006633,fatty acid biosynthetic process	Fatty acid desaturase
emFS6.669	15.5	14.76	14.65	18.4	17.14	20.02	13.4	12.49	13.32	12.29	11.46	13.36	12.79	12.33	13.93	13.78	14.2	11.33	20.46	20.47	18.18	17.87	20.69	20.4	10.66	13.09	15.42	15.88	16.04	14.95	16.56	16.19	16.1	17.69	17.58	16.75	chr01	36864831	36870324	K10771 AP endonuclease 1 [EC:4.2.99.18] | (RefSeq) uncharacterized protein LOC104803289 (A)	glycosyltransferase-like At2g41451 [Sorghum bicolor]	RecName: Full=Glycosyltransferase-like KOBITO 1 {ECO:0000303|PubMed:12215501, ECO:0000303|PubMed:22457425}; EC=2.4.1.- {ECO:0000305|PubMed:22457425}; AltName: Full=Protein ABA INSENSITIVE 8 {ECO:0000303|PubMed:14742875}; AltName: Full=Protein ELONGATION DEFECTIVE 1 {ECO:0000303|PubMed:10859181}; Flags: Precursor;	SubName: Full=Uncharacterized protein {ECO:0000313|EMBL:EER91851.1};	--	GO:0005737,cytoplasm; GO:0005768,endosome; GO:0005576,extracellular region; GO:0005794,Golgi apparatus; GO:0009505,plant-type cell wall; GO:0005886,plasma membrane; GO:0005802,trans-Golgi network; GO:0016757,transferase activity, transferring glycosyl groups; GO:0009738,abscisic acid-activated signaling pathway; GO:0007049,cell cycle; GO:0030154,cell differentiation; GO:0051301,cell division; GO:…	--
emFS6.670	17.86	16.65	17.17	17.92	18	18.43	16.83	19.65	19.01	12.72	11.32	15.3	13.94	12.54	13.41	14.52	18.15	12.58	15.45	16.36	14.4	21.32	20.97	19.11	20.09	17.42	18.57	17.66	16.79	19.17	19.24	18.73	19.49	16.2	18.13	15.39	chr01	36859392	36862172	K01897 long-chain acyl-CoA synthetase [EC:6.2.1.3] | (RefSeq) hypothetical protein (A)	receptor-interacting serine/threonine-protein kinase 4 [Sorghum bicolor]	RecName: Full=Potassium channel AKT1;	SubName: Full=Uncharacterized protein {ECO:0000313|EMBL:EER91850.1};	FOG: Ankyrin repeat	GO:0005887,integral component of plasma membrane; GO:0042802,identical protein binding; GO:0005242,inward rectifier potassium channel activity; GO:0010107,potassium ion import; GO:0006813,potassium ion transport; GO:0034765,regulation of ion transmembrane transport; GO:0042391,regulation of membrane potential; GO:0090333,regulation of stomatal closure; GO:0009651,response to salt stress; GO:00094…	Ankyrin repeat
emFS6.671	9.81	19.57	13.65	18.84	25.63	21.79	18.47	15.83	14.92	7.37	15.24	13.2	10.16	8.68	6.32	5.35	5.62	4.6	15.69	12.32	14.64	14.33	12.45	19.55	20.13	15.7	15.53	10.18	12.08	12.85	12.43	16.85	8.66	15.87	10.49	11.97	chr01	36854025	36857167	K04733 interleukin-1 receptor-associated kinase 4 [EC:2.7.11.1] | (RefSeq) G-type lectin S-receptor-like serine/threonine-protein kinase At5g24080 (A)	G-type lectin S-receptor-like serine/threonine-protein kinase At1g34300 [Setaria italica]	RecName: Full=G-type lectin S-receptor-like serine/threonine-protein kinase At5g24080; EC=2.7.11.1; Flags: Precursor;	SubName: Full=Uncharacterized protein {ECO:0000313|EMBL:JAF35503.1};	--	GO:0016021,integral component of membrane; GO:0005886,plasma membrane; GO:0005524,ATP binding; GO:0005516,calmodulin binding; GO:0030246,carbohydrate binding; GO:0004674,protein serine/threonine kinase activity; GO:0006468,protein phosphorylation; GO:0048544,recognition of pollen	EGF-like domain
emFS6.672	37.99	47.98	41.73	36.05	56.96	75.32	18.2	27.85	19.59	31.08	38	46.93	32.59	25.15	21.39	15.29	10.76	31.98	41.8	50.2	42.63	75.84	76.3	69.09	23.45	55.89	56.2	41.07	88.01	53.06	64.6	65.58	46.74	33.2	44.35	37.17	chr01	36843287	36849356	K16296 serine carboxypeptidase-like clade I [EC:3.4.16.-] | (RefSeq) serine carboxypeptidase-like 18 (A)	hypothetical protein PAHAL_I03724 [Panicum hallii]	RecName: Full=Serine carboxypeptidase-like 18; EC=3.4.16.-; Flags: Precursor;	SubName: Full=Uncharacterized protein {ECO:0000313|EMBL:KXG38791.1};	Serine carboxypeptidases (lysosomal cathepsin A)	GO:0005576,extracellular region; GO:0004180,carboxypeptidase activity; GO:0016747,transferase activity, transferring acyl groups other than amino-acyl groups; GO:0019748,secondary metabolic process	Serine carboxypeptidase
emFS6.673	0.03	0	0	0	0.11	0	0.23	0.24	0.09	0.02	0.07	0.01	0.03	0.43	0.02	0.16	0.02	0	0.06	0.03	0.03	0.56	0.23	0.72	2.43	1.95	21.54	3.28	0.58	0.69	1.33	1.06	3.19	0.49	0.97	0.31	chr01	36829894	36834112	K16296 serine carboxypeptidase-like clade I [EC:3.4.16.-] | (RefSeq) uncharacterized protein LOC100191502 precursor (A)	uncharacterized protein LOC100191502 precursor [Zea mays]	RecName: Full=Serine carboxypeptidase-like 6; EC=3.4.16.-; Flags: Precursor;	SubName: Full=Serine carboxypeptidase-like 19 {ECO:0000313|EMBL:ONM00507.1};	Serine carboxypeptidases (lysosomal cathepsin A)	GO:0005576,extracellular region; GO:0004180,carboxypeptidase activity; GO:0016747,transferase activity, transferring acyl groups other than amino-acyl groups; GO:0019748,secondary metabolic process	Serine carboxypeptidase
emFS6.676	0.63	0.77	0.94	0	1.27	0.74	0	0	0	0.67	0.9	1.02	1.97	1.12	0.52	1	1.26	0.49	0.54	1.31	0.58	0.03	0.17	0.12	0	0.23	0.63	1.21	0.86	1.06	1.27	0.59	1.14	1.46	0.27	0.47	chr01	36779523	36779999	--	zinc finger BED domain-containing protein RICESLEEPER 2-like [Setaria italica]	RecName: Full=Zinc finger BED domain-containing protein RICESLEEPER 1; AltName: Full=Transposase-like protein RICESLEEPER 1;	SubName: Full=Uncharacterized protein {ECO:0000313|EMBL:JAF96999.1};	Tam3-transposase (Ac family)	GO:0005634,nucleus; GO:0003700,DNA-binding transcription factor activity; GO:0046872,metal ion binding; GO:0046983,protein dimerization activity; GO:0000977,RNA polymerase II regulatory region sequence-specific DNA binding; GO:0009791,post-embryonic development; GO:0006357,regulation of transcription by RNA polymerase II; GO:0006351,transcription, DNA-templated	Domain of unknown function (DUF4413)
emFS6.677	0.75	0.64	0.72	0.02	0.56	0.8	0	0	0	0.72	0.42	0.65	0.83	0.53	0.59	0.62	1.4	0.07	0.92	0.57	0.65	0	0.27	0.26	0	0.49	1.04	0.78	0.7	0.35	0.86	0.33	0.98	0.78	0.78	0.53	chr01	36778662	36779408	K04460 serine/threonine-protein phosphatase 5 [EC:3.1.3.16] | (RefSeq) zinc finger BED domain-containing protein RICESLEEPER 2-like isoform X1 (A)	zinc finger BED domain-containing protein RICESLEEPER 2-like [Setaria italica]	RecName: Full=Zinc finger BED domain-containing protein RICESLEEPER 2; AltName: Full=Transposase-like protein RICESLEEPER 2;	SubName: Full=Uncharacterized protein {ECO:0000313|EMBL:JAE96945.1};	Tam3-transposase (Ac family)	GO:0005634,nucleus; GO:0003700,DNA-binding transcription factor activity; GO:0046872,metal ion binding; GO:0046983,protein dimerization activity; GO:0000977,RNA polymerase II regulatory region sequence-specific DNA binding; GO:0009791,post-embryonic development; GO:0006357,regulation of transcription by RNA polymerase II; GO:0006351,transcription, DNA-templated	--
emFS6.679	13.75	19.12	16.16	16.32	17.6	16.45	16.94	12.22	14.7	12.77	13.73	15.03	25.28	17.83	16.42	23.31	23.29	14.65	20.55	25.35	21.51	13.57	17.63	15.05	14.13	16.65	18.21	20.63	14.76	17.55	16.35	17.29	17.85	15.5	20.4	16.34	chr01	36731850	36732227	K23222 nuclease HARBI1 [EC:3.1.-.-] | (RefSeq) protein ALP1-like (A)	OSJNBa0004L19.8 [Oryza sativa Japonica Group]	--	SubName: Full=OSJNBa0004L19.8 protein {ECO:0000313|EMBL:CAD40389.3};	Predicted transposase	--	--
emFS6.680	9.95	9.67	10.24	8.86	7.83	10.03	10.85	9.87	9.26	5.47	6.86	7.73	11.15	8.65	9.16	10.49	11.41	7.08	12.51	11.68	11.51	8.3	9.54	7.3	9.06	8.45	9.06	8.45	7.41	11.21	8.35	10.59	9.96	9.06	9.88	8.45	chr01	36730582	36731515	K23222 nuclease HARBI1 [EC:3.1.-.-] | (RefSeq) protein ALP1-like (A)	protein ALP1-like [Setaria italica]	--	SubName: Full=Uncharacterized protein {ECO:0000313|EnsemblPlants:TRIUR3_34366-P1};	Predicted transposase	--	Transposase DDE domain
emFS6.681	5.88	7.84	7.04	8.15	7.75	7.89	9.17	8.77	9.76	4.73	4.1	5	7.99	4.83	5.37	6.28	7.58	4.72	7.28	6.11	6.01	6.75	6.16	6.04	11.2	5.92	6.09	6.34	5.62	6.17	6.07	5.98	6.54	7.96	7.52	5.76	chr01	36726086	36729590	--	Glycosyl hydrolase family protein [Zea mays]	RecName: Full=Double-stranded RNA-binding protein 1; AltName: Full=dsRNA-binding protein 1;	SubName: Full=Uncharacterized protein {ECO:0000313|EMBL:JAD27688.1};	--	GO:0003723,RNA binding	--
emFS6.685	0	0	0	0	0	0	0	0	0	0	0	0	0	0	0	0	0	0	0	0	0	0.09	0	0.05	0	0.05	0	0	0.08	0.13	0	0.05	0	0	0	0	chr01	36710884	36711618	K00943 dTMP kinase [EC:2.7.4.9] | (RefSeq) glutathione S-transferase T3-like (A)	OSJNBb0008G24.25 [Oryza sativa Japonica Group]	--	SubName: Full=OSJNBb0008G24.25 protein {ECO:0000313|EMBL:BAB86553.1};	--	--	No apical meristem-associated C-terminal domain
emFS6.686	8.32	11.49	9.18	8.61	11.74	10.46	8.56	5.79	7.17	3.56	4.02	4.44	4.5	4.54	4.38	4.72	4.53	2.94	9.04	10.99	9.05	6.47	7.56	9.33	8.66	6.83	6.87	8.26	6.07	7.17	8.06	7.71	9.17	9.85	11.71	6.31	chr01	36701136	36702942	--	protein PHLOEM PROTEIN 2-LIKE A10 [Setaria italica]	RecName: Full=Protein PHLOEM PROTEIN 2-LIKE A10; Short=AtPP2-A10;	SubName: Full=Uncharacterized protein {ECO:0000313|EMBL:KQK89679.1, ECO:0000313|EnsemblPlants:Si036261m};	--	GO:0016021,integral component of membrane; GO:0030246,carbohydrate binding	Domain of unknown function (DUF4702)
emFS6.690	4.24	3.65	4.06	5.1	3.39	1.46	5.09	4.73	4.35	1.94	2.11	4.06	3.59	7.61	1.37	3.09	2.44	0.7	11.06	11.73	13.43	3.43	2.88	2.55	3.21	1.72	2.15	1.43	1.47	2.3	2.99	2.41	0.64	4.32	4.98	4.28	chr01	36661914	36667088	K04733 interleukin-1 receptor-associated kinase 4 [EC:2.7.11.1] | (RefSeq) LOC109748137; putative receptor-like protein kinase At4g00960 (A)	putative pathogenesis-related protein PR1-RK2 [Triticum aestivum]	RecName: Full=Cysteine-rich receptor-like protein kinase 6 {ECO:0000305}; Short=Cysteine-rich RLK6 {ECO:0000305}; EC=2.7.11.- {ECO:0000305}; Flags: Precursor;	SubName: Full=Putative pathogenesis-related protein PR1-RK2 {ECO:0000313|EMBL:AQQ72813.1, ECO:0000313|EnsemblPlants:TRIAE_CS42_3AL_TGACv1_196248_AA0658730.1}; SubName: Full=Putative pathogenesis-related protein PR1-RK2 isoform 1 {ECO:0000313|EMBL:AQQ72815.1};	--	GO:0016021,integral component of membrane; GO:0005886,plasma membrane; GO:0005524,ATP binding; GO:0004672,protein kinase activity; GO:0004674,protein serine/threonine kinase activity; GO:0042742,defense response to bacterium	Cysteine-rich secretory protein family
emFS6.692	37.92	79.85	59.63	69.84	63.89	72.24	52.66	74.8	68.67	88.33	49.46	64.88	44.49	37.31	37.39	24.68	29.88	66.08	34.54	35.54	31.19	13.06	15.87	20.4	15.83	13.38	12.14	24.2	20.34	20.42	22.46	14.06	32.49	29.72	49.15	36.23	chr01	36646319	36647405	K09338 homeobox-leucine zipper protein | (RefSeq) homeobox-leucine zipper protein HOX15-like (A)	hypothetical protein PAHAL_I03690 [Panicum hallii]	RecName: Full=Homeobox-leucine zipper protein HOX15; AltName: Full=HD-ZIP protein HOX15; AltName: Full=Homeodomain transcription factor HOX15; AltName: Full=OsHox15;	SubName: Full=Uncharacterized protein {ECO:0000313|EMBL:KQK89670.1, ECO:0000313|EnsemblPlants:Si037189m};	Transcription factor HEX, contains HOX and HALZ domains	GO:0005634,nucleus; GO:0003700,DNA-binding transcription factor activity; GO:0043565,sequence-specific DNA binding; GO:0006351,transcription, DNA-templated	Nuclear receptor-binding factor 2, autophagy regulator
emFS6.693	19.14	15.11	13.8	11.45	14.71	13.94	14.07	14.18	11.66	14.8	13.76	16.27	19.2	12.91	21.02	18.93	18.03	14.46	16.4	17.45	13.84	20.57	24.92	21.79	18.73	27.5	23.6	37.03	45.12	36.14	69.02	34.59	51.25	71.51	77.76	58.58	chr01	36602702	36611210	K00913 inositol-1,3,4-trisphosphate 5/6-kinase / inositol-tetrakisphosphate 1-kinase [EC:2.7.1.159 2.7.1.134] | (RefSeq) inositol-tetrakisphosphate 1-kinase 1 (A)	hypothetical protein PAHAL_I03689 [Panicum hallii]	RecName: Full=Inositol-tetrakisphosphate 1-kinase 1 {ECO:0000305}; EC=2.7.1.134 {ECO:0000305}; AltName: Full=Inositol 1,3,4-trisphosphate 5/6-kinase 1 {ECO:0000305}; Short=Inositol-triphosphate 5/6-kinase 1 {ECO:0000305}; Short=Ins(1,3,4)P(3) 5/6-kinase 1 {ECO:0000305}; Short=OsITP5/6K-1 {ECO:0000303|PubMed:17961936}; Short=OsITPK1 {ECO:0000303|PubMed:22038091}; EC=2.7.1.159 {ECO:0000305}; AltNam…	RecName: Full=Inositol-tetrakisphosphate 1-kinase {ECO:0000256|PIRNR:PIRNR038186}; EC=2.7.1.134 {ECO:0000256|PIRNR:PIRNR038186};	--	GO:0005622,intracellular; GO:0005524,ATP binding; GO:0047325,inositol tetrakisphosphate 1-kinase activity; GO:0052726,inositol-1,3,4-trisphosphate 5-kinase activity; GO:0052725,inositol-1,3,4-trisphosphate 6-kinase activity; GO:0000287,magnesium ion binding; GO:0032957,inositol trisphosphate metabolic process	Inositol 1,3,4-trisphosphate 5/6-kinase pre-ATP-grasp domain
emFS6.696	0	0	0	0	0	0	0	0	0	0	0	0	0	0	0	0	0	0	0	0	0	0	0.03	0	0	0	0	0.14	0	0	0	0	0	0	0	0	chr01	36543215	36544275	K14963 COMPASS component SWD3 | (RefSeq) transcription factor bHLH18-like (A)	hypothetical protein PAHAL_I03687 [Panicum hallii]	RecName: Full=Transcription factor bHLH19; AltName: Full=Basic helix-loop-helix protein 19; Short=AtbHLH19; Short=bHLH 19; AltName: Full=Transcription factor EN 26; AltName: Full=bHLH transcription factor bHLH019;	SubName: Full=Uncharacterized protein {ECO:0000313|EMBL:KQK89668.1, ECO:0000313|EnsemblPlants:Si036673m};	--	GO:0005634,nucleus; GO:0003700,DNA-binding transcription factor activity; GO:0046983,protein dimerization activity; GO:0043565,sequence-specific DNA binding; GO:0006355,regulation of transcription, DNA-templated; GO:0006351,transcription, DNA-templated	Helix-loop-helix DNA-binding domain
emFS6.697	0.05	0	0	0.1	0	0.08	0	0	0	0	0	0	0.05	0.14	0	0.07	0.09	0	0.78	0.29	1.3	0.08	0	0.32	0.5	0.65	0.86	0.84	0.09	0.75	0.15	1.23	0.48	0.85	0.56	1.38	chr01	36488880	36490829	K14963 COMPASS component SWD3 | (RefSeq) transcription factor bHLH18-like (A)	hypothetical protein PAHAL_I03684 [Panicum hallii]	RecName: Full=Transcription factor NAI1; AltName: Full=Basic helix-loop-helix protein 20; Short=AtbHLH20; Short=bHLH 20; AltName: Full=Transcription factor EN 27; AltName: Full=bHLH transcription factor bHLH020;	SubName: Full=Transcription factor bHLH18 {ECO:0000313|EMBL:ONM00606.1};	--	GO:0005634,nucleus; GO:0003677,DNA binding; GO:0003700,DNA-binding transcription factor activity; GO:0046983,protein dimerization activity; GO:0007029,endoplasmic reticulum organization; GO:0006355,regulation of transcription, DNA-templated; GO:0006351,transcription, DNA-templated	Helix-loop-helix DNA-binding domain
emFS6.698	12.63	13.35	12.45	18.81	17.91	19.18	15.59	17.35	17.45	13.15	12	12.61	14.57	11.8	13.35	15.92	16.5	11.46	15.93	17.87	18.21	18.38	19.77	18.27	19.87	18.85	19.86	20.74	19.08	19.67	21.36	22.7	23.88	20.99	22.7	17.1	chr01	36470401	36476527	K17604 zinc finger SWIM domain-containing protein 3 | (RefSeq) uncharacterized protein LOC110701239 (A)	uncharacterized protein LOC8055094 [Sorghum bicolor]	--	SubName: Full=Uncharacterized protein {ECO:0000313|EMBL:ONM00604.1, ECO:0000313|EnsemblPlants:Zm00001d030231_P001};	--	GO:0008270,zinc ion binding	C2H2 zinc-finger
emFS6.700	0	0	0	0	0	0	0	0	0	0	0	0	0	0	0	0	0	0	0	0	0	0	0	0	0	0	0	0	0	0	0	0	0	0	0	0	chr01	36449755	36451156	K04733 interleukin-1 receptor-associated kinase 4 [EC:2.7.11.1] | (RefSeq) proline-rich receptor-like protein kinase PERK4 isoform X1 (A)	putative proline-rich receptor-like protein kinase PERK6 [Zea mays]	RecName: Full=Proline-rich receptor-like protein kinase PERK4; EC=2.7.11.1; AltName: Full=Proline-rich extensin-like receptor kinase 4; Short=AtPERK4;	SubName: Full=Proline-rich receptor-like protein kinase PERK4 {ECO:0000313|EMBL:ONM00577.1};	Serine/threonine protein kinase	GO:0016021,integral component of membrane; GO:0005622,intracellular; GO:0005886,plasma membrane; GO:0005524,ATP binding; GO:0004672,protein kinase activity; GO:0004675,transmembrane receptor protein serine/threonine kinase activity; GO:0009738,abscisic acid-activated signaling pathway; GO:0019722,calcium-mediated signaling; GO:0007166,cell surface receptor signaling pathway; GO:0048364,root devel…	Phosphotransferase enzyme family
emFS6.702	1.55	0.09	0.14	0.28	1.38	1.18	0.97	2.35	1.28	0.06	0.09	0.52	0.88	0.83	11.54	4.4	7.28	0.09	4.87	2.06	2.41	8.44	9.77	16.87	2	6.48	3.56	5.68	4.64	4.18	4.96	2.28	2.1	3.41	2.25	9.38	chr01	36422716	36431835	K00558 DNA (cytosine-5)-methyltransferase 1 [EC:2.1.1.37] | (RefSeq) DNA (cytosine-5)-methyltransferase 3 (A)	DNA (cytosine-5)-methyltransferase 3 [Setaria italica]	RecName: Full=DNA (cytosine-5)-methyltransferase 3; EC=2.1.1.37; AltName: Full=Chromomethylase 3; AltName: Full=DNA methyltransferase 105;	SubName: Full=Uncharacterized protein {ECO:0000313|EMBL:KQK89663.1, ECO:0000313|EnsemblPlants:Si033890m};	--	GO:0005634,nucleus; GO:0003682,chromatin binding; GO:0003886,DNA (cytosine-5-)-methyltransferase activity; GO:0003677,DNA binding; GO:0016569,covalent chromatin modification; GO:0006355,regulation of transcription, DNA-templated; GO:0006351,transcription, DNA-templated	Chromo (CHRromatin Organisation MOdifier) domain
emFS6.703	37.44	51.46	47.21	52.06	57.47	59.28	56.33	63.39	66.3	36.17	36.19	40.64	43.33	40.26	37.36	40.84	37.22	35.73	53.68	53.91	53.15	61.34	60.33	60.36	52.05	56.55	63.49	61.47	59.08	63.37	63.45	68.16	67.35	66.19	67.66	59.36	chr01	36408632	36415784	--	uncharacterized protein LOC8055092 [Sorghum bicolor]	--	SubName: Full=Uncharacterized protein {ECO:0000313|EMBL:EER91831.1};	--	GO:0046539,histamine N-methyltransferase activity; GO:0032259,methylation	--
emFS6.706	0	0	0	0	0	0	0.22	0.17	0.03	0.03	0.12	0.09	0.19	0.03	0	0.02	0.03	0	0.04	0	0	0	0	0	0	0	0	0	0	0.02	0.06	0	0	0	0.1	0	chr01	36336423	36337878	K19861 benzyl alcohol O-benzoyltransferase [EC:2.3.1.196 2.3.1.232] | (RefSeq) acyl transferase 1 (A)	acyl transferase 1 [Sorghum bicolor]	RecName: Full=Acyl transferase 1 {ECO:0000305}; Short=OsAT1 {ECO:0000303|PubMed:17273822}; EC=2.3.1.- {ECO:0000305}; AltName: Full=Protein SPOTTED LEAF 18 {ECO:0000303|PubMed:17273822};	SubName: Full=Uncharacterized protein {ECO:0000313|EMBL:EER91830.1};	--	GO:0016747,transferase activity, transferring acyl groups other than amino-acyl groups; GO:0006952,defense response	Transferase family
emFS6.708	10.32	21.17	14.87	3.03	3.54	2	1.19	0.74	0.5	0.2	0.25	0.23	0.14	0.79	0.22	0	0.01	0.02	0.7	0.9	1.1	0.22	0.46	0.25	0.09	0.36	2.92	0.48	0.16	0.59	0.37	0.04	0.11	0.28	0.2	0.52	chr01	36274304	36276707	K04733 interleukin-1 receptor-associated kinase 4 [EC:2.7.11.1] | (RefSeq) LOC109773308; G-type lectin S-receptor-like serine/threonine-protein kinase B120 (A)	cysteine-rich receptor-like protein kinase 10 [Sorghum bicolor]	RecName: Full=G-type lectin S-receptor-like serine/threonine-protein kinase B120; EC=2.7.11.1; Flags: Precursor;	SubName: Full=Uncharacterized protein {ECO:0000313|EMBL:KXG38772.1};	--	GO:0016021,integral component of membrane; GO:0005886,plasma membrane; GO:0005524,ATP binding; GO:0005516,calmodulin binding; GO:0030246,carbohydrate binding; GO:0004674,protein serine/threonine kinase activity; GO:0006468,protein phosphorylation; GO:0048544,recognition of pollen	Phosphotransferase enzyme family
emFS6.709	9.88	22.16	15.13	4.19	2.55	1.95	1.21	0.89	0.68	0.08	0.21	0.06	0.13	1.07	0.14	0.07	0	0	0.31	0.68	2.01	0.1	0.12	0.38	0	0.55	3.05	0.55	0.11	0.22	0.31	0.16	0.11	0.35	0.39	0.41	chr01	36273547	36274212	K04733 interleukin-1 receptor-associated kinase 4 [EC:2.7.11.1] | (RefSeq) LOC109762095; cysteine-rich receptor-like protein kinase 6 (A)	cysteine-rich receptor-like protein kinase 10 [Setaria italica]	RecName: Full=Cysteine-rich receptor-like protein kinase 10 {ECO:0000305}; Short=Cysteine-rich RLK10 {ECO:0000305}; EC=2.7.11.- {ECO:0000305}; Flags: Precursor;	SubName: Full=Uncharacterized protein {ECO:0000313|EMBL:KQK89661.1, ECO:0000313|EnsemblPlants:Si039931m};	--	GO:0016021,integral component of membrane; GO:0005886,plasma membrane; GO:0005524,ATP binding; GO:0004674,protein serine/threonine kinase activity; GO:0042742,defense response to bacterium; GO:0006468,protein phosphorylation	Salt stress response/antifungal
emFS6.710	16.93	37.23	25.44	14.2	17.78	24.8	2.35	1.78	2.53	2.15	2.37	2.94	1.53	3.72	0.65	0.41	0.33	0.13	4.09	5.82	4.04	0.93	0.87	0.86	0.37	1.1	4.43	1.2	0.97	0.85	1.16	0.31	1.22	0.98	0.9	1	chr01	36260656	36264324	K04733 interleukin-1 receptor-associated kinase 4 [EC:2.7.11.1] | (RefSeq) LOC109755560; cysteine-rich receptor-like protein kinase 10 (A)	cysteine-rich receptor-like protein kinase 10 [Setaria italica]	RecName: Full=Cysteine-rich receptor-like protein kinase 10 {ECO:0000305}; Short=Cysteine-rich RLK10 {ECO:0000305}; EC=2.7.11.- {ECO:0000305}; Flags: Precursor;	SubName: Full=Uncharacterized protein {ECO:0000313|EMBL:KQK89660.1, ECO:0000313|EnsemblPlants:Si039150m};	--	GO:0016021,integral component of membrane; GO:0005886,plasma membrane; GO:0005524,ATP binding; GO:0004674,protein serine/threonine kinase activity; GO:0042742,defense response to bacterium; GO:0006468,protein phosphorylation	Fungal protein kinase
emFS6.712	0.94	0.14	0.27	0.31	2.4	1.1	2.01	0.72	1.01	0.53	0.5	1.2	1.36	3.34	1.26	1.18	2.81	0.04	112.35	70.43	56.83	6.55	5.85	8.69	3.78	6.8	7.6	7.13	8.77	6.14	8.57	10.04	8.17	14.46	19.97	30.76	chr01	36227936	36228997	--	protein MIZU-KUSSEI 1 [Sorghum bicolor]	RecName: Full=Protein MIZU-KUSSEI 1;	SubName: Full=Uncharacterized protein {ECO:0000313|EMBL:KXG19959.1};	--	GO:0032541,cortical endoplasmic reticulum; GO:0005737,cytoplasm; GO:0005783,endoplasmic reticulum; GO:0005789,endoplasmic reticulum membrane; GO:0016020,membrane; GO:0009658,chloroplast organization; GO:0010274,hydrotropism	Protein of unknown function, DUF617
emFS6.713	0	0	0	0	0	0	0	0	0	0	0	0	0	0	0	0	0.03	0	0	0	0	0	0	0	0	0	0	0	0	0	0	0	0	0	0	0	chr01	36219997	36221112	K19861 benzyl alcohol O-benzoyltransferase [EC:2.3.1.196 2.3.1.232] | (RefSeq) 10-deacetylbaccatin III 10-O-acetyltransferase (A)	10-deacetylbaccatin III 10-O-acetyltransferase [Zea mays]	RecName: Full=Benzyl alcohol O-benzoyltransferase; EC=2.3.1.196; AltName: Full=Benzoyl coenzyme A:benzyl alcohol benzoyl transferase;	SubName: Full=Uncharacterized protein {ECO:0000313|EMBL:JAE30621.1};	--	GO:0016747,transferase activity, transferring acyl groups other than amino-acyl groups	Transferase family
emFS6.719	8.52	14.28	16.3	3.53	3.18	3.95	1.79	1.37	1.88	2.43	2.25	1.94	2.3	2.42	4.15	2.73	2.59	3.42	3.27	3.07	2.75	1.71	1.82	1.5	1.43	1.24	1.89	1.67	1.26	1.05	1.77	1.6	2.3	1.73	2.12	2	chr01	36064532	36066632	K17710 pentatricopeptide repeat domain-containing protein 1 | (RefSeq) hypothetical protein (A)	pentatricopeptide repeat-containing protein At4g18520, chloroplastic [Setaria italica]	RecName: Full=Pentatricopeptide repeat-containing protein At4g18520, chloroplastic; AltName: Full=Protein PIGMENT-DEFICIENT MUTANT 1 {ECO:0000303|Ref.6}; AltName: Full=Protein SEEDLING LETHAL 1 {ECO:0000303|PubMed:24144791}; Flags: Precursor;	SubName: Full=Pentatricopeptide repeat-containing protein {ECO:0000313|EMBL:OEL15478.1};	FOG: PPR repeat	GO:0009507,chloroplast; GO:0004519,endonuclease activity; GO:0003723,RNA binding; GO:1900865,chloroplast RNA modification; GO:0006397,mRNA processing; GO:0008380,RNA splicing	Tetratricopeptide repeat
emFS6.721	1.27	1.4	1.43	4.3	3.08	2.43	3.93	3.57	3.83	0.94	4.04	3.41	3.63	3.17	1.9	2.15	2.34	1	1.01	1.1	0.93	1.17	0.5	0.56	0.69	0.65	0.58	1.01	0.73	1.21	1.57	1.41	1.28	3.43	2.33	2.06	chr01	36000915	36004890	K13457 disease resistance protein RPM1 | (RefSeq) disease resistance protein RPP13-like (A)	putative disease resistance RPP13-like protein 3 [Dichanthelium oligosanthes]	RecName: Full=Putative disease resistance RPP13-like protein 3;	SubName: Full=Putative disease resistance RPP13-like protein 3 {ECO:0000313|EMBL:OEL15477.1};	Apoptotic ATPase	GO:0005886,plasma membrane; GO:0043531,ADP binding; GO:0005524,ATP binding; GO:0009626,plant-type hypersensitive response; GO:0007165,signal transduction	AAA ATPase domain
emFS6.722	25.55	10.87	21.38	0.67	0.76	6.42	20.73	0.63	0.72	1.45	2.34	6.42	4.04	8.34	22.19	40.1	17.33	1.12	0.57	0.19	0.44	0	0.05	0.06	0	0.14	0	0	0	0	0	0.03	0	0.03	0	0.15	chr01	35958570	35960525	K00430 peroxidase [EC:1.11.1.7] | (RefSeq) TIDP3438; uncharacterized protein LOC100282431 precursor (A)	hypothetical protein PAHAL_I03659 [Panicum hallii]	RecName: Full=Peroxidase 53; Short=Atperox P53; EC=1.11.1.7; AltName: Full=ATPA2; Flags: Precursor;	RecName: Full=Peroxidase {ECO:0000256|SAAS:SAAS00709852}; EC=1.11.1.7 {ECO:0000256|SAAS:SAAS00709852};	--	GO:0005576,extracellular region; GO:0005794,Golgi apparatus; GO:0020037,heme binding; GO:0046872,metal ion binding; GO:0004601,peroxidase activity; GO:0002215,defense response to nematode; GO:0009908,flower development; GO:0042744,hydrogen peroxide catabolic process; GO:0006979,response to oxidative stress	Peroxidase
emFS6.723	0.04	0.04	0.09	0.07	0	0	0.02	0	0	0.04	0	0.16	0.09	0.08	0.17	0.13	0	0	178.95	78.77	151.68	3.71	1.95	4.17	3.7	0.33	2.34	2.67	1.46	1.8	2.24	34.61	6.6	11.89	16.73	137.6	chr01	35946036	35947267	K00430 peroxidase [EC:1.11.1.7] | (RefSeq) TIDP3438; uncharacterized protein LOC100282431 precursor (A)	Peroxidase 54 [Zea mays]	RecName: Full=Peroxidase 15 {ECO:0000303|PubMed:17936696}; Short=Prx15 {ECO:0000303|PubMed:17936696}; EC=1.11.1.7; AltName: Full=Anionic peroxidase {ECO:0000303|PubMed:17936696}; Flags: Precursor;	RecName: Full=Peroxidase {ECO:0000256|RuleBase:RU362060, ECO:0000256|SAAS:SAAS00709852}; EC=1.11.1.7 {ECO:0000256|RuleBase:RU362060, ECO:0000256|SAAS:SAAS00709852};	--	GO:0005576,extracellular region; GO:0020037,heme binding; GO:0046872,metal ion binding; GO:0004601,peroxidase activity; GO:0042744,hydrogen peroxide catabolic process; GO:0006979,response to oxidative stress	Peroxidase
emFS6.724	146.97	15.73	13.84	2.39	23.82	29.63	75.24	4.96	7.9	4.9	17.62	14.96	42.26	22.81	97.06	164.9	67.95	2.88	3.42	4.07	8.99	64.89	80.17	62.06	1.33	55.49	58.27	48.45	18.45	51.55	40.76	5.86	15.22	9.72	6.71	47.93	chr01	35918939	35920616	K00430 peroxidase [EC:1.11.1.7] | (RefSeq) peroxidase A2 (A)	peroxidase A2 [Sorghum bicolor]	RecName: Full=Peroxidase 15 {ECO:0000303|PubMed:17936696}; Short=Prx15 {ECO:0000303|PubMed:17936696}; EC=1.11.1.7; AltName: Full=Anionic peroxidase {ECO:0000303|PubMed:17936696}; Flags: Precursor;	RecName: Full=Peroxidase {ECO:0000256|RuleBase:RU362060, ECO:0000256|SAAS:SAAS00709852}; EC=1.11.1.7 {ECO:0000256|RuleBase:RU362060, ECO:0000256|SAAS:SAAS00709852};	--	GO:0005576,extracellular region; GO:0020037,heme binding; GO:0046872,metal ion binding; GO:0004601,peroxidase activity; GO:0042744,hydrogen peroxide catabolic process; GO:0006979,response to oxidative stress	Peroxidase
emFS6.725	0.61	0	0.05	0	0.02	0.04	0	0	0	0	0	0.02	0.08	0	0.1	0.24	0.04	0	0.08	0	0.07	0.07	0	0	0	0.02	0.02	0.25	0	0	0.09	0.06	0	0.15	0.02	0.17	chr01	35890533	35893061	K14638 solute carrier family 15 (peptide/histidine transporter), member 3/4 | (RefSeq) protein NRT1/ PTR FAMILY 8.3 (A)	protein NRT1/ PTR FAMILY 8.3 [Sorghum bicolor]	RecName: Full=Protein NRT1/ PTR FAMILY 8.3; Short=AtNPF8.3; AltName: Full=Histidine-transporting protein; AltName: Full=Peptide transporter PTR2;	SubName: Full=Uncharacterized protein {ECO:0000313|EMBL:EER91818.2};	H+/oligopeptide symporter	GO:0005794,Golgi apparatus; GO:0016021,integral component of membrane; GO:0000325,plant-type vacuole; GO:0009705,plant-type vacuole membrane; GO:0005774,vacuolar membrane; GO:0005773,vacuole; GO:0042936,NA; GO:0015334,high-affinity oligopeptide transmembrane transporter activity; GO:0015197,NA; GO:0042937,tripeptide transmembrane transporter activity; GO:0042938,dipeptide transport; GO:0015833,pe…	Major Facilitator Superfamily
emFS6.727	0.04	0.04	0	0	0	0	0	0	0	0	0	0.04	0	0	0	0	0.11	0	2.79	1.54	2.21	0.08	0.04	0.08	0.13	0.26	0.26	0.16	0.04	0.15	0.04	0.39	0.13	0.21	0.18	0.64	chr01	35848796	35849785	K13459 disease resistance protein RPS2 | (RefSeq) LOC109736579; disease resistance protein RPS2-like (A)	hypothetical protein BRADI_5g01205v3 [Brachypodium distachyon]	RecName: Full=Disease resistance protein SUMM2 {ECO:0000305}; AltName: Full=Disease resistance protein At1g12280 {ECO:0000305}; AltName: Full=Protein SUPPRESSOR OF MKK1 MKK2 2 {ECO:0000303|PubMed:22423965};	SubName: Full=Uncharacterized protein {ECO:0000313|EnsemblPlants:TRIAE_CS42_U_TGACv1_644296_AA2138630.1};	Apoptotic ATPase	GO:0005886,plasma membrane; GO:0043531,ADP binding; GO:0005524,ATP binding; GO:0006952,defense response; GO:0007165,signal transduction	Bacterial TniB protein
emFS6.731	1.13	1.94	2.25	0	0.4	0.37	0.1	0	0	0.19	0	0.21	0.11	0.41	0.3	0.21	0.25	0.18	0.13	0	0.12	0	0	0	0	0	0	0.05	0.2	0	0	0	0	0	0	0	chr01	35779791	35780171	K14638 solute carrier family 15 (peptide/histidine transporter), member 3/4 | (RefSeq) protein NRT1/ PTR FAMILY 8.3 (A)	hypothetical protein SETIT_034862mg [Setaria italica]	RecName: Full=Protein NRT1/ PTR FAMILY 8.3; Short=AtNPF8.3; AltName: Full=Histidine-transporting protein; AltName: Full=Peptide transporter PTR2;	SubName: Full=Uncharacterized protein {ECO:0000313|EMBL:KQK89635.1, ECO:0000313|EnsemblPlants:Si034862m};	H+/oligopeptide symporter	GO:0005794,Golgi apparatus; GO:0016021,integral component of membrane; GO:0000325,plant-type vacuole; GO:0009705,plant-type vacuole membrane; GO:0005774,vacuolar membrane; GO:0005773,vacuole; GO:0042936,NA; GO:0015334,high-affinity oligopeptide transmembrane transporter activity; GO:0015197,NA; GO:0042937,tripeptide transmembrane transporter activity; GO:0042938,dipeptide transport; GO:0015833,pe…	POT family
emFS6.732	14.58	24	20.3	0.29	3.88	1.89	1.15	0.16	0.4	1.4	1.02	1.74	1.51	3.1	2.73	5.18	4.26	3.01	1.76	3.04	1.41	0.05	0.14	0.16	0.14	0.5	0.44	0.74	0.23	0.54	0.66	0.38	0.95	0.68	0.75	0.7	chr01	35773874	35779329	K14638 solute carrier family 15 (peptide/histidine transporter), member 3/4 | (RefSeq) protein NRT1/ PTR FAMILY 8.3 (A)	protein NRT1/ PTR FAMILY 8.3 isoform X1 [Setaria italica]	RecName: Full=Protein NRT1/ PTR FAMILY 8.3; Short=AtNPF8.3; AltName: Full=Histidine-transporting protein; AltName: Full=Peptide transporter PTR2;	SubName: Full=Uncharacterized protein {ECO:0000313|EMBL:EER91820.1};	H+/oligopeptide symporter	GO:0005794,Golgi apparatus; GO:0016021,integral component of membrane; GO:0000325,plant-type vacuole; GO:0009705,plant-type vacuole membrane; GO:0005774,vacuolar membrane; GO:0005773,vacuole; GO:0042936,NA; GO:0015334,high-affinity oligopeptide transmembrane transporter activity; GO:0015197,NA; GO:0042937,tripeptide transmembrane transporter activity; GO:0042938,dipeptide transport; GO:0015833,pe…	POT family
emFS6.733	54.09	67.84	66.46	5.46	11.35	5.58	10.23	2.05	4.4	2.93	2.48	4.45	4.86	8.56	7.02	12.16	12.1	7.32	5.84	6.51	4.15	0.59	0.68	0.32	1.34	1.21	0.93	1.65	0.81	1.03	0.96	0.44	1.72	1.88	2.35	2.43	chr01	35767460	35772121	K14638 solute carrier family 15 (peptide/histidine transporter), member 3/4 | (RefSeq) protein NRT1/ PTR FAMILY 8.3 (A)	protein NRT1/ PTR FAMILY 8.3 isoform X1 [Setaria italica]	RecName: Full=Protein NRT1/ PTR FAMILY 8.3; Short=AtNPF8.3; AltName: Full=Histidine-transporting protein; AltName: Full=Peptide transporter PTR2;	SubName: Full=Uncharacterized protein {ECO:0000313|EMBL:KQK89634.1, ECO:0000313|EnsemblPlants:Si034812m};	H+/oligopeptide symporter	GO:0005794,Golgi apparatus; GO:0016021,integral component of membrane; GO:0000325,plant-type vacuole; GO:0009705,plant-type vacuole membrane; GO:0005774,vacuolar membrane; GO:0005773,vacuole; GO:0042936,NA; GO:0015334,high-affinity oligopeptide transmembrane transporter activity; GO:0015197,NA; GO:0042937,tripeptide transmembrane transporter activity; GO:0042938,dipeptide transport; GO:0015833,pe…	POT family
emFS6.734	15.57	16.86	12.88	20.31	21.3	21.52	22.38	21.49	24.85	6.84	5.86	9.4	17.43	10.38	13.59	16.51	22.51	11.65	12.1	8.87	8.51	8.96	7.18	6.31	4.94	7.4	9.58	12.5	9.12	8.57	9.54	8.49	8.2	9.67	14.16	12.1	chr01	35732436	35734856	--	--	--	--	--	--	--
emFS6.735	6.35	2.96	3.46	0.48	0.46	0.36	2.75	0.43	0.28	12.59	8.01	6.41	7.59	13.81	12.71	10.6	12.42	14.46	3.26	2.44	3.38	2.57	1.54	0.71	1.92	3.19	3.4	3.95	2.09	3.17	2.31	1.8	2.52	3.56	4.23	15	chr01	35709192	35710871	K14638 solute carrier family 15 (peptide/histidine transporter), member 3/4 | (RefSeq) protein NRT1/ PTR FAMILY 8.5-like (A)	protein NRT1/ PTR FAMILY 8.5 [Setaria italica]	RecName: Full=Protein NRT1/ PTR FAMILY 8.5; Short=AtNPF8.5; AltName: Full=Peptide transporter PTR6;	SubName: Full=Uncharacterized protein {ECO:0000313|EMBL:KQK89632.1, ECO:0000313|EnsemblPlants:Si034934m};	H+/oligopeptide symporter	GO:0016021,integral component of membrane; GO:0009705,plant-type vacuole membrane; GO:0022857,transmembrane transporter activity; GO:0006857,oligopeptide transport	POT family
emFS6.736	3.38	2.08	2.71	0.35	0.29	0.98	2.68	0	0	4.32	3.86	3.98	3.56	8.76	6.89	7	9.37	8.65	4.26	2.02	2.21	0.75	1.54	1.27	1.19	2.22	2.51	2.73	0.75	2.81	2.21	0.79	2.65	2.7	2.85	11.5	chr01	35708763	35709109	K14638 solute carrier family 15 (peptide/histidine transporter), member 3/4 | (RefSeq) protein NRT1/ PTR FAMILY 8.3 isoform X2 (A)	hypothetical protein PAHAL_I03654 [Panicum hallii]	--	SubName: Full=Uncharacterized protein {ECO:0000313|EMBL:EER91814.1};	--	GO:0016021,integral component of membrane; GO:0022857,transmembrane transporter activity; GO:0006857,oligopeptide transport	--
emFS6.737	13.49	0.53	0.41	0	0.11	0.58	4.75	0	0	0.03	0.32	0.8	2.37	1.76	2.54	6.21	3.39	0.02	0.27	0.2	0.38	0.08	0	0.04	0	0.02	0	0.07	0.13	0.04	0.11	0	0.06	0.05	0.23	0.17	chr01	35696259	35698483	K14638 solute carrier family 15 (peptide/histidine transporter), member 3/4 | (RefSeq) protein NRT1/ PTR FAMILY 8.5-like (A)	Protein NRT1/ PTR FAMILY 8.3 [Dichanthelium oligosanthes]	RecName: Full=Protein NRT1/ PTR FAMILY 8.3; Short=AtNPF8.3; AltName: Full=Histidine-transporting protein; AltName: Full=Peptide transporter PTR2;	SubName: Full=Protein NRT1/ PTR FAMILY 8.3 {ECO:0000313|EMBL:OEL30831.1};	H+/oligopeptide symporter	GO:0005794,Golgi apparatus; GO:0016021,integral component of membrane; GO:0000325,plant-type vacuole; GO:0009705,plant-type vacuole membrane; GO:0005774,vacuolar membrane; GO:0005773,vacuole; GO:0042936,NA; GO:0015334,high-affinity oligopeptide transmembrane transporter activity; GO:0015197,NA; GO:0042937,tripeptide transmembrane transporter activity; GO:0042938,dipeptide transport; GO:0015833,pe…	POT family
emFS6.738	0.08	0	0.1	0.23	0	0	0.36	0.4	0.33	0	0	0	0	0	0	0	0	0	0	0	0	0	0.01	0	0.01	0	0	0	0	0	0	0	0	0	0	0	chr01	35638464	35641648	--	uncharacterized protein LOC103652027 [Zea mays]	--	SubName: Full=Predicted protein {ECO:0000313|EMBL:BAK02904.1};	--	--	Plant transposase (Ptta/En/Spm family)
emFS6.744	22.22	10.32	8	0.34	1.98	0.91	10.44	0.96	1.59	0.76	1.5	4.71	4.58	11.02	3.66	7.04	9.62	2.06	2.91	3	3.36	2.7	2.3	2.31	2.55	4.54	5.18	2.77	2.26	2.94	4.92	3.38	2.21	3.66	4.17	7.5	chr01	35593427	35595856	K14638 solute carrier family 15 (peptide/histidine transporter), member 3/4 | (RefSeq) protein NRT1/ PTR FAMILY 8.3 (A)	protein NRT1/ PTR FAMILY 8.3 [Setaria italica]	RecName: Full=Protein NRT1/ PTR FAMILY 8.3; Short=AtNPF8.3; AltName: Full=Histidine-transporting protein; AltName: Full=Peptide transporter PTR2;	SubName: Full=Uncharacterized protein {ECO:0000313|EMBL:KQK89830.1, ECO:0000313|EnsemblPlants:Si034902m};	H+/oligopeptide symporter	GO:0005794,Golgi apparatus; GO:0016021,integral component of membrane; GO:0000325,plant-type vacuole; GO:0009705,plant-type vacuole membrane; GO:0005774,vacuolar membrane; GO:0005773,vacuole; GO:0042936,NA; GO:0015334,high-affinity oligopeptide transmembrane transporter activity; GO:0015197,NA; GO:0042937,tripeptide transmembrane transporter activity; GO:0042938,dipeptide transport; GO:0015833,pe…	POT family
emFS6.745	2.3	0	0.11	0	0.25	0.09	0.1	0	0	0	0.46	0.21	0.5	0.1	0.8	1.49	0.83	0	0.8	0.65	0.3	0	0	0	0.11	0	0	0.1	0	0	0	0	0.2	0	0.23	0.25	chr01	35510394	35511328	--	cell number regulator 4-like [Setaria italica]	RecName: Full=Cell number regulator 4; AltName: Full=ZmCNR04;	SubName: Full=Uncharacterized protein {ECO:0000313|EnsemblPlants:Zm00001d000070_P001};	--	GO:0016021,integral component of membrane	PLAC8 family
emFS6.746	23.6	19.29	19.81	21.48	24.99	23.41	26.78	21.99	22.18	13.72	15.33	20.04	32.06	21.18	22.47	33.12	32.08	16.93	26.68	30.15	29.05	22.16	21.5	17.41	18.44	23.06	26.4	32.99	26.16	28.91	26.34	30.28	33.64	34.55	33.63	24.19	chr01	35468088	35477345	K10899 ATP-dependent DNA helicase Q1 [EC:3.6.4.12] | (RefSeq) mediator of RNA polymerase II transcription subunit 34 (A)	hypothetical protein PAHAL_H00070 [Panicum hallii]	RecName: Full=Mediator of RNA polymerase II transcription subunit 34; AltName: Full=ATP-dependent DNA helicase Q-like 2; EC=3.6.4.12; AltName: Full=RecQ-like protein 2; Short=AtRecQ2; Short=AtRecQl2;	RecName: Full=ATP-dependent DNA helicase {ECO:0000256|RuleBase:RU364117}; EC=3.6.4.12 {ECO:0000256|RuleBase:RU364117};	ATP-dependent DNA helicase	GO:0005694,chromosome; GO:0005737,cytoplasm; GO:0016592,mediator complex; GO:0043138,3'-5' DNA helicase activity; GO:0005524,ATP binding; GO:0043140,ATP-dependent 3'-5' DNA helicase activity; GO:0003677,DNA binding; GO:0009378,four-way junction helicase activity; GO:0046872,metal ion binding; GO:0006310,DNA recombination; GO:0006281,DNA repair; GO:0006260,DNA replication; GO:0000724,double-strand…	Type III restriction enzyme, res subunit
emFS6.747	50.86	31.77	33.04	29.72	44.36	37.26	40.14	35.6	40.46	24.18	25.35	34.08	54.64	31.42	37.97	50.56	59.09	36.57	46.55	49.56	52.07	37.93	38.11	28.61	31.38	35.56	41.28	52.49	45.27	55.81	50.86	61.27	54.52	62.54	62.32	43.75	chr01	35467430	35467686	--	--	--	--	--	--	--
emFS6.752	68.43	96.11	72.73	102.62	72.01	61.77	67.62	64.29	67.3	23.92	29.43	35.05	36.9	36.23	39.51	30.24	28.27	33.18	11.62	16	13.62	12.25	10.26	5.3	13.52	9.84	11.16	8.33	16.53	13.68	12.29	8.49	12.16	10.49	12.17	9.88	chr01	35323836	35344588	K22374 3''-deamino-3''-oxonicotianamine reductase [EC:1.1.1.285] | (RefSeq) probable NAD(P)H-dependent oxidoreductase 1 (A)	probable NAD(P)H-dependent oxidoreductase 1 [Sorghum bicolor]	RecName: Full=Deoxymugineic acid synthase 1 {ECO:0000303|PubMed:16926158}; Short=ZmDMAS1 {ECO:0000303|PubMed:16926158}; EC=1.1.1.285 {ECO:0000269|PubMed:16926158};	SubName: Full=Uncharacterized protein {ECO:0000313|EMBL:EER94390.1};	Aldo/keto reductase family proteins	GO:0033707,3''-deamino-3''-oxonicotianamine reductase activity; GO:0034224,cellular response to zinc ion starvation; GO:1990641,response to iron ion starvation; GO:0019290,siderophore biosynthetic process	Aldo/keto reductase family
emFS6.753	15.58	35.75	25.85	20.18	16.49	21.83	36.09	56.6	45.69	38.64	38.82	35.36	19.6	13.33	28.75	8.82	12.03	64.79	15.46	15.51	12.92	11.1	6.29	5.99	6.58	12.1	24.36	14.51	12.23	12.2	14.04	8.16	10.16	14.04	15.64	22.12	chr01	35329464	35331750	K22374 3''-deamino-3''-oxonicotianamine reductase [EC:1.1.1.285] | (RefSeq) NAD(P)H-dependent oxidoreductase (A)	hypothetical protein PAHAL_J01211 [Panicum hallii]	RecName: Full=Deoxymugineic acid synthase 1-A {ECO:0000303|PubMed:16926158, ECO:0000303|PubMed:28475636}; Short=TaDMAS1 {ECO:0000303|PubMed:16926158}; EC=1.1.1.285 {ECO:0000269|PubMed:16926158};	SubName: Full=Uncharacterized protein {ECO:0000313|EMBL:JAF84072.1};	Aldo/keto reductase family proteins	GO:0033707,3''-deamino-3''-oxonicotianamine reductase activity; GO:0034224,cellular response to zinc ion starvation; GO:1990641,response to iron ion starvation; GO:0019290,siderophore biosynthetic process	SecA preprotein cross-linking domain
emFS6.754	0.66	0	0	0	0	0.1	0	0.07	0	0	0	0	0	0.04	0.18	0	0	0	11.61	14.01	17.17	2.55	0.35	1.27	4.19	1.18	2.11	4.47	1.79	7.8	2.22	5.99	3.46	4.42	5.47	6.99	chr01	35269474	35270951	K22374 3''-deamino-3''-oxonicotianamine reductase [EC:1.1.1.285] | (RefSeq) probable NAD(P)H-dependent oxidoreductase 1 (A)	putative NAD(P)H-dependent oxidoreductase 1 [Dichanthelium oligosanthes]	RecName: Full=Deoxymugineic acid synthase 1-A {ECO:0000303|PubMed:16926158, ECO:0000303|PubMed:28475636}; Short=TaDMAS1 {ECO:0000303|PubMed:16926158}; EC=1.1.1.285 {ECO:0000269|PubMed:16926158};	SubName: Full=Putative NAD(P)H-dependent oxidoreductase 1 {ECO:0000313|EMBL:OEL15082.1};	Aldo/keto reductase family proteins	GO:0033707,3''-deamino-3''-oxonicotianamine reductase activity; GO:0034224,cellular response to zinc ion starvation; GO:1990641,response to iron ion starvation; GO:0019290,siderophore biosynthetic process	Aldo/keto reductase family
emFS6.755	0.35	0.39	0.15	0.04	0.42	0.16	0.36	0.12	0.11	0.08	0.05	0.05	0.19	0.07	0.25	0.44	0.36	0.08	1.81	2.77	2.24	0.7	0.7	0.34	0.96	1.14	0.8	1.4	0.5	1.06	0.84	1.04	1.21	1.74	2.16	1.44	chr01	35257017	35260455	K13415 protein brassinosteroid insensitive 1 [EC:2.7.10.1 2.7.11.1] | (RefSeq) systemin receptor SR160 (A)	Serine/threonine-protein kinase BRI1-like 2 [Dichanthelium oligosanthes]	RecName: Full=Brassinosteroid LRR receptor kinase BRL2 {ECO:0000305}; EC=2.7.11.1 {ECO:0000305}; AltName: Full=BRI1-like receptor kinase 2 {ECO:0000305}; Flags: Precursor;	SubName: Full=Serine/threonine-protein kinase BRI1-like 2 {ECO:0000313|EMBL:OEL25076.1};	--	GO:0016021,integral component of membrane; GO:0005886,plasma membrane; GO:0005524,ATP binding; GO:0004674,protein serine/threonine kinase activity; GO:0009734,auxin-activated signaling pathway; GO:0009742,brassinosteroid mediated signaling pathway; GO:0010305,leaf vascular tissue pattern formation; GO:0010233,phloem transport	Leucine Rich repeat
emFS6.756	0	0.28	0	0	0	0	0	0	0	0	0.12	0.13	0	0	0	0	0	0	0	0	0	0.16	0	0.12	0	0	0	0	0	0	0	0	0	0	0	0	chr01	35232212	35232526	--	uncharacterized protein LOC103649369 [Zea mays]	--	SubName: Full=Uncharacterized protein {ECO:0000313|EMBL:EAY93424.1};	--	--	--
emFS6.757	0	0	0	0	0	0	0	0	0	0	0.08	0	0.09	0	0	0	0	0	0	0	0	0	0	0.04	0	0	0	0	0	0	0	0	0	0	0	0	chr01	35231228	35231696	--	--	--	--	--	--	--
emFS6.759	1.31	0.55	0.81	1.09	2.58	1.56	2.83	1.29	2	1.29	2.05	3.16	4.66	4.57	2.08	3.58	4.36	1.43	5.07	4.77	5.27	3.91	4.73	4.46	6.46	6.13	5.65	8.73	7.83	7.34	7.5	8.55	8.62	5.53	7.48	3.88	chr01	35222681	35223865	--	uncharacterized protein LOC111256462 [Setaria italica]	--	SubName: Full=Uncharacterized protein {ECO:0000313|EMBL:KQL17319.1, ECO:0000313|EnsemblPlants:Si022200m};	--	--	F-box associated domain
emFS6.760	1.72	1.27	1.51	0.9	3.81	4.74	2.92	2.21	2.94	1.88	2.57	3.61	8.28	6.25	4.74	5.5	6.29	3.35	11.04	8.52	8.43	7.82	8.57	7.25	9.93	11.46	9.47	14.22	12.79	11.54	11.87	15.91	17.65	10.69	11.88	9.34	chr01	35221483	35222472	--	hypothetical protein SETIT_019564mg [Setaria italica]	--	SubName: Full=Uncharacterized protein {ECO:0000313|EMBL:KQL30505.1, ECO:0000313|EnsemblPlants:Si019564m};	--	--	--
emFS6.761	157.64	170.6	165.51	145.75	172.22	169.9	190.09	170.99	184.05	132.24	140.73	166.23	219.17	193.6	145.75	172.6	202.73	129.07	238.06	231.99	253.02	131.01	145.93	130.33	138.18	152.1	168.77	201.99	183.22	186.67	188.76	174.72	201.78	212.06	215.1	169.58	chr01	35179497	35184634	K11093 U1 small nuclear ribonucleoprotein 70kDa | (RefSeq) U1 small nuclear ribonucleoprotein 70 kDa-like (A)	U1 small nuclear ribonucleoprotein 70 kDa [Dichanthelium oligosanthes]	RecName: Full=U1 small nuclear ribonucleoprotein 70 kDa; Short=U1 snRNP 70 kDa; Short=U1-70K; Short=snRNP70;	SubName: Full=U1 small nuclear ribonucleoprotein 70 kDa {ECO:0000313|EMBL:OEL29801.1};	U1 small nuclear ribonucleoprotein (RRM superfamily)	GO:0000243,commitment complex; GO:0016607,nuclear speck; GO:0005634,nucleus; GO:0071011,precatalytic spliceosome; GO:0005685,U1 snRNP; GO:0071004,U2-type prespliceosome; GO:0003729,mRNA binding; GO:0030619,U1 snRNA binding; GO:0000398,mRNA splicing, via spliceosome	RNA recognition motif. (a.k.a. RRM, RBD, or RNP domain)
emFS6.762	0	0	0	0	0	0	0	0	0	0	0	0	0	0	0	0	0	0	0	0	0.05	0.49	0.3	0.15	0	0.54	0.09	0	0	0	0	0.03	0	0	0	0	chr01	35172639	35174243	K14379 tartrate-resistant acid phosphatase type 5 [EC:3.1.3.2] | (RAP-DB) Os10g0116800; Similar to Purple acid phosphatase. (A)	Purple acid phosphatase 4 [Dichanthelium oligosanthes]	RecName: Full=Purple acid phosphatase 4; EC=3.1.3.2; Flags: Precursor;	RecName: Full=Purple acid phosphatase {ECO:0000256|PIRNR:PIRNR000898}; EC=3.1.3.2 {ECO:0000256|PIRNR:PIRNR000898};	Purple (tartrate-resistant) acid phosphatase	GO:0005576,extracellular region; GO:0003993,acid phosphatase activity; GO:0046872,metal ion binding	Calcineurin-like phosphoesterase
emFS6.763	3.47	2.36	1.53	2.44	2.87	1.7	2.83	4.73	3.52	4.37	2.33	5.53	4.14	2.2	2.86	3.08	3.01	3.07	3.61	3.54	3.6	30.04	12.56	19.56	3.82	5.41	5.33	4.16	8.66	3.67	3.78	5.88	3.49	6.68	5.43	4.78	chr01	35168589	35170461	K08360 cytochrome b-561 [EC:1.16.5.1] | (RefSeq) LOC109768401; probable ascorbate-specific transmembrane electron transporter 1 (A)	hypothetical protein PAHAL_J00386 [Panicum hallii]	RecName: Full=Ascorbate-specific transmembrane electron transporter 2; EC=1.-.-.-; AltName: Full=Cytochrome b561-2;	SubName: Full=Cytochrome b561 {ECO:0000313|EMBL:EMT16658.1, ECO:0000313|EnsemblPlants:EMT16658};	Cytochrome b	GO:0016021,integral component of membrane; GO:0046872,metal ion binding; GO:0016491,oxidoreductase activity	Eukaryotic cytochrome b561
emFS6.764	19.37	22.67	20.12	24.28	27.7	27.1	32.24	35.18	34.75	19.57	18.63	23.39	26.21	21.38	21.81	30.6	28.34	18.47	37.26	38.32	39.03	45.52	37.08	41.44	27.06	39.35	41.6	35.11	37.82	33.65	34.06	35.76	34.07	45.15	43.17	33.09	chr01	35158775	35166391	K10706 senataxin [EC:3.6.4.-] | (RefSeq) probable helicase DDB_G0274399 (A)	hypothetical protein PAHAL_J00385 [Panicum hallii]	RecName: Full=Probable helicase MAGATAMA 3; EC=3.6.4.-; AltName: Full=SEN1-like protein;	SubName: Full=Putative ATP-dependent helicase C29A10.10c {ECO:0000313|EMBL:OEL29794.1};	tRNA-splicing endonuclease positive effector (SEN1)	GO:0005634,nucleus; GO:0005524,ATP binding; GO:0004386,helicase activity; GO:0009553,embryo sac development; GO:0010183,pollen tube guidance; GO:0009875,pollen-pistil interaction	UvrD-like helicase C-terminal domain
emFS6.765	11.39	30.11	19.38	26.18	26.83	26.89	10.83	16.17	18.88	13.71	13.05	16.8	14.61	13.92	12.23	13.46	15.7	21.08	20.52	25.02	29.73	15.84	26.89	35.46	12.59	23.74	21.23	19.57	18.55	13.92	20.32	16.61	19.32	17.62	16.21	13.64	chr01	35119857	35120282	--	hypothetical protein BAE44_0022343 [Dichanthelium oligosanthes]	--	SubName: Full=Uncharacterized protein {ECO:0000313|EMBL:OEL16639.1};	--	GO:0016021,integral component of membrane	--
emFS6.768	0.73	0.26	0.26	0.68	2.94	2.05	1.07	0.72	0.48	0.22	0.62	0.34	2.13	1.49	1.03	2.09	2.78	0.25	0	0	0	0.08	0.45	0.43	0	0	0	0	0	0.04	0.2	0	0.09	0.11	0.05	0.15	chr01	35089812	35090455	--	hypothetical protein SETIT_004244mg, partial [Setaria italica]	--	SubName: Full=Uncharacterized protein {ECO:0000313|EMBL:KQL05036.1, ECO:0000313|EnsemblPlants:Si004244m};	--	--	--
emFS6.775	7.36	7.22	5.72	0	3.54	2.48	0.08	0	0	5.66	7.46	3.87	6.95	7.55	8.92	7.73	7.84	8.65	1.24	1.27	0.62	0.3	0.61	0.59	0.09	0.77	1.25	2.16	2.14	1.44	2.53	1.09	1.21	1.53	1.45	1.88	chr01	34845528	34846456	--	--	--	--	--	--	--
emFS6.776	0.06	0	0	0	0	0	0	0	0	0	0	0	0	0	0	0.02	0	0	0	0	0	0.02	0	0.06	0	0.05	0	0	0.06	0	0.06	0	0	0	0.03	0	chr01	34843581	34844918	--	hypothetical protein OsI_00441 [Oryza sativa Indica Group]	--	SubName: Full=Uncharacterized protein {ECO:0000313|EMBL:EMT30342.1, ECO:0000313|EnsemblPlants:EMT30342};	--	--	F-box-like
emFS6.777	14	17.08	12.93	20.27	17.92	19.15	17.05	16.5	17.48	13.47	14.35	13.87	12.67	11.23	10.5	11.01	13.31	10.68	14.86	16.17	11.93	9.04	12.91	12.45	10.63	10.41	11.48	12.64	11.3	10.75	13.16	13.49	12.19	10.25	13.08	10.07	chr01	34815817	34821012	--	uncharacterized protein LOC100276090 [Zea mays]	--	SubName: Full=Uncharacterized protein {ECO:0000313|EMBL:ACG32064.1};	--	--	--
emFS6.778	0.1	0.03	0.03	0	0.03	0	0	0	0	0.08	0.05	0	0.13	0.06	0.03	0.24	0.03	0.09	0.16	0.12	0	0.04	0.05	0.06	0	0.17	0.19	0.05	0.04	0.05	0.02	0	0.03	0.07	0.02	0.26	chr01	34806825	34811417	K00134 glyceraldehyde 3-phosphate dehydrogenase [EC:1.2.1.12] | (RefSeq) serine/threonine-protein phosphatase 7 long form homolog (A)	serine/threonine-protein phosphatase 7 long form homolog [Setaria italica]	RecName: Full=Serine/threonine-protein phosphatase 7 long form homolog; EC=3.1.3.16; AltName: Full=Protein MAIN-LIKE 3 {ECO:0000303|PubMed:24635680};	SubName: Full=Os02g0547100 protein {ECO:0000313|EMBL:BAF08997.1};	--	GO:0005634,nucleus; GO:0046872,metal ion binding; GO:0004721,phosphoprotein phosphatase activity	Plant mobile domain
emFS6.779	3.8	2.69	3.93	1.87	2.11	2.34	3.01	1.19	1.3	1.1	0.7	0.63	2.34	1.45	2.75	3.49	3.52	1.64	1.58	0.89	1.54	1.81	1.89	1.99	2.14	3.28	3.65	3.35	0.97	2.61	3.07	1.33	1.79	1.55	1.71	2.62	chr01	34806151	34806742	--	--	--	--	--	--	--
emFS6.781	121.27	111.31	123.2	23.7	36.59	31.42	44.17	35.71	37.41	44.27	45	37.67	51.45	52.4	71.67	54.92	47.72	95.22	4.95	5.17	3.47	2.85	4.91	4.43	2.62	8.62	12.7	9.05	10.47	10.15	12.18	7.66	9.16	5.82	4.09	8.88	chr01	34781172	34782338	K00345 NAD(P)H-quinone oxidoreductase subunit S, chloroplastic [EC:1.6.5.-] | (RefSeq) NAD(P)H-quinone oxidoreductase subunit S, chloroplastic (A)	NAD(P)H-quinone oxidoreductase subunit S, chloroplastic [Setaria italica]	RecName: Full=NAD(P)H-quinone oxidoreductase subunit S, chloroplastic {ECO:0000305}; EC=1.6.5.- {ECO:0000305}; AltName: Full=NAD(P)H dehydrogenase subunit S {ECO:0000303|PubMed:21785130}; Short=NDH subunit S {ECO:0000305}; AltName: Full=NADH-plastoquinone oxidoreductase subunit S {ECO:0000305}; AltName: Full=Protein CHLORORESPIRATORY REDUCTION 31 {ECO:0000303|PubMed:21505067}; Flags: Precursor;	SubName: Full=Uncharacterized protein {ECO:0000313|EMBL:KQK89595.1, ECO:0000313|EnsemblPlants:Si037219m};	--	GO:0009507,chloroplast; GO:0009534,chloroplast thylakoid; GO:0009535,chloroplast thylakoid membrane; GO:0010598,NAD(P)H dehydrogenase complex (plastoquinone); GO:0016491,oxidoreductase activity; GO:0048038,quinone binding; GO:0009767,photosynthetic electron transport chain	Proline rich region of Caskin proteins
emFS6.782	0	0	0	0	0	0	0.05	0	0	0	0	0	0.06	0	0	0	0	0	0	0	0	0	0	0	0	0	0	0	0	0	0	0	0	0	0	0	chr01	34775160	34776026	--	hypothetical protein BAE44_0024995 [Dichanthelium oligosanthes]	--	SubName: Full=Uncharacterized protein {ECO:0000313|EMBL:OEL13986.1};	--	GO:0016021,integral component of membrane	Protein of unknown function (DUF1218)
emFS6.783	0.06	0.01	0	0	0.02	0.03	0.02	0	0.02	0.02	0	0.01	0.02	0.02	0.28	0.18	0.26	0.02	0.13	0.05	0.02	0.03	0	0.12	0.04	0.02	0.09	0.14	0	0.03	0.1	0.05	0.02	0	0.04	0.18	chr01	34754398	34756647	K14326 regulator of nonsense transcripts 1 [EC:3.6.4.-] | (RefSeq) uncharacterized protein LOC111904613 (A)	uncharacterized protein LOC8083606 [Sorghum bicolor]	--	SubName: Full=Uncharacterized protein {ECO:0000313|EnsemblPlants:OB10G10770.1};	--	--	Protein of unknown function (DUF 659)
emFS6.784	0.19	0	0	0	0.15	0.05	0	0.02	0	0	0.02	0	0.11	0.09	1	0.33	1.37	0.03	0.49	0.1	0.23	0.09	0.08	0.28	0	0.18	0.15	0.49	0.13	0.16	0.19	0.27	0.13	0.15	0.23	0.57	chr01	34748245	34751519	K14326 regulator of nonsense transcripts 1 [EC:3.6.4.-] | (RefSeq) uncharacterized protein LOC111904613 (A)	uncharacterized protein LOC8083606 [Sorghum bicolor]	--	SubName: Full=Uncharacterized protein {ECO:0000313|EnsemblPlants:OB10G10770.1};	--	--	Protein of unknown function (DUF 659)
emFS6.785	0	0	0	0	0	0	0	0	0	0	0	0	0.06	0.03	0	0	0	0	0.29	0.07	0	0	0	0	0	0.01	0.14	0	0	0	0.03	0	0.03	0.07	0	0.17	chr01	34743197	34747050	K19861 benzyl alcohol O-benzoyltransferase [EC:2.3.1.196 2.3.1.232] | (RefSeq) acyl transferase 1 (A)	hypothetical protein PAHAL_J00384 [Panicum hallii]	RecName: Full=Acyl transferase 1 {ECO:0000305}; Short=OsAT1 {ECO:0000303|PubMed:17273822}; EC=2.3.1.- {ECO:0000305}; AltName: Full=Protein SPOTTED LEAF 18 {ECO:0000303|PubMed:17273822};	SubName: Full=Benzyl alcohol O-benzoyltransferase {ECO:0000313|EMBL:OEL37758.1};	--	GO:0016747,transferase activity, transferring acyl groups other than amino-acyl groups; GO:0006952,defense response	Transferase family
emFS6.786	0	0	0	0	0.02	0	0	0	0	0	0	0	0	0.02	0.02	0.02	0	0	0	0.03	0.03	0	0.02	0	0	0.02	0	0	0	0	0	0	0	0.03	0	0.17	chr01	34726076	34729640	K03327 multidrug resistance protein, MATE family | (RefSeq) protein DETOXIFICATION 33 (A)	hypothetical protein PAHAL_I03618 [Panicum hallii]	RecName: Full=Protein DETOXIFICATION 33 {ECO:0000303|PubMed:11739388}; Short=AtDTX33 {ECO:0000303|PubMed:11739388}; AltName: Full=Multidrug and toxic compound extrusion protein 33 {ECO:0000305}; Short=MATE protein 33 {ECO:0000305};	RecName: Full=Protein DETOXIFICATION {ECO:0000256|RuleBase:RU004914}; AltName: Full=Multidrug and toxic compound extrusion protein {ECO:0000256|RuleBase:RU004914};	Uncharacterized membrane protein, predicted efflux pump	GO:0016021,integral component of membrane; GO:0005774,vacuolar membrane; GO:0015297,antiporter activity; GO:0015238,drug transmembrane transporter activity; GO:0006855,drug transmembrane transport	MatE
emFS6.788	0.51	1.17	0.86	0.15	0.12	0.15	0.14	0	0.09	0.11	0	0.06	0	0.05	0.06	0	0	0	1.57	0.85	1.36	1.09	0.55	0.69	0.23	1.04	1.16	0.86	0.79	1.24	1.89	0.78	0.48	0.71	0.62	0.83	chr01	34649935	34651236	K10260 F-box and WD-40 domain protein 7 | (RefSeq) WD40 repeat-like protein (A)	hypothetical protein BAE44_0022473 [Dichanthelium oligosanthes]	RecName: Full=U-box domain-containing protein 20; EC=2.3.2.27; AltName: Full=Plant U-box protein 20; AltName: Full=RING-type E3 ubiquitin transferase PUB20 {ECO:0000305};	RecName: Full=RING-type E3 ubiquitin transferase {ECO:0000256|SAAS:SAAS00702733}; EC=2.3.2.27 {ECO:0000256|SAAS:SAAS00702733};	--	GO:0004842,ubiquitin-protein transferase activity; GO:0010200,response to chitin	Zinc-finger of the MIZ type in Nse subunit
emFS6.791	0	0	0	0	0	0.02	0	0	0	0	0	0.02	0	0	0	0	0	0	0	0	0	0	0	0	0	0.02	0	0	0	0.13	0	0	0.1	0	0	0	chr01	34573347	34575029	--	hypothetical protein BAE44_0017900 [Dichanthelium oligosanthes]	--	SubName: Full=Uncharacterized protein {ECO:0000313|EMBL:OEL21080.1};	--	--	--
emFS6.792	0.57	0	0.13	2.55	0.04	0.36	2.45	2.25	3.02	0	0	0	0	0	0	0.06	0	0	2.65	3.92	3.6	1.17	0.87	0.36	1.35	0.34	0.04	0.35	0.34	0.13	0.55	0.5	0	0.14	0.88	0.1	chr01	34566126	34566903	--	zinc finger MYM-type protein 1-like [Zea mays]	--	SubName: Full=Uncharacterized protein {ECO:0000313|EMBL:EEC83133.1};	--	GO:0046983,protein dimerization activity	hAT family C-terminal dimerisation region
emFS6.796	11.13	4.66	21.15	13.76	9.4	5.7	20.89	17.8	17.51	6.34	8.67	9.23	12.2	6.12	5.27	6.98	10.09	5.44	17.16	18.97	17.04	21.61	17.03	19.51	34.05	14	14.29	16.57	15.54	9.33	18.72	16.83	17.81	20.91	18.35	9.52	chr01	34512727	34513807	K01890 phenylalanyl-tRNA synthetase beta chain [EC:6.1.1.20] | (RefSeq) LOW QUALITY PROTEIN: phenylalanine--tRNA ligase beta subunit, cytoplasmic (A)	B3/B4 tRNA-binding domain-containing protein [Cynara cardunculus var. scolymus]	RecName: Full=Phenylalanine--tRNA ligase beta subunit, cytoplasmic {ECO:0000305}; EC=6.1.1.20 {ECO:0000305}; AltName: Full=Phenylalanyl-tRNA synthetase beta subunit {ECO:0000305}; Short=PheRS {ECO:0000305};	SubName: Full=B3/B4 tRNA-binding domain-containing protein {ECO:0000313|EMBL:KVH98666.1};	Phenylalanyl-tRNA synthetase beta subunit	GO:0005829,cytosol; GO:0009328,phenylalanine-tRNA ligase complex; GO:0005524,ATP binding; GO:0000287,magnesium ion binding; GO:0004826,phenylalanine-tRNA ligase activity; GO:0003723,RNA binding; GO:0006432,phenylalanyl-tRNA aminoacylation	Phe-tRNA synthetase beta subunit B1 domain
emFS6.797	4.53	2.58	9.79	11.14	9.75	3.45	9.11	10.04	10.99	4.47	5.54	6.46	10.54	3.06	1.84	4.36	7.44	3.07	9.1	10.05	9.46	14.69	10.8	12.86	16.1	5.78	8.08	8.11	9.34	5.89	13.78	9.01	10.53	13.05	10.21	5.6	chr01	34512283	34512501	--	--	--	--	--	--	--
emFS6.799	0.43	0.51	0.74	1.48	1.11	1.35	1.96	2.18	2.93	0.38	0.22	0.62	0.82	0.36	0.17	0.42	0.27	0.4	0.06	0	0.16	0.57	0.38	0.13	0.88	0.14	0.12	0.23	0.19	0.13	0.03	0.33	0.17	0.01	0.29	0.06	chr01	34415607	34420406	K20891 beta-glucuronosyltransferase [EC:2.4.1.-] | (RefSeq) beta-glucuronosyltransferase GlcAT14A (A)	Core-2/I-branching beta-16-N-acetylglucosaminyltransferase family protein [Zea mays]	RecName: Full=Beta-glucuronosyltransferase GlcAT14B {ECO:0000305}; EC=2.4.1.- {ECO:0000305}; AltName: Full=GT14 family glucuronic acid transferase 2 {ECO:0000305}; Short=AtGlcAT14B {ECO:0000303|PubMed:24739253};	SubName: Full=Uncharacterized protein {ECO:0000313|EnsemblPlants:TRIAE_CS42_1BL_TGACv1_031139_AA0108480.2};	Branching enzyme	GO:0000139,Golgi membrane; GO:0016021,integral component of membrane; GO:0008375,acetylglucosaminyltransferase activity; GO:0015020,glucuronosyltransferase activity	Core-2/I-Branching enzyme
emFS6.800	2.01	2.32	1.34	40.48	25.68	43.54	30.34	31.92	29.29	39.42	51.34	57.81	19.72	19.81	4.45	4.83	3.79	5.1	5.77	5.54	5.84	46.08	46.62	58.29	41.32	17.2	26.61	16.26	32.49	16.96	26.4	13.74	23.25	29.73	19.71	15.29	chr01	34391724	34393351	K15078 structure-specific endonuclease subunit SLX1 [EC:3.6.1.-] | (RefSeq) putative disease resistance protein RGA4 (A)	uncharacterized protein LOC8085896 [Sorghum bicolor]	RecName: Full=Putative disease resistance protein RGA1; AltName: Full=RGA3-blb;	SubName: Full=Uncharacterized protein {ECO:0000313|EMBL:EES11676.1};	--	GO:0043531,ADP binding; GO:0005524,ATP binding; GO:0006952,defense response	NB-ARC domain
emFS6.802	9.55	15.7	13.06	13.25	14.34	12.3	18.3	12.98	17.39	7.94	6.22	6.26	4.59	7.25	2.14	4.31	3.34	2.12	6.08	7.91	6.24	3.4	3.3	6.01	3.15	2.84	3.19	7.52	5.73	8.49	5.72	8.52	9.16	9.19	11.8	9.08	chr01	34353522	34355086	K15078 structure-specific endonuclease subunit SLX1 [EC:3.6.1.-] | (RefSeq) putative disease resistance protein RGA4 (A)	disease resistance protein RGA2 [Setaria italica]	RecName: Full=Putative disease resistance protein RGA3; AltName: Full=Blight resistance protein B149; AltName: Full=RGA1-blb;	SubName: Full=Uncharacterized protein {ECO:0000313|EMBL:KQK89579.1, ECO:0000313|EnsemblPlants:Si035434m};	Apoptotic ATPase	GO:0043531,ADP binding; GO:0005524,ATP binding; GO:0006952,defense response	NB-ARC domain
emFS6.803	1.81	0.75	1.08	10.96	6.48	11.21	14.66	18	13.17	10.44	14.69	15.2	9.93	11.27	4.8	4.73	3.02	7	8.56	7.12	6.84	18.99	15.43	20.71	14.11	11.25	14.69	10.91	13.95	11.18	14	7.26	10.25	12.12	10.81	13.43	chr01	34299800	34300432	--	hypothetical protein BAE44_0010855 [Dichanthelium oligosanthes]	--	SubName: Full=Uncharacterized protein {ECO:0000313|EMBL:OEL28126.1};	--	--	--
emFS6.804	2.03	1.43	1.08	11.44	6.79	10.12	14.28	17.56	14.77	12.06	14.39	16.11	10.61	14.59	4.82	4.84	4.21	6.92	8.62	6.08	7.8	17.3	15.91	19.64	14.74	12.52	12.99	9.1	16.94	9.67	15.46	6.55	9.81	11.77	9.68	11.54	chr01	34298962	34299735	K15078 structure-specific endonuclease subunit SLX1 [EC:3.6.1.-] | (RefSeq) putative disease resistance protein RGA4 (A)	uncharacterized protein LOC101782948 [Setaria italica]	--	SubName: Full=Uncharacterized protein {ECO:0000313|EMBL:KQK89577.1, ECO:0000313|EnsemblPlants:Si035371m};	--	--	NB-ARC domain
emFS6.805	0	0	0	0	0	0	0	0	0	0	0	0.08	0	0	0	0	0.12	0	0	0	0	0	0	0	0	0	0	0	0	0	0	0	0	0	0	0	chr01	34273398	34281942	--	uncharacterized protein LOC103628160 [Zea mays]	--	SubName: Full=Uncharacterized protein {ECO:0000313|EMBL:AQK65876.1, ECO:0000313|EnsemblPlants:Zm00001d014329_P001};	--	GO:0043531,ADP binding	--
emFS6.807	1.52	2.87	1.72	1.42	1.98	1.35	1.78	0.71	0.99	0.84	0.85	1.32	0.8	1.55	0.16	0.65	0.7	1.05	5.05	5.62	3.5	1.38	1.45	0.86	1.62	1.07	1.82	2.08	1.52	1.59	1.71	1.17	1.74	1.93	2.34	1.39	chr01	34261037	34266001	K03386 peroxiredoxin (alkyl hydroperoxide reductase subunit C) [EC:1.11.1.15] | (RefSeq) Thioredoxin superfamily protein (A)	hypothetical protein PAHAL_D00818 [Panicum hallii]	RecName: Full=Peroxiredoxin-2E-1, chloroplastic; EC=1.11.1.15; AltName: Full=Peroxiredoxin IIE-1; AltName: Full=Thioredoxin peroxidase 2E-1; Flags: Precursor;	SubName: Full=Peroxiredoxin-2E-1, chloroplastic {ECO:0000313|EMBL:OEL20398.1};	Alkyl hydroperoxide reductase/peroxiredoxin	GO:0009570,chloroplast stroma; GO:0004601,peroxidase activity; GO:0051920,peroxiredoxin activity; GO:0045454,cell redox homeostasis	Rx N-terminal domain
emFS6.808	1.48	3.59	1.75	14.56	9.03	12.08	13.47	17.11	13.2	5.56	6.2	8.66	5.43	7.07	2.06	2.51	2.17	2.89	8.04	9.31	9.07	6.37	6.07	4.5	3.28	4.13	6.91	6.69	9.05	5.66	7.95	3.88	8.36	8.65	8.51	6.55	chr01	34258823	34260292	K15078 structure-specific endonuclease subunit SLX1 [EC:3.6.1.-] | (RefSeq) putative disease resistance protein RGA4 (A)	uncharacterized protein LOC101782130 [Setaria italica]	--	SubName: Full=Uncharacterized protein {ECO:0000313|EMBL:KQK89574.1, ECO:0000313|EnsemblPlants:Si035406m};	--	--	Rx N-terminal domain
emFS6.809	18.85	17.83	16.35	20.07	22.94	25.52	17.95	17.43	16.51	13.61	15.53	16.71	17.93	14.71	17.28	18.41	21.85	11.84	20.97	21.82	22.66	18.57	19.83	20.04	11.97	15.23	16.62	19.04	18.61	19.29	19.46	17	17.73	18.81	21.15	20.49	chr01	34253685	34258090	K07933 Rab-like protein 3 | (RefSeq) small GTPase LIP1 (A)	hypothetical protein PAHAL_I03285 [Panicum hallii]	RecName: Full=Small GTPase LIP1 {ECO:0000303|PubMed:17683937}; AltName: Full=Protein LIGHT INSENSITIVE PERIOD 1 {ECO:0000303|PubMed:17683937};	SubName: Full=Uncharacterized protein {ECO:0000313|EMBL:EER91775.1};	--	GO:0005737,cytoplasm; GO:0005634,nucleus; GO:0005525,GTP binding; GO:0003924,GTPase activity; GO:0032922,circadian regulation of gene expression; GO:0009640,photomorphogenesis	RsgA GTPase
emFS6.812	45.46	42.43	39.92	55.92	70.99	69.64	59.25	54.4	59.43	66.12	67.73	68.25	58.15	50.43	55.4	61.34	66.98	44.72	43.46	47	45.98	46.3	51.47	39.36	34.64	46.66	51.41	56.99	57.17	59.79	57.9	49.4	57.15	50.57	53.61	49.58	chr01	34153776	34160412	K19367 maspardin | (RefSeq) maspardin (A)	maspardin [Zea mays]	--	SubName: Full=Alpha/beta-Hydrolases superfamily protein {ECO:0000313|EMBL:ONM00926.1}; SubName: Full=Maspardin {ECO:0000313|EMBL:ACG39818.1};	--	GO:0016787,hydrolase activity	Alpha/beta hydrolase family
emFS6.813	0.46	0.03	0	0	0.05	0.08	0	0	0	0.05	0.03	0.11	0	0.12	0.03	0.28	0.28	0.09	0	0	0	0.07	0.03	0.05	0.01	0.06	0.06	0.01	0.06	0.02	0.1	0.02	0	0	0.03	0.04	chr01	34148285	34153278	K23222 nuclease HARBI1 [EC:3.1.-.-] | (RefSeq) uncharacterized protein LOC109212065 (A)	uncharacterized LOC100191515 [Zea mays]	--	SubName: Full=CAI-1 autoinducer sensor kinase/phosphatase cqsS isoform 1 {ECO:0000313|EMBL:AQL04365.1};	--	GO:0016301,kinase activity	Myb/SANT-like DNA-binding domain
emFS6.814	0.38	0.15	0.16	0.66	0.25	0.24	1.06	0.53	0.74	0.72	0.43	0.29	0.11	0.22	0.11	0.33	0.3	0.03	0.13	0.08	0.06	0.25	0.15	0.18	0.25	0.03	0.14	0.06	0.08	0.23	0.23	0.21	0.08	0.12	0.11	0.09	chr01	34149361	34150644	K23222 nuclease HARBI1 [EC:3.1.-.-] | (RefSeq) putative nuclease HARBI1 (A)	putative nuclease HARBI1 [Zea mays]	RecName: Full=Protein ALP1-like {ECO:0000305}; EC=3.1.-.-;	SubName: Full=CAI-1 autoinducer sensor kinase/phosphatase cqsS isoform 1 {ECO:0000313|EMBL:AQL04358.1};	Predicted transposase	GO:0005634,nucleus; GO:0046872,metal ion binding; GO:0004518,nuclease activity	Transposase DDE domain
emFS6.815	3.23	0.59	0.92	0.39	0.36	0.29	1.37	0.12	0.13	1.22	1.97	0.85	2.18	5.19	1.85	2.16	2.92	0.58	0.68	0.91	0.75	0.64	0.33	0.34	0.15	0.57	1.28	0.62	0.48	1.72	0.37	0.43	0.17	1.27	0.66	1.53	chr01	34141848	34143994	K06129 lysophospholipase III [EC:3.1.1.5] | (RefSeq) lecithin-cholesterol acyltransferase-like 1 (A)	Lecithin-cholesterol acyltransferase-like 1 [Dichanthelium oligosanthes]	RecName: Full=Lecithin-cholesterol acyltransferase-like 1; EC=2.3.1.-;	SubName: Full=Lecithin-cholesterol acyltransferase-like 1 {ECO:0000313|EMBL:OEL38734.1};	Lecithin:cholesterol acyltransferase (LCAT)/Acyl-ceramide synthase	GO:0008374,O-acyltransferase activity; GO:0006629,lipid metabolic process	Alpha/beta hydrolase family
emFS6.817	0.22	0	0	0	0	0	0	0.03	0	0	0.07	0	0	0	0	0	0.07	0	0	0	0	0	0	0	0	0	0	0	0	0	0	0	0	0	0	0	chr01	34112906	34113509	K17795 mitochondrial import inner membrane translocase subunit TIM17 | (Kazusa) Lj2g3v0854140.2; - (A)	PREDICTED: mitochondrial import inner membrane translocase subunit TIM17-2-like [Oryza sativa Japonica Group]	RecName: Full=Mitochondrial import inner membrane translocase subunit TIM17-1;	SubName: Full=Uncharacterized protein {ECO:0000313|EnsemblPlants:OGLUM07G21370.1};	Mitochondrial import inner membrane translocase, subunit TIM17	GO:0031305,integral component of mitochondrial inner membrane; GO:0005744,TIM23 mitochondrial import inner membrane translocase complex; GO:0030150,protein import into mitochondrial matrix	Tim17/Tim22/Tim23/Pmp24 family
emFS6.818	20.33	21.94	15.34	30.71	18.85	23.97	39.37	44.45	39.23	23.86	24.67	30.9	28.94	24.83	22.42	18.51	22.52	25.96	23.8	27.36	26.77	21.44	19.21	21.62	12.06	14.85	16.07	28.43	34.38	31.81	32.6	26.32	24.71	23.19	29.25	19.84	chr01	34048858	34049386	K01054 acylglycerol lipase [EC:3.1.1.23] | (RefSeq) caffeoylshikimate esterase (A)	caffeoylshikimate esterase [Setaria italica]	--	SubName: Full=Uncharacterized protein {ECO:0000313|EMBL:KQK89563.1, ECO:0000313|EnsemblPlants:Si036331m};	Lysophospholipase	--	--
emFS6.819	40.06	40.96	39.07	65.69	43.57	48.76	58.61	75.42	66.76	55.36	53.85	57.78	47.84	45.77	39.2	32.03	37.9	57.59	51.81	48.86	43.56	39.86	42.5	39.15	24.7	31.59	34.29	44.71	55.1	55.17	53.83	47.03	47.07	46.32	49.1	40.37	chr01	34047115	34048635	K01054 acylglycerol lipase [EC:3.1.1.23] | (RefSeq) AY109678; uncharacterized protein LOC100191674 (A)	unknown [Zea mays]	RecName: Full=Caffeoylshikimate esterase; EC=3.1.1.-; AltName: Full=Lysophospholipase 2; Short=LysoPL2;	SubName: Full=Alpha/beta-Hydrolases superfamily protein {ECO:0000313|EMBL:ONM00635.1};	Lysophospholipase	GO:0005783,endoplasmic reticulum; GO:0005794,Golgi apparatus; GO:0005886,plasma membrane; GO:0009506,plasmodesma; GO:0003846,2-acylglycerol O-acyltransferase activity; GO:0090430,caffeoyl-CoA: alcohol caffeoyl transferase activity; GO:0016787,hydrolase activity; GO:0004622,lysophospholipase activity; GO:0009809,lignin biosynthetic process; GO:0006629,lipid metabolic process; GO:0046686,response t…	Prolyl oligopeptidase family
emFS6.821	4.64	5.74	4.37	6.57	6.89	6.52	6.32	5.68	6.06	5.82	6.33	6.13	5.09	4.92	4.69	5.26	5.23	4.57	4.87	5.51	5.33	5.11	3.61	3.8	6.43	4.88	5.06	4.87	4.24	4.71	4.95	4.97	5.03	5.36	5.49	3.91	chr01	34028926	34032574	--	hypothetical protein SETIT_020924mg [Setaria italica]	--	SubName: Full=Uncharacterized protein {ECO:0000313|EMBL:KQK85643.1, ECO:0000313|EnsemblPlants:Si020924m};	--	--	F-box domain
emFS6.822	0	0	0	0	0	0	0	0	0	0	0	0	0	0	0	0	0	0	0	0	0	0	0	0	0	0	0	0	0	0	0	0	0	0	0	0	chr01	34006493	34012163	K17500 integrin-linked kinase-associated serine/threonine phosphatase 2C [EC:3.1.3.16] | (RefSeq) WAT1-related protein At3g18200 isoform X1 (A)	WAT1-related protein At5g64700 isoform X1 [Sorghum bicolor]	RecName: Full=WAT1-related protein At3g30340;	RecName: Full=WAT1-related protein {ECO:0000256|RuleBase:RU363077};	--	GO:0016021,integral component of membrane; GO:0005886,plasma membrane; GO:0022857,transmembrane transporter activity	EamA-like transporter family
emFS6.823	4.95	5.85	4.01	5.54	8.64	7.54	3.71	3.6	3.51	5.31	3.59	5.08	5.72	4.22	4.59	4.23	5.42	4.76	5.51	6.17	5.33	3.2	3.94	3.76	1.23	4.03	5.04	4.5	3.74	4.22	5.24	3.82	3.88	4.05	3.26	3.47	chr01	33968150	33974077	--	uncharacterized protein LOC101773088 [Setaria italica]	--	SubName: Full=Uncharacterized protein {ECO:0000313|EMBL:KQK89549.1, ECO:0000313|EnsemblPlants:Si038819m};	--	--	F-box domain
emFS6.824	24.82	40.06	33.3	41.31	54.29	52.32	57.25	59.29	53.51	33.43	37.21	42.36	52.69	46.88	43.43	59.31	50.65	25.84	50.06	55.61	56.17	53	57.77	51.86	40.17	60.76	53.92	59.53	58.81	50.54	66.88	61.28	66.6	67.33	62.06	43.05	chr01	33914682	33930930	K11000 callose synthase [EC:2.4.1.-] | (RefSeq) callose synthase 10 (A)	callose synthase 10 [Sorghum bicolor]	RecName: Full=Callose synthase 10; EC=2.4.1.34; AltName: Full=1,3-beta-glucan synthase; AltName: Full=Protein CHORUS; AltName: Full=Protein GLUCAN SYNTHASE-LIKE 8;	SubName: Full=Uncharacterized protein {ECO:0000313|EMBL:KXG40423.1};	1,3-beta-glucan synthase/callose synthase catalytic subunit	GO:0000148,1,3-beta-D-glucan synthase complex; GO:0005794,Golgi apparatus; GO:0016021,integral component of membrane; GO:0005886,plasma membrane; GO:0009506,plasmodesma; GO:0003843,1,3-beta-D-glucan synthase activity; GO:0006075,(1->3)-beta-D-glucan biosynthetic process; GO:0071555,cell wall organization; GO:0048589,developmental growth; GO:0009556,microsporogenesis; GO:0009555,pollen development…	1,3-beta-glucan synthase subunit FKS1, domain-1
emFS6.825	38.13	44.32	40.06	55.9	60.89	63.68	61.78	66.36	70.75	42.93	46.32	49.79	58.79	50.77	47.04	59.29	53.27	31.2	59.41	62.45	65.42	59.46	65.13	58.65	44.54	66.92	64.96	68.6	63.65	64.04	73.44	74.59	74.45	68.17	67.32	57.23	chr01	33888343	33911447	K11000 callose synthase [EC:2.4.1.-] | (RefSeq) callose synthase 10 (A)	hypothetical protein PAHAL_H01673 [Panicum hallii]	RecName: Full=Callose synthase 10; EC=2.4.1.34; AltName: Full=1,3-beta-glucan synthase; AltName: Full=Protein CHORUS; AltName: Full=Protein GLUCAN SYNTHASE-LIKE 8;	SubName: Full=Callose synthase 10 {ECO:0000313|EMBL:ONM00688.1};	1,3-beta-glucan synthase/callose synthase catalytic subunit	GO:0000148,1,3-beta-D-glucan synthase complex; GO:0005794,Golgi apparatus; GO:0016021,integral component of membrane; GO:0005886,plasma membrane; GO:0009506,plasmodesma; GO:0003843,1,3-beta-D-glucan synthase activity; GO:0006075,(1->3)-beta-D-glucan biosynthetic process; GO:0071555,cell wall organization; GO:0048589,developmental growth; GO:0009556,microsporogenesis; GO:0009555,pollen development…	1,3-beta-glucan synthase component
emFS6.826	8.87	14.72	14.34	2.66	7.02	5.87	10.35	8.23	7.53	6.06	5.1	5.08	4.9	5.31	6.94	7.17	4.36	6.01	4.92	4.43	4.61	8.57	7.41	17.77	4.59	3.49	3.3	4.95	7.43	9.2	13.51	6.58	2.7	12.54	6.22	7.15	chr01	33882642	33884504	K00512 steroid 17alpha-monooxygenase / 17alpha-hydroxyprogesterone deacetylase [EC:1.14.14.19 1.14.14.32] | (RefSeq) cytochrome P450 89A2-like (A)	hypothetical protein PAHAL_H01677 [Panicum hallii]	RecName: Full=Cytochrome P450 89A2; EC=1.14.-.-; AltName: Full=ATH 6-1; AltName: Full=CYPLXXXIX;	SubName: Full=Cytochrome P450 89A2 {ECO:0000313|EMBL:OEL22170.1};	Cytochrome P450 CYP2 subfamily	GO:0016021,integral component of membrane; GO:0016020,membrane; GO:0020037,heme binding; GO:0005506,iron ion binding; GO:0016709,oxidoreductase activity, acting on paired donors, with incorporation or reduction of molecular oxygen, NAD(P)H as one donor, and incorporation of one atom of oxygen; GO:0044550,secondary metabolite biosynthetic process	Cytochrome P450
emFS6.827	0.28	0.19	0.09	2.01	3.55	3.6	6.73	6.16	6.69	0.88	6.86	4.84	1.55	1.31	0.53	0.37	0	0.29	0.05	1.5	0.93	7.54	7.1	19.09	1.73	3.88	3.09	6.47	15.61	15.54	11.6	11.2	5.09	17.23	4.97	4.9	chr01	33871473	33871940	K00512 steroid 17alpha-monooxygenase / 17alpha-hydroxyprogesterone deacetylase [EC:1.14.14.19 1.14.14.32] | (RefSeq) cytochrome P450 89A2-like (A)	Cytochrome P450 89A2 [Dichanthelium oligosanthes]	RecName: Full=Cytochrome P450 89A2; EC=1.14.-.-; AltName: Full=ATH 6-1; AltName: Full=CYPLXXXIX;	SubName: Full=Cytochrome P450 89A2 {ECO:0000313|EMBL:OEL22170.1};	Cytochrome P450 CYP2 subfamily	GO:0016021,integral component of membrane; GO:0016020,membrane; GO:0020037,heme binding; GO:0005506,iron ion binding; GO:0016709,oxidoreductase activity, acting on paired donors, with incorporation or reduction of molecular oxygen, NAD(P)H as one donor, and incorporation of one atom of oxygen; GO:0044550,secondary metabolite biosynthetic process	Cytochrome P450
emFS6.828	0.12	0.28	0.23	2	1.83	1.78	4.99	4.9	3.81	0.31	4.93	4.28	1.92	0.7	0.38	0.19	0.14	0.32	0.42	0.7	0.33	5.15	5.8	11.22	1.45	1.7	2.01	4.46	11.89	11.14	8.88	8.81	4.42	10.25	2.81	3.55	chr01	33870345	33871448	K00512 steroid 17alpha-monooxygenase / 17alpha-hydroxyprogesterone deacetylase [EC:1.14.14.19 1.14.14.32] | (RefSeq) cytochrome P450 89A2 (A)	hypothetical protein PAHAL_H01677 [Panicum hallii]	RecName: Full=Cytochrome P450 89A9; EC=1.14.-.-;	SubName: Full=Cytochrome P450 89A2 {ECO:0000313|EMBL:OEL22170.1};	Cytochrome P450 CYP2 subfamily	GO:0005789,endoplasmic reticulum membrane; GO:0016021,integral component of membrane; GO:0016020,membrane; GO:0020037,heme binding; GO:0005506,iron ion binding; GO:0016709,oxidoreductase activity, acting on paired donors, with incorporation or reduction of molecular oxygen, NAD(P)H as one donor, and incorporation of one atom of oxygen; GO:0044550,secondary metabolite biosynthetic process	--
emFS6.829	0	0	0	0	0	0	0	0	0	0	0	0	0	0	0	0	0	0	0	0	0	0	0	0	0	0	0	0	0	0	0	0	0	0	0	0	chr01	33849788	33852426	K00207 dihydropyrimidine dehydrogenase (NADP+) [EC:1.3.1.2] | (RefSeq) cl32009_1b; uncharacterized protein LOC100274265 (A)	uncharacterized protein LOC100274265 [Zea mays]	RecName: Full=Dihydropyrimidine dehydrogenase (NADP(+)), chloroplastic {ECO:0000303|PubMed:19413687}; Short=DHPDH {ECO:0000303|PubMed:19413687}; Short=DPD; EC=1.3.1.2 {ECO:0000269|PubMed:19413687}; AltName: Full=Dihydroorotate dehydrogenase-like protein {ECO:0000303|PubMed:12369616}; AltName: Full=Dihydrothymine dehydrogenase; AltName: Full=Dihydrouracil dehydrogenase; AltName: Full=Protein PYRIM…	SubName: Full=Dihydropyrimidine dehydrogenase (NADP(+)) chloroplastic {ECO:0000313|EMBL:AQK74664.1};	Dihydropyrimidine dehydrogenase	GO:0009507,chloroplast; GO:0009570,chloroplast stroma; GO:0009536,plastid; GO:0017113,dihydropyrimidine dehydrogenase (NADP+) activity; GO:0019483,beta-alanine biosynthetic process; GO:0043562,cellular response to nitrogen levels; GO:0006212,uracil catabolic process	--
emFS6.830	1.73	1.09	1.3	1.37	0.66	1.19	0.69	0.9	0.74	6.55	3.81	3.16	1.64	2.85	2.17	1.8	2.28	2.42	5.59	4.29	4.6	16.37	6.14	8.33	3.85	4.94	5.08	5.48	3.44	4.68	1.4	1.89	0.78	3.03	2.91	6.52	chr01	33835058	33836428	--	hypothetical protein SHCRBa_250_D06_R_280 [Saccharum hybrid cultivar R570]	--	SubName: Full=Uncharacterized protein {ECO:0000313|EMBL:AGT17151.1};	--	--	--
emFS6.831	0	0	0	0	0	0	0	0	0	0	0	0	0	0	0	0	0.04	0	0	0	0	0	0	0	0	0	0	0	0	0	0	0	0	0	0	0	chr01	33829466	33830889	K14209 solute carrier family 36 (proton-coupled amino acid transporter) | (RefSeq) uncharacterized protein LOC109773794 (A)	hypothetical protein PAHAL_H01684 [Panicum hallii]	RecName: Full=GDSL esterase/lipase EXL3; EC=3.1.1.-; AltName: Full=Family II extracellular lipase 3; Short=Family II lipase EXL3; Flags: Precursor;	SubName: Full=GDSL esterase/lipase EXL3 {ECO:0000313|EMBL:AQK65832.1};	--	GO:0005576,extracellular region; GO:0016298,lipase activity; GO:0016042,lipid catabolic process	GDSL-like Lipase/Acylhydrolase family
emFS6.832	0	0	0	0	0.03	0	0	0	0	0	0	0	0.04	0	0	0	0	0	0	0	0	0	0	0	0.02	0	0	0	0	0	0	0.03	0	0	0	0	chr01	33824099	33825629	K14209 solute carrier family 36 (proton-coupled amino acid transporter) | (RefSeq) uncharacterized protein LOC109773794 (A)	GDSL esterase/lipase EXL3 isoform X1 [Setaria italica]	RecName: Full=GDSL esterase/lipase EXL3; EC=3.1.1.-; AltName: Full=Family II extracellular lipase 3; Short=Family II lipase EXL3; Flags: Precursor;	SubName: Full=Uncharacterized protein {ECO:0000313|EMBL:KQK89540.1, ECO:0000313|EnsemblPlants:Si036397m};	--	GO:0005576,extracellular region; GO:0016298,lipase activity; GO:0016042,lipid catabolic process	GDSL-like Lipase/Acylhydrolase
emFS6.834_emFS6.837	52.02	13.38	16.33	10.11	9.66	8.07	22.34	2.63	4.17	2.06	3.25	5.18	9.76	12.05	11.97	21.95	19.68	1.65	17.31	14.08	21.79	8.48	7.35	4.46	3.14	17.81	15.61	12.28	5.72	11.96	7.22	5.48	7.41	8.71	6.85	14.33	chr01	33702850	33786535	K01191 alpha-mannosidase [EC:3.2.1.24] | (RefSeq) alpha-mannosidase (A)	alpha-mannosidase [Sorghum bicolor]	RecName: Full=Alpha-mannosidase {ECO:0000303|PubMed:4973951}; Short=JBM {ECO:0000303|PubMed:24295789}; Short=Jbalpha-man {ECO:0000303|PubMed:21924285}; EC=3.2.1.24 {ECO:0000269|PubMed:1156387, ECO:0000269|PubMed:12325362, ECO:0000269|PubMed:4973951, ECO:0000269|PubMed:5145}; Contains: RecName: Full=Alpha-mannosidase, heavy subunit {ECO:0000303|PubMed:24221485}; Contains: RecName: Full=Alpha-manno…	RecName: Full=Alpha-mannosidase {ECO:0000256|RuleBase:RU361199}; EC=3.2.1.- {ECO:0000256|RuleBase:RU361199};	Glycosyl hydrolase, family 38 - alpha-mannosidase	GO:0000326,protein storage vacuole; GO:0004559,alpha-mannosidase activity; GO:0030246,carbohydrate binding; GO:0046872,metal ion binding; GO:0006013,mannose metabolic process	Glycosyl hydrolases family 38 C-terminal beta sandwich domain
emFS6.838	63.3	1.24	1.25	0.41	3.9	5.05	27.93	1.06	1.23	0.66	2.04	7.79	9.25	19.03	17.17	39.4	36.11	1.4	12.43	9.87	13.82	3.77	2.05	1.43	1.52	8.54	12.52	7.93	5.74	6.55	7.16	5.14	7.86	13	16.04	38.88	chr01	33666115	33672088	K05280 flavonoid 3'-monooxygenase [EC:1.14.13.21] | (RefSeq) LOC109773560; flavonoid 3'-monooxygenase-like (A)	Flavonoid 3'-monooxygenase [Dichanthelium oligosanthes]	RecName: Full=Flavonoid 3'-monooxygenase CYP75B4 {ECO:0000305}; EC=1.14.13.21 {ECO:0000269|PubMed:26082402}; AltName: Full=Chrysoeriol 5'-hydroxylase {ECO:0000303|PubMed:26082402}; AltName: Full=Cytochrome P450 75B4 {ECO:0000303|PubMed:26082402}; AltName: Full=Flavonoid 3'-hydroxylase CYP75B4 {ECO:0000303|PubMed:26082402};	SubName: Full=Flavonoid 3'-monooxygenase {ECO:0000313|EMBL:OEL17124.1};	Cytochrome P450 CYP2 subfamily	GO:0016021,integral component of membrane; GO:0016020,membrane; GO:0016711,flavonoid 3'-monooxygenase activity; GO:0020037,heme binding; GO:0005506,iron ion binding; GO:0016709,oxidoreductase activity, acting on paired donors, with incorporation or reduction of molecular oxygen, NAD(P)H as one donor, and incorporation of one atom of oxygen; GO:0009813,flavonoid biosynthetic process; GO:0044550,se…	Cytochrome P450
emFS6.839	5.67	4.99	5.7	5.19	4.5	3.73	4.51	3.86	5.24	2.74	3.34	3.29	3.06	4.11	2.92	3.2	4.55	1.95	2.98	3.64	3.13	3.03	3.56	1.69	2.31	1.84	2.31	3.98	3.41	3.31	3.73	2.07	2.44	3.52	3.76	3.11	chr01	33593553	33601169	K15407 queuine tRNA-ribosyltransferase subunit QTRTD1 [EC:2.4.2.29] | (RefSeq) queuine tRNA-ribosyltransferase subunit QTRTD1-like (A)	hypothetical protein PAHAL_C03588 [Panicum hallii]	--	RecName: Full=Queuine tRNA-ribosyltransferase accessory subunit 2 {ECO:0000256|HAMAP-Rule:MF_03043}; AltName: Full=Queuine tRNA-ribosyltransferase domain-containing protein 1 {ECO:0000256|HAMAP-Rule:MF_03043};	Queuine-tRNA ribosyltransferase	GO:0005737,cytoplasm; GO:0046872,metal ion binding; GO:0008479,queuine tRNA-ribosyltransferase activity; GO:0101030,tRNA-guanine transglycosylation	Queuine tRNA-ribosyltransferase
emFS6.840	12.54	18.96	14.59	29.49	20.67	25.84	30.27	31.36	29.09	14.54	17.15	19.52	14.87	15.14	10.65	10.19	9.11	12.37	24.55	28.05	22.23	15.27	18.56	12.77	14.99	16.14	18.42	17.15	19.39	17.21	17.11	18.61	20.54	15.35	17.6	12.15	chr01	33581914	33587346	K22378 E3 ubiquitin-protein ligase RNF181 [EC:2.3.2.27] | (RefSeq) probable E3 ubiquitin-protein ligase RHB1A isoform X1 (A)	probable E3 ubiquitin-protein ligase RHB1A [Setaria italica]	RecName: Full=Probable E3 ubiquitin-protein ligase RHB1A {ECO:0000305}; EC=2.3.2.27; AltName: Full=RING-H2 finger B1a {ECO:0000303|PubMed:9781696}; AltName: Full=RING-H2 zinc finger protein RHB1a {ECO:0000305}; AltName: Full=RING-type E3 ubiquitin transferase RHB1A {ECO:0000305};	SubName: Full=Uncharacterized protein {ECO:0000313|EMBL:KQK89530.1, ECO:0000313|EnsemblPlants:Si037750m};	FOG: Predicted E3 ubiquitin ligase	GO:0046872,metal ion binding; GO:0016740,transferase activity; GO:0016567,protein ubiquitination	Zinc finger, C3HC4 type (RING finger)
emFS6.841	3.15	3.78	3.07	3.37	3.44	3.62	5.64	4.54	5.21	2.28	2.58	2.52	3.34	2.84	3.25	3.46	4.62	2.2	3.46	4.52	3.71	4.12	3.84	2.77	3.06	4.14	4.92	6.79	4.42	5.06	5.37	3.98	4.1	4.96	5.38	4.81	chr01	33557373	33560275	--	hypothetical protein SETIT_038578mg [Setaria italica]	--	SubName: Full=Uncharacterized protein {ECO:0000313|EMBL:KQK89529.1, ECO:0000313|EnsemblPlants:Si038578m};	--	--	F-box
emFS6.843	19.75	0.43	0.53	0	4.12	2.78	0.06	0	0	0	1.14	0.43	6.83	1.88	15.62	17.06	17.93	0.05	1.49	1.61	0.81	0.13	0.66	0.15	0	0.31	0.63	3.56	0.51	1.36	2.4	0.64	1.04	1.54	0.7	4.23	chr01	33436971	33437960	--	--	--	--	--	--	--
emFS6.844	17.09	0.28	0.43	0	2.37	2.91	0	0	0	0.03	0.82	1.4	5.41	1.26	16.49	19.18	20.57	0	0.93	0.55	0.76	0.12	0.59	0.18	0.04	0.4	0.51	2.57	0.14	0.83	2.62	0.67	0.65	0.55	1.27	3.36	chr01	33435520	33436627	K04733 interleukin-1 receptor-associated kinase 4 [EC:2.7.11.1] | (RefSeq) G-type lectin S-receptor-like serine/threonine-protein kinase At1g67520 (A)	putative thaumatin domain family protein precursor [Zea mays]	RecName: Full=Thaumatin-like protein 1 {ECO:0000303|PubMed:15988566}; Short=AtTLP1 {ECO:0000303|PubMed:15988566}; Flags: Precursor;	SubName: Full=THAUMATIN-LIKE PROTEIN 1 {ECO:0000313|EMBL:AQK65835.1};	--	GO:0009682,induced systemic resistance; GO:0009617,response to bacterium; GO:0009723,response to ethylene	Thaumatin family
emFS6.845	4.22	0.05	0.4	0.64	0.86	0.34	4.86	0.97	0.92	0.05	0.17	0.27	1.17	0.22	2.96	3.02	3.9	0	0.27	0.3	0.11	2.61	0.3	0.08	0.56	0.08	0.15	0.41	0.01	0.19	0.67	0.1	0.16	0.33	0.34	0.49	chr01	33406200	33408378	K04733 interleukin-1 receptor-associated kinase 4 [EC:2.7.11.1] | (RefSeq) G-type lectin S-receptor-like serine/threonine-protein kinase At1g67520 (A)	thaumatin-like protein 1b [Sorghum bicolor]	RecName: Full=Thaumatin-like protein 1 {ECO:0000303|PubMed:15988566}; Short=AtTLP1 {ECO:0000303|PubMed:15988566}; Flags: Precursor;	SubName: Full=Uncharacterized protein {ECO:0000313|EMBL:EER91743.1};	--	GO:0009682,induced systemic resistance; GO:0009617,response to bacterium; GO:0009723,response to ethylene	Thaumatin family
emFS6.846	4.27	2.63	3.23	2.63	4.73	2.36	2.35	0.92	1.84	0.14	0.44	1.44	0.4	0.89	1.4	1.6	0.8	0.06	0.42	0.17	0.45	5	3.23	5.88	1.4	1.33	1.35	0.59	3.58	1.86	1.73	15.32	0.5	1.34	0.46	1.27	chr01	33232852	33234932	K04733 interleukin-1 receptor-associated kinase 4 [EC:2.7.11.1] | (RefSeq) glycerophosphodiester phosphodiesterase protein kinase domain-containing GDPDL2-like (A)	Pathogenesis-related thaumatin superfamily protein [Zea mays]	RecName: Full=Thaumatin-like protein 1 {ECO:0000303|PubMed:15988566}; Short=AtTLP1 {ECO:0000303|PubMed:15988566}; Flags: Precursor;	SubName: Full=Pathogenesis-related thaumatin superfamily protein {ECO:0000313|EMBL:ONM00771.1};	--	GO:0009682,induced systemic resistance; GO:0009617,response to bacterium; GO:0009723,response to ethylene	Beta-1,3-glucanase
emFS6.849	8.51	0	7.47	54.47	4.1	1.81	40.68	28.71	28.07	0	0	0	0	0	0	0	0	0	0.29	1.29	0.66	34.12	5.01	2.88	33.58	0.84	0	0	0	0.37	0.36	2.5	0	0	6.95	0	chr01	33211620	33211794	--	--	--	--	--	--	--
emFS6.850	0.1	0	0	0	1.85	1.11	1.27	0	0.02	0	0.16	0.3	1.49	0.57	1.76	1.31	7.1	0	2.51	1.41	1.06	0.6	0.69	0.18	0.28	0.68	0.82	2.09	0.34	1.16	1.6	0.5	0.62	0.89	1.02	3.34	chr01	33180766	33185385	K13946 auxin influx carrier (AUX1 LAX family) | (RefSeq) auxin transporter-like protein 3 (A)	auxin transporter-like protein 3 [Setaria italica]	RecName: Full=Auxin transporter-like protein 3;	SubName: Full=Uncharacterized protein {ECO:0000313|EMBL:KQK89520.1, ECO:0000313|EnsemblPlants:Si035069m};	Amino acid transporters	GO:0016021,integral component of membrane; GO:0005886,plasma membrane; GO:0015171,amino acid transmembrane transporter activity; GO:0015293,symporter activity; GO:0003333,amino acid transmembrane transport; GO:0009734,auxin-activated signaling pathway	Transmembrane amino acid transporter protein
emFS6.851	0	0	0	0	0	0	0	0	0	0	0	0	0	0	0	0	0	0	0	0	0	0.28	0	0	0	0	0	0	0	0	0	0	0	0	0	0	chr01	33164406	33164927	--	hypothetical protein PAHAL_B02337 [Panicum hallii]	--	SubName: Full=Uncharacterized protein {ECO:0000313|EMBL:OEL18519.1}; Flags: Fragment;	--	--	Probable lipid transfer
emFS6.853	0.12	0	0	0.38	0	0	0	0	0.05	0.05	0.22	0.11	0.88	0.22	0.05	0	0.15	0.32	0	0	0	1.41	0.79	0.43	0.24	0.25	0.06	0	0.1	0	0	0.19	0.1	0	0	0.18	chr01	33154479	33155223	--	uncharacterized protein LOC101768660 [Setaria italica]	--	SubName: Full=Uncharacterized protein {ECO:0000313|EMBL:KQK89512.1, ECO:0000313|EnsemblPlants:Si038090m};	--	--	Protease inhibitor/seed storage/LTP family
emFS6.854	7.99	8.43	7.15	7.17	9.11	8.46	8.24	8.68	10.07	8.19	9.53	8.98	7.89	10.21	7.52	7.53	7.79	6.24	8.79	8.33	9.19	7.4	4.56	5.72	6.59	7.49	7.87	7.72	7.05	6.9	8.44	7.86	6.94	7.67	9.21	7.66	chr01	33150922	33152905	K04733 interleukin-1 receptor-associated kinase 4 [EC:2.7.11.1] | (RefSeq) uncharacterized protein LOC105629380 (A)	uncharacterized protein LOC101768255 [Setaria italica]	--	SubName: Full=Uncharacterized protein {ECO:0000313|EMBL:KQK89510.1, ECO:0000313|EnsemblPlants:Si039805m};	--	--	Armadillo/beta-catenin-like repeat
emFS6.857	3.26	0.97	0.94	0.11	3.66	3.85	0.66	0.75	0.56	1.5	1.63	1.72	3.2	3.23	2.4	4.34	2.88	0.67	4.19	2.36	2.95	0.44	3.22	2.43	0.24	5.76	4.58	3.41	2.66	4.17	2.6	1.43	1.53	1.41	1.62	5.11	chr01	33010179	33014461	K15040 voltage-dependent anion channel protein 2 | (RefSeq) mitochondrial outer membrane protein porin 5-like (A)	mitochondrial outer membrane protein porin 5 [Setaria italica]	RecName: Full=Mitochondrial outer membrane protein porin 5; AltName: Full=Voltage-dependent anion-selective channel protein 5; Short=OsVDAC5;	SubName: Full=Uncharacterized protein {ECO:0000313|EMBL:KQK89324.1, ECO:0000313|EnsemblPlants:Si038708m};	Porin/voltage-dependent anion-selective channel protein	GO:0005741,mitochondrial outer membrane; GO:0046930,pore complex; GO:0015288,porin activity; GO:0008308,voltage-gated anion channel activity	Eukaryotic porin
emFS6.858	0	0	0	0	0	0	0	0	0	0	0	0	0	0	0	0	0	0	0	0	0	0	0	0	0	0	0	0	0	0	0	0	0	0	0	0	chr01	32971225	32971842	--	zinc finger protein 1 [Setaria italica]	RecName: Full=Zinc finger protein 36 {ECO:0000303|PubMed:25071223}; AltName: Full=Protein BROAD-SPECTRUM RESISTANCE DIGU 1 {ECO:0000303|PubMed:28666113};	SubName: Full=Uncharacterized protein {ECO:0000313|EMBL:KQL26491.1, ECO:0000313|EnsemblPlants:Si032711m};	FOG: Zn-finger	GO:0005634,nucleus; GO:0003677,DNA binding; GO:0046872,metal ion binding; GO:0006355,regulation of transcription, DNA-templated; GO:0006979,response to oxidative stress; GO:0009414,response to water deprivation; GO:0006351,transcription, DNA-templated	--
emFS6.859	259.44	0	0.07	0.07	16.85	13.09	17.17	0	0	0.17	19.99	39.31	106.38	7.24	190.91	420.13	113.71	0	0.02	0.04	0	0.36	0.06	0	0.03	0.06	0	0	0.14	0.1	0	0.07	0.03	0.47	0	0.02	chr01	32968908	32970312	--	hypothetical protein PAHAL_B02344 [Panicum hallii]	RecName: Full=Proline-rich protein 2; Short=AtPRP2; Flags: Precursor;	SubName: Full=Uncharacterized protein {ECO:0000313|EMBL:OEL23177.1};	--	GO:0005618,cell wall; GO:0005576,extracellular region; GO:0009664,plant-type cell wall organization	Pollen proteins Ole e I like
emFS6.860	15.59	14.56	14.69	14.16	14.72	13.29	18.65	19.43	21.73	11.56	11.32	13.91	19.33	17.12	14.35	18.18	22.7	13.88	18.71	18.81	22.21	14.5	14.72	12.11	13.88	19.54	18.8	20.51	19.45	18.43	18.81	16.69	17.88	24.06	23.13	18.84	chr01	32953046	32956865	--	hypothetical protein SORBI_3004G061701 [Sorghum bicolor]	--	SubName: Full=Uncharacterized protein {ECO:0000313|EMBL:JAE48934.1};	--	--	--
emFS6.861	116.05	0	0	0.02	0.58	2.09	0.17	0	0	0	1.72	1.16	13.37	1.78	66.03	172.92	25.37	0	0	0	0	0.11	0.09	0	0.05	0.08	0	0	0.04	0	0	0	0	0.16	0.05	0.33	chr01	32950003	32950990	--	proline-rich protein 4 [Setaria italica]	RecName: Full=Proline-rich protein 4; Short=AtPRP4; Flags: Precursor;	SubName: Full=Uncharacterized protein {ECO:0000313|EMBL:KQK89508.1, ECO:0000313|EnsemblPlants:Si037461m};	--	GO:0005618,cell wall; GO:0005576,extracellular region	Pollen proteins Ole e I like
emFS6.862	2.6	1.42	0.96	1.14	3.82	2.58	1.97	0.92	1.8	1.03	0.82	1.86	4.1	2.12	1.92	2.47	3.88	0.97	3.09	2.23	3.14	3.38	3.53	3.41	3.93	3.71	2.72	3.04	3.56	2.74	2.62	3.07	3.94	5.8	4.16	2.63	chr01	32862705	32863085	--	uncharacterized protein LOC103637724 [Zea mays]	--	SubName: Full=Uncharacterized protein {ECO:0000313|EMBL:ONM00160.1, ECO:0000313|EnsemblPlants:Zm00001d030101_P001};	--	--	--
emFS6.863	508.37	0.1	0.15	0.04	14.95	51.16	15.36	0	0	0.04	16.57	13.03	135.48	2.08	317.87	671.6	109.12	0	0	0	0	0	0	0	0	0	0	0	0	0	0	0	0	0.05	0	0	chr01	32816215	32817217	--	uncharacterized protein LOC542000 precursor [Zea mays]	RecName: Full=Proline-rich protein 4; Short=AtPRP4; Flags: Precursor;	SubName: Full=Proline-rich protein {ECO:0000313|EMBL:CAB65536.1}; SubName: Full=Proline-rich protein 2 {ECO:0000313|EMBL:ONM00794.1}; Flags: Precursor;	--	GO:0005618,cell wall; GO:0005576,extracellular region	Pollen proteins Ole e I like
emFS6.864	436.44	0.04	0.06	0.07	14.31	42.17	16.54	0	0	0.02	15.81	10.71	119.77	1.36	269.2	566.93	101.71	0	0	0	0	0	0	0	0	0	0	0	0	0	0	0	0	0.05	0	0.03	chr01	32815187	32816203	--	--	--	--	--	--	Procyclic acidic repetitive protein (PARP)
emFS6.866	2.31	2.67	3.29	0.36	0.67	0.68	0.42	0.11	0.18	0.33	0.39	0.54	2.04	1.07	1.89	1.85	2.28	0.88	2.83	3.38	2.86	1.03	1.33	0.98	1.41	1.71	1.23	1.7	1.5	1.57	2.81	1.62	2.91	3.07	3.79	1.91	chr01	32789176	32792929	K17422 large subunit ribosomal protein L41 | (RefSeq) LRR receptor-like kinase family protein (A)	hypothetical protein SETIT_038768mg [Setaria italica]	RecName: Full=Leucine-rich repeat receptor-like protein kinase PEPR1; EC=2.7.11.1; AltName: Full=Elicitor peptide 1 receptor 1; Short=PEP1 receptor 1; Flags: Precursor;	SubName: Full=Uncharacterized protein {ECO:0000313|EMBL:KQK89502.1, ECO:0000313|EnsemblPlants:Si038768m};	--	GO:0016021,integral component of membrane; GO:0005886,plasma membrane; GO:0009506,plasmodesma; GO:0005524,ATP binding; GO:0004383,guanylate cyclase activity; GO:0001653,peptide receptor activity; GO:0004674,protein serine/threonine kinase activity; GO:0006955,immune response; GO:0045087,innate immune response; GO:0009753,response to jasmonic acid; GO:0009611,response to wounding	Leucine Rich repeat
emFS6.867	0.56	0.11	0.18	0.2	0.29	0.33	0.05	0.19	0.03	0.07	0.13	0.17	0.32	0.13	0.64	1.17	0.77	0.08	1.72	1.5	2.08	0.26	0.42	0.2	0.2	1.02	0.61	0.52	0.19	0.46	0.55	0.47	0.78	0.66	1.35	1.93	chr01	32751946	32755442	K00924 kinase [EC:2.7.1.-] | (RefSeq) receptor protein kinase CLAVATA1 (A)	hypothetical protein PAHAL_D00559 [Panicum hallii]	RecName: Full=Leucine-rich repeat receptor-like protein kinase PEPR2; EC=2.7.11.1; AltName: Full=Elicitor peptide 1 receptor 2; Short=PEP1 receptor 2; Flags: Precursor;	SubName: Full=Uncharacterized protein {ECO:0000313|EMBL:OQU80948.1};	--	GO:0016021,integral component of membrane; GO:0005886,plasma membrane; GO:0005524,ATP binding; GO:0042277,peptide binding; GO:0004674,protein serine/threonine kinase activity; GO:0042742,defense response to bacterium; GO:0009753,response to jasmonic acid; GO:0009611,response to wounding	Leucine rich repeat N-terminal domain
emFS6.871	24.79	18.52	20.32	24.68	37.23	30.17	36.64	31.3	31.68	10.02	11.45	19.59	27.57	25.19	26.61	31.24	33.45	9.13	37.28	38.31	35.39	24.77	19.45	13.27	8.35	29.15	31.68	31.51	25.77	28.73	34.71	19.43	25.88	23.77	26.34	39.85	chr01	32341479	32351277	K01785 aldose 1-epimerase [EC:5.1.3.3] | (RefSeq) aldose 1-epimerase (A)	aldose 1-epimerase [Sorghum bicolor]	--	RecName: Full=Aldose 1-epimerase {ECO:0000256|PIRNR:PIRNR005096}; EC=5.1.3.3 {ECO:0000256|PIRNR:PIRNR005096}; AltName: Full=Galactose mutarotase {ECO:0000256|PIRNR:PIRNR005096};	Predicted mutarotase	GO:0048046,apoplast; GO:0005829,cytosol; GO:0004034,aldose 1-epimerase activity; GO:0030246,carbohydrate binding; GO:0033499,galactose catabolic process via UDP-galactose; GO:0006006,glucose metabolic process	Aldose 1-epimerase
emFS6.872	9.93	9.41	7.05	9.13	10.48	9.34	10.31	6.69	7.31	7.33	6.9	8.51	7.67	9.92	8.07	8.58	9.05	3.33	19.93	19.06	19.49	9.58	9.68	8.58	4.48	11.69	13.22	11.63	10.79	13.59	12.02	11.67	10.1	13.86	11.31	12.16	chr01	32337659	32340731	K01426 amidase [EC:3.5.1.4] | (RefSeq) putative amidase C869.01 (A)	putative amidase C869.01 [Sorghum bicolor]	RecName: Full=Probable amidase At4g34880 {ECO:0000305}; EC=3.5.1.4 {ECO:0000250|UniProtKB:Q9FR37};	SubName: Full=Uncharacterized protein {ECO:0000313|EMBL:KXG38675.1};	Amidases	GO:0004040,amidase activity	Amidase
emFS6.874	0	0	0	0.02	2.37	0.9	0.12	0	0	0	0.07	0.17	1.46	0.12	2.81	1.65	7.01	0	0	0	0	0.19	0.09	0	0.03	0.05	0.03	0.57	0	0.02	0.15	0.02	0	0.16	0.09	0.11	chr01	32251299	32252947	K03921 acyl-[acyl-carrier-protein] desaturase [EC:1.14.19.2 1.14.19.11 1.14.19.26] | (RefSeq) acyl-[acyl-carrier-protein] desaturase 6, chloroplastic (A)	acyl-[acyl-carrier-protein]	RecName: Full=Acyl-[acyl-carrier-protein] desaturase 6, chloroplastic; EC=1.14.19.-; Flags: Precursor;	SubName: Full=Uncharacterized protein {ECO:0000313|EMBL:EER91728.1};	--	GO:0009507,chloroplast; GO:0045300,acyl-[acyl-carrier-protein] desaturase activity; GO:0046872,metal ion binding; GO:0006633,fatty acid biosynthetic process	Rubrerythrin
emFS6.882	2.83	9.68	3.8	1.85	0.77	1.01	5.97	7.13	6.83	12.15	10.39	7.11	3.94	4.73	2.41	2.04	2.79	10.3	8.65	11.5	9.11	1.91	2.98	2.04	12.19	3.81	4	5.24	4.84	3.5	6.19	4.41	7.55	38.53	26.25	11.53	chr01	32017179	32018048	K01802 peptidylprolyl isomerase [EC:5.2.1.8] | (RefSeq) peptidyl-prolyl cis-trans isomerase (A)	hypothetical protein PAHAL_J00020 [Panicum hallii]	RecName: Full=Peptidyl-prolyl cis-trans isomerase; Short=PPIase; EC=5.2.1.8; AltName: Full=Cyclophilin; AltName: Full=Cyclosporin A-binding protein; AltName: Full=Rotamase;	RecName: Full=Peptidyl-prolyl cis-trans isomerase {ECO:0000256|RuleBase:RU363019}; Short=PPIase {ECO:0000256|RuleBase:RU363019}; EC=5.2.1.8 {ECO:0000256|RuleBase:RU363019};	Cyclophilin type peptidyl-prolyl cis-trans isomerase	GO:0005737,cytoplasm; GO:0003755,peptidyl-prolyl cis-trans isomerase activity; GO:0006457,protein folding	Cyclophilin type peptidyl-prolyl cis-trans isomerase/CLD
emFS6.883	5.99	7.83	6.83	16.84	12.36	9.67	9.14	6.5	10.28	2.65	4.64	5.07	11.87	9.8	4.62	6.99	9.54	4.23	9.86	11.68	9.61	5.45	6.79	4.77	6.53	6.06	6.15	9.66	7.93	7.95	9.12	8.57	8.67	12.47	13.06	7.16	chr01	31957503	32005915	K14311 nuclear pore complex protein Nup188 | (RefSeq) uncharacterized protein LOC8067606 (A)	uncharacterized protein LOC8067606 [Sorghum bicolor]	--	SubName: Full=Uncharacterized protein {ECO:0000313|EMBL:OQU82713.1};	Uncharacterized conserved protein	--	--
emFS6.884	5.02	8.7	7.37	19.73	13.93	9.13	10.99	6.91	9.93	2.62	4.67	5.77	11.46	10.8	5.05	7.77	9.7	3.88	11.55	12.81	11.38	5.55	7.8	5.07	4.75	5.68	6.12	10.2	8.1	7.38	9.28	7.27	9.35	12.04	10.79	6.86	chr01	31944448	31957192	K14311 nuclear pore complex protein Nup188 | (RefSeq) uncharacterized protein LOC100279122 (A)	uncharacterized protein LOC100279122 isoform X1 [Zea mays]	--	SubName: Full=Uncharacterized protein {ECO:0000313|EMBL:OQU82713.1};	--	--	Nucleoporin subcomplex protein binding to Pom34
emFS6.890	0	0	0	0.07	0	0	0.01	0.02	0	0	0	0	0	0	0	0	0	0	0	0	0	0.02	0	0	0	0	0	0	0	0	0	0	0	0	0	0	chr01	31688762	31691348	K23222 nuclease HARBI1 [EC:3.1.-.-] | (RefSeq) uncharacterized protein LOC101755964 (A)	uncharacterized protein LOC109738220 [Aegilops tauschii subsp. tauschii]	RecName: Full=Protein ALP1-like {ECO:0000305}; EC=3.1.-.-;	SubName: Full=Uncharacterized protein {ECO:0000313|EnsemblPlants:OB03G24890.1};	Predicted transposase	GO:0005634,nucleus; GO:0046872,metal ion binding; GO:0004518,nuclease activity	Transposase DDE domain
emFS6.891	3.43	0.17	0.04	0	0.82	0.95	0.52	0.04	0.15	0.14	0.87	1.3	2.79	0.6	4.41	5.43	7.09	0	2.5	2.2	2.43	2.28	2.96	2.99	0.93	4.77	2.5	2.21	1.03	2.63	1.6	3.45	1.37	1.88	15.13	4.42	chr01	31663311	31664431	K13993 HSP20 family protein | (RefSeq) small heat shock protein, chloroplastic-like (A)	hypothetical protein PAHAL_J00016 [Panicum hallii]	RecName: Full=Small heat shock protein, chloroplastic; Flags: Precursor;	SubName: Full=Uncharacterized protein {ECO:0000313|EMBL:KQK89477.1, ECO:0000313|EnsemblPlants:Si037486m};	Molecular chaperone (small heat-shock protein Hsp26/Hsp42)	GO:0009507,chloroplast	Hsp20/alpha crystallin family
emFS6.892	11.83	0.2	0.05	0.04	5.5	2.68	2.58	0.08	0.13	0.39	2.29	4.75	10.69	1.97	10.84	12.17	14.09	0.04	5.25	1.72	2.51	2.48	5.14	6.75	0.1	22.46	6.71	4.82	0.96	7.89	3.01	6.87	2.75	3.92	19.75	10.53	chr01	31660602	31661691	K13993 HSP20 family protein | (RefSeq) small heat shock protein, chloroplastic (A)	small heat shock protein, chloroplastic [Setaria italica]	RecName: Full=Small heat shock protein, chloroplastic; Flags: Precursor;	SubName: Full=Uncharacterized protein {ECO:0000313|EMBL:KQK89476.1, ECO:0000313|EnsemblPlants:Si037306m};	--	GO:0009507,chloroplast	HSP20-like domain found in ArsA
emFS6.893	2.19	5.03	5.27	1.01	1.69	2.7	1.75	2.07	1.31	1.52	1.57	1.46	1.17	1.36	1.5	1.2	2.21	1.07	374.64	432.59	452.73	26.56	71.92	71.39	14.82	34.36	29.62	83.75	138.66	132.36	70.93	145.79	150.38	212.37	165.5	163.59	chr01	31630604	31646511	K00001 alcohol dehydrogenase [EC:1.1.1.1] | (RefSeq) alcohol dehydrogenase-like 4 (A)	alcohol dehydrogenase-like 4 isoform X2 [Setaria italica]	RecName: Full=Alcohol dehydrogenase-like 3; EC=1.1.1.1 {ECO:0000250|UniProtKB:P06525};	SubName: Full=Uncharacterized protein {ECO:0000313|EMBL:KQK89475.1, ECO:0000313|EnsemblPlants:Si035943m};	Alcohol dehydrogenase, class III	GO:0005737,cytoplasm; GO:0004022,alcohol dehydrogenase (NAD) activity; GO:0008270,zinc ion binding	Zinc-binding dehydrogenase
emFS6.897	74.58	67.6	36.36	78.24	55.85	89.88	97.11	73.4	78.58	59.36	48.01	59.72	35.49	25.65	43.2	64.75	43.51	24.62	141.69	142.92	154.22	82.06	81.25	60.16	98.7	69.8	82.54	131.25	147.82	169.37	114.64	169.21	136.45	207.73	221.69	115.8	chr01	31532281	31539578	K00001 alcohol dehydrogenase [EC:1.1.1.1] | (RefSeq) alcohol dehydrogenase-like 4 (A)	alcohol dehydrogenase-like 4 isoform X2 [Setaria italica]	RecName: Full=Alcohol dehydrogenase-like 3; EC=1.1.1.1 {ECO:0000250|UniProtKB:P06525};	SubName: Full=Uncharacterized protein {ECO:0000313|EMBL:KQK89473.1, ECO:0000313|EnsemblPlants:Si036012m};	Alcohol dehydrogenase, class III	GO:0005737,cytoplasm; GO:0004022,alcohol dehydrogenase (NAD) activity; GO:0008270,zinc ion binding	UDP-glucose/GDP-mannose dehydrogenase family, NAD binding domain
emFS6.903	0	0	0	0	0	0	0	0	0	0	0	0	0	0	0	0	0	0	0	0	0	0	0	0	0	0	0	0	0	0	0	0	0	0	0	0	chr01	31397196	31397837	K12479 vacuolar protein sorting-associated protein 45 | (RefSeq) LOC109771950; vacuolar protein sorting-associated protein 45 homolog (A)	Vacuolar protein sorting-associated protein 45-like protein [Triticum urartu]	RecName: Full=Vacuolar protein sorting-associated protein 45 homolog; Short=AtVPS45;	SubName: Full=Uncharacterized protein {ECO:0000313|EnsemblPlants:HORVU2Hr1G062800.4};	Vacuolar sorting protein VPS45/Stt10 (Sec1 family)	GO:0009705,plant-type vacuole membrane; GO:0005802,trans-Golgi network; GO:0006886,intracellular protein transport; GO:0006904,vesicle docking involved in exocytosis	Sec1 family
emFS6.908	0	0	0	0	0	0	0	0	0	0	0.07	0	0	0	0	0	0	0	0	0	0	0	0	0	0	0	0	0	0	0	0	0	0	0	0	0	chr01	31267234	31267801	K14509 ethylene receptor [EC:2.7.13.-] | (RefSeq) ethylene receptor 3 (A)	hypothetical protein OsI_22363 [Oryza sativa Indica Group]	RecName: Full=Protein FAR1-RELATED SEQUENCE 5;	SubName: Full=Uncharacterized protein {ECO:0000313|EMBL:EEC80320.1};	--	GO:0005634,nucleus; GO:0008270,zinc ion binding; GO:0006355,regulation of transcription, DNA-templated	MULE transposase domain
emFS6.912	25.48	33.11	31.44	40.57	38.98	40.41	42.78	45.32	45.02	34.23	31.99	34.51	30.65	30.99	27.17	34.09	32.99	29.88	42.21	43.99	43.93	31.72	38.61	36.28	33.64	34.17	36.05	38.58	36.78	32.29	34.71	38.97	39.82	37.57	39.15	31.75	chr01	31223036	31232179	K12479 vacuolar protein sorting-associated protein 45 | (RefSeq) vacuolar protein sorting-associated protein 45 homolog (A)	vacuolar protein sorting-associated protein 45 homolog [Setaria italica]	RecName: Full=Vacuolar protein sorting-associated protein 45 homolog; Short=AtVPS45;	SubName: Full=Uncharacterized protein {ECO:0000313|EMBL:KQK89562.1, ECO:0000313|EnsemblPlants:Si034925m};	Vacuolar sorting protein VPS45/Stt10 (Sec1 family)	GO:0009705,plant-type vacuole membrane; GO:0005802,trans-Golgi network; GO:0006886,intracellular protein transport; GO:0006904,vesicle docking involved in exocytosis	Sec1 family
emOS117.10	0.52	2.86	1.35	8.69	6.2	2.59	0.64	0	0.02	6.43	245.82	73.97	90.03	47.81	30.62	6.08	12.38	282.94	0.12	0.12	4.52	29.51	13.94	48.05	48.09	9.91	8.15	1.43	9.03	5.28	1.34	9.05	0.39	9.29	1.03	2.41	chr01	24775383	24776208	K13464 jasmonate ZIM domain-containing protein | (RefSeq) protein TIFY 3A-like (A)	hypothetical protein BAE44_0019818 [Dichanthelium oligosanthes]	RecName: Full=Protein TIFY 11e {ECO:0000305}; Short=OsTIFY11e {ECO:0000303|PubMed:19618278}; AltName: Full=Jasmonate ZIM domain-containing protein 13 {ECO:0000305}; Short=OsJAZ13 {ECO:0000303|PubMed:19618278};	SubName: Full=Uncharacterized protein {ECO:0000313|EMBL:OEL19164.1};	--	GO:0005634,nucleus; GO:0003714,transcription corepressor activity; GO:1903507,negative regulation of nucleic acid-templated transcription; GO:0031347,regulation of defense response; GO:2000022,regulation of jasmonic acid mediated signaling pathway; GO:0006355,regulation of transcription, DNA-templated; GO:0009611,response to wounding; GO:0006351,transcription, DNA-templated	Divergent CCT motif
emOS117.100	0	0	0	0.02	0.13	0.3	0.03	0.03	0	0	0	0	0	0	0.03	0.04	0	0	0.3	0.14	0.1	0.55	0.2	0.12	0	0	0	0	0.05	0	0.01	0	0	0.1	0	0.38	chr01	27339753	27342509	K01858 myo-inositol-1-phosphate synthase [EC:5.5.1.4] | (RefSeq) inositol-3-phosphate synthase-like (A)	inositol-3-phosphate synthase 1 [Setaria italica]	RecName: Full=Inositol-3-phosphate synthase 1 {ECO:0000305}; Short=MIP synthase 1 {ECO:0000305}; EC=5.5.1.4 {ECO:0000305}; AltName: Full=Myo-inositol 1-phosphate synthase {ECO:0000305}; Short=IPS {ECO:0000305}; Short=MI-1-P synthase {ECO:0000305}; AltName: Full=OsINO1-2 {ECO:0000305};	SubName: Full=Uncharacterized protein {ECO:0000313|EMBL:KQK89276.1, ECO:0000313|EnsemblPlants:Si039028m};	Myo-inositol-1-phosphate synthase	GO:0005737,cytoplasm; GO:0004512,inositol-3-phosphate synthase activity; GO:0006021,inositol biosynthetic process; GO:0008654,phospholipid biosynthetic process	Myo-inositol-1-phosphate synthase
emOS117.106	30.04	30.29	30.07	23.79	22.7	20.15	25.48	25.47	31.46	25.47	16.91	19.59	26.27	17.76	20.33	22.51	26.85	20.85	21.02	22.54	22.4	15.37	19.41	19.35	16.63	19.29	22.02	21.54	17.83	21.92	21.23	17.89	18.56	19.91	21.2	20.15	chr01	27588855	27589651	--	--	--	--	--	--	--
emOS117.107	62.58	68.38	67.15	56.71	56.6	51.05	60.25	58.9	68.31	47.04	46.36	47.39	65.25	39.23	48.59	51.55	68.65	46.31	38.34	46.03	47.8	43.72	41.44	35.63	34.37	44.33	51.81	54.62	48.94	46.55	45.44	40.79	43.95	52.41	57.26	46.63	chr01	27590142	27591305	--	--	--	--	--	--	--
emOS117.108	0	0	0	0	0	0	0	0	0	0	0	0	0	0	0	0	0	0	0	0	0	0.2	0	0.12	0	0	0	0	0	0	0	0	0	0	0	0	chr01	27657363	27657858	K14209 solute carrier family 36 (proton-coupled amino acid transporter) | (RefSeq) amino acid transporter ANTL1-like (A)	hypothetical protein SETIT_012186mg, partial [Setaria italica]	RecName: Full=Amino acid transporter AVT3A {ECO:0000305}; Short=AtAvt3A {ECO:0000303|PubMed:27925655}; AltName: Full=Aromatic and neutral amino acid transporter-like protein 3 {ECO:0000305};	SubName: Full=Uncharacterized protein {ECO:0000313|EMBL:KQK98476.1}; Flags: Fragment;	--	GO:0016021,integral component of membrane; GO:0005774,vacuolar membrane; GO:0015171,amino acid transmembrane transporter activity; GO:0015173,aromatic amino acid transmembrane transporter activity; GO:0015175,neutral amino acid transmembrane transporter activity; GO:0003333,amino acid transmembrane transport; GO:0015801,aromatic amino acid transport; GO:0015804,neutral amino acid transport	--
emOS117.109	14.6	17.76	15.92	18.92	18.4	21.58	22.11	25.12	24.29	22.65	24.52	23.67	21.85	22.54	18.33	17.72	20.27	24.1	18.02	19.34	17.26	17.84	18.16	18.24	17.05	19.06	22.28	19.05	18.56	20.17	17.27	22.25	20.46	19.22	19.71	15.17	chr01	27658482	27664869	K14494 DELLA protein | (RefSeq) DELLA protein RGL2 (A)	scarecrow-like protein 21 [Setaria italica]	RecName: Full=Chitin-inducible gibberellin-responsive protein 2;	SubName: Full=Uncharacterized protein {ECO:0000313|EMBL:KQK89279.1, ECO:0000313|EnsemblPlants:Si035052m};	--	GO:0005634,nucleus; GO:0003700,DNA-binding transcription factor activity; GO:0043565,sequence-specific DNA binding; GO:0006355,regulation of transcription, DNA-templated; GO:0006351,transcription, DNA-templated	GRAS domain family
emOS117.11	0	0	0	0	0	0	0.09	0	0.28	0.55	0.09	0.19	0.25	0.19	0.32	0.26	0	0.24	0	0	0	0	0	0	0	0	0	0	0	0.15	0	0	0	0.11	0.05	0	chr01	24795431	24797209	--	--	--	--	--	--	--
emOS117.110	0	0	0	0.03	0	0.02	0	0	0.04	0.02	0	0	0.03	0	0	0	0	0.02	0	0	0.02	0.02	0	0.01	0	0	0	0	0	0	0.02	0	0	0.07	0	0	chr01	27666204	27668629	K04460 serine/threonine-protein phosphatase 5 [EC:3.1.3.16] | (RefSeq) zinc finger BED domain-containing protein RICESLEEPER 2-like isoform X1 (A)	Putative transposable element [Oryza sativa Japonica Group]	RecName: Full=Zinc finger BED domain-containing protein RICESLEEPER 2; AltName: Full=Transposase-like protein RICESLEEPER 2;	SubName: Full=HAT family dimerisation domain containing protein {ECO:0000313|EMBL:AAP52341.1}; SubName: Full=Os10g0170600 protein {ECO:0000313|EMBL:BAF26148.2}; SubName: Full=Putative transposable element {ECO:0000313|EMBL:AAM74247.1};	Tam3-transposase (Ac family)	GO:0005634,nucleus; GO:0003700,DNA-binding transcription factor activity; GO:0046872,metal ion binding; GO:0046983,protein dimerization activity; GO:0000977,RNA polymerase II regulatory region sequence-specific DNA binding; GO:0009791,post-embryonic development; GO:0006357,regulation of transcription by RNA polymerase II; GO:0006351,transcription, DNA-templated	BED zinc finger
emOS117.111	0.58	0.09	0.37	0.99	2.37	2.43	0.36	0.29	0.25	0.74	0.84	0.66	0.79	1.01	0.33	0.34	0.11	0.26	2.48	2.6	6.89	6.63	8.39	12.59	10.2	2.61	2.58	1.48	4.9	1.75	1.51	5.75	0.75	2.42	1.05	1.38	chr01	27698754	27700428	--	hypothetical protein PAHAL_H01686 [Panicum hallii]	--	SubName: Full=Uncharacterized protein {ECO:0000313|EMBL:AAL82666.1};	--	--	--
emOS117.115	0	0.26	0.26	0	0	0	0	0	0	0.04	0	0.04	0	0.13	0.08	0.07	0.04	0.04	0	0.05	0.05	0	0	0	0	0	0	0	0	0	0	0	0	0	0	0	chr01	27876018	27877039	K19984 exocyst complex component 5 | (RefSeq) uncharacterized protein LOC113272286 (A)	zinc finger BED domain-containing protein RICESLEEPER 2-like [Setaria italica]	RecName: Full=Zinc finger BED domain-containing protein RICESLEEPER 2; AltName: Full=Transposase-like protein RICESLEEPER 2;	SubName: Full=Uncharacterized protein {ECO:0000313|EMBL:JAE22323.1};	Tam3-transposase (Ac family)	GO:0005634,nucleus; GO:0003700,DNA-binding transcription factor activity; GO:0046872,metal ion binding; GO:0046983,protein dimerization activity; GO:0000977,RNA polymerase II regulatory region sequence-specific DNA binding; GO:0009791,post-embryonic development; GO:0006357,regulation of transcription by RNA polymerase II; GO:0006351,transcription, DNA-templated	--
emOS117.12	20.52	21.41	20.91	37.13	34.14	33.73	40.76	41.12	45.91	24.04	23.9	24.33	30.64	22.72	25.57	26.46	30.1	20.45	26.26	27.42	26.42	44.89	40.27	39.35	35.45	34.27	34.34	36.31	37.79	33.62	36.63	42.12	40.4	35.64	38.69	30.84	chr01	24830624	24837075	K03136 transcription initiation factor TFIIE subunit alpha | (RefSeq) transcription initiation factor IIE subunit alpha (A)	hypothetical protein BAE44_0009089 [Dichanthelium oligosanthes]	--	SubName: Full=Uncharacterized protein {ECO:0000313|EMBL:OEL29893.1};	Transcription initiation factor IIE, alpha subunit	GO:0043565,sequence-specific DNA binding; GO:0006355,regulation of transcription, DNA-templated; GO:0006367,transcription initiation from RNA polymerase II promoter	TFIIE alpha subunit
emOS117.122	10.49	3.15	1.83	7.34	13.54	12.94	8.03	6.25	10.64	1.07	1.52	4.2	3.59	4.4	2.99	7.91	7.28	1.01	66.23	59.51	55.53	43.32	46.44	33.24	126.87	62.33	49.71	118.55	94.41	103.64	62.22	157.58	138.28	64.25	98.19	62.75	chr01	28174973	28176121	--	hypothetical protein SETIT_038319mg [Setaria italica]	--	SubName: Full=Uncharacterized protein {ECO:0000313|EMBL:KQK89291.1, ECO:0000313|EnsemblPlants:Si038319m};	--	--	--
emOS117.123	54.47	45.91	50.3	32.85	35.11	32.99	31.97	24.17	30.53	28.03	31.47	26.91	36.76	29.38	31.87	32.45	32.52	34.06	22.17	25.32	23.73	21.21	21.78	16.52	16.98	22.08	25.52	29.63	27.56	29.21	22.97	22.55	29.7	25.63	27.13	24.5	chr01	28177510	28184754	K17790 mitochondrial import inner membrane translocase subunit TIM22 | (RefSeq) protein translocase/ protein transporter (A)	protein translocase/ protein transporter [Zea mays]	RecName: Full=Mitochondrial import inner membrane translocase subunit TIM22-3;	SubName: Full=Protein translocase/ protein transporter {ECO:0000313|EMBL:ACG31334.1};	Mitochondrial import inner membrane translocase, subunit TIM17	GO:0009941,chloroplast envelope; GO:0016021,integral component of membrane; GO:0005743,mitochondrial inner membrane; GO:0015266,NA; GO:0033365,protein localization to organelle	Tim17/Tim22/Tim23/Pmp24 family
emOS117.125	13.95	18.13	14.72	9.44	11.19	12.96	8.62	7.33	7.47	4.43	4.64	5.46	7.8	7.84	6.88	9.09	9.71	5.57	11.97	11.84	9.79	8.85	8.21	7.85	7	9.49	13.18	11.95	14.46	14.93	11.61	11.79	11.15	9.43	12.13	15.12	chr01	28336218	28338996	K17535 serine/threonine-protein kinase TNNI3K [EC:2.7.11.1] | (RefSeq) uncharacterized protein LOC110615575 (A)	F-box/kelch-repeat protein At1g22040 [Setaria italica]	RecName: Full=F-box/kelch-repeat protein At1g22040;	SubName: Full=Uncharacterized protein {ECO:0000313|EMBL:KQK89297.1, ECO:0000313|EnsemblPlants:Si035480m};	FOG: Kelch repeat	--	F-box-like
emOS117.129	94.96	67.44	68.22	57.49	83.94	90.1	65.6	45.16	38.84	175.86	137.45	108.96	112.61	121.74	94.69	160.38	85.63	72.5	103.67	57.71	54.19	35.18	42.59	49.23	28.25	52.38	53.58	52.77	62.97	55.14	49.8	73.5	57.45	76.25	59.83	104.37	chr01	28648653	28661375	K11262 acetyl-CoA carboxylase / biotin carboxylase 1 [EC:6.4.1.2 6.3.4.14 2.1.3.15] | (RefSeq) acetyl-CoA carboxylase 1 (A)	hypothetical protein PAHAL_I03337 [Panicum hallii]	RecName: Full=Acetyl-CoA carboxylase 1; EC=6.4.1.2; Includes: RecName: Full=Biotin carboxylase; EC=6.3.4.14;	SubName: Full=Uncharacterized protein {ECO:0000313|EMBL:KXG23590.1};	Acetyl-CoA carboxylase	GO:0005829,cytosol; GO:0003989,acetyl-CoA carboxylase activity; GO:0005524,ATP binding; GO:0004075,biotin carboxylase activity; GO:0046872,metal ion binding; GO:0006633,fatty acid biosynthetic process; GO:2001295,malonyl-CoA biosynthetic process	D-ala D-ala ligase C-terminus
emOS117.130	0	0	0	0.11	0	0	0.46	0.12	0	0	0	0	0	0	0	0.1	0.06	0	0	0	0	0	0	0	0	0	0	0	0	0	0	0.11	0	0	0	0	chr01	28668800	28669120	--	--	--	--	--	--	--
emOS117.133	0.29	0	0	1.49	0.62	0.53	0.75	0.68	0.62	0.04	0.37	0.14	1.73	0.13	0.99	1.08	1.61	0.02	0.15	0.2	0.2	3.4	2.41	1.1	0.83	1.71	1.33	0.73	0.7	1.11	0.82	0.75	0.66	0.32	0.98	0.63	chr01	28850390	28853841	K02184 formin 2 | (RefSeq) formin-like protein 1 (A)	hypothetical protein PAHAL_J01848 [Panicum hallii]	RecName: Full=Formin-like protein 4; AltName: Full=OsFH4; Flags: Precursor;	RecName: Full=Formin-like protein {ECO:0000256|RuleBase:RU361260};	Rho GTPase effector BNI1 and related formins	GO:0016021,integral component of membrane	Formin Homology 2 Domain
emOS117.136	2.67	1.66	1.5	3.43	3.93	2.82	6.02	3.99	5.13	2.25	2.8	3.02	4.24	2.29	3.89	3.8	6.17	3.83	0.68	0.55	0.53	1.87	1.15	0.77	1.1	1.34	2.51	2.51	1.58	2.02	1.9	1.13	2.58	2.04	2.25	2.23	chr01	28903290	28904372	K01181 endo-1,4-beta-xylanase [EC:3.2.1.8] | (RefSeq) LOW QUALITY PROTEIN: endo-1,4-beta-xylanase A-like (A)	hypothetical protein SETIT_039641mg, partial [Setaria italica]	--	SubName: Full=Uncharacterized protein {ECO:0000313|EMBL:KQK89322.1, ECO:0000313|EnsemblPlants:Si039641m};	--	GO:0004553,hydrolase activity, hydrolyzing O-glycosyl compounds; GO:0005975,carbohydrate metabolic process	Glycosyl hydrolase family 10
emOS117.137	0.84	0.35	1.48	1.56	2.87	1.94	3.2	2.76	2.2	1.68	1.85	0.98	2.46	1.4	2.25	1.76	2.71	1.85	0	0.23	0.9	0.83	0.47	0.54	0.79	0.8	1.74	2.17	1.32	1.01	1.58	0.48	1.38	1.71	1.05	1.87	chr01	28904384	28905779	K01181 endo-1,4-beta-xylanase [EC:3.2.1.8] | (RefSeq) uncharacterized protein LOC111387548 (A)	hypothetical protein SETIT_039641mg, partial [Setaria italica]	--	SubName: Full=Uncharacterized protein {ECO:0000313|EMBL:KQK89322.1, ECO:0000313|EnsemblPlants:Si039641m};	--	GO:0004553,hydrolase activity, hydrolyzing O-glycosyl compounds; GO:0005975,carbohydrate metabolic process	Carbohydrate binding domain
emOS117.138	0	0	0.05	0	0	0	0	0	0	0.02	0	0	0	0.09	0	0	0	0	0	0	0	0	0	0	0	0	0	0	0	0	0	0	0	0	0	0	chr01	28911510	28913282	K01181 endo-1,4-beta-xylanase [EC:3.2.1.8] | (RefSeq) endo-1,4-beta-xylanase-like (A)	uncharacterized protein LOC101782274 [Setaria italica]	--	SubName: Full=Uncharacterized protein {ECO:0000313|EMBL:KQK89321.1, ECO:0000313|EnsemblPlants:Si039948m};	--	GO:0004553,hydrolase activity, hydrolyzing O-glycosyl compounds; GO:0005975,carbohydrate metabolic process	Carboxypeptidase regulatory-like domain
emOS117.139	50.1	50.4	43.76	66.61	54.11	65.26	72.02	89.84	110.58	113.49	91.69	92.15	75.22	68.06	62.96	52.64	74.52	94.02	87.67	80.09	94.64	40.41	56.26	57.49	54.8	49.14	50.12	73.22	60.24	75.25	58.06	63.84	63.77	77.56	70.8	61.39	chr01	28924533	28926729	--	--	--	--	--	--	--
emOS117.140	0.36	0	0	0.32	0	0	0.12	0	0.03	0.47	0.2	0	0.18	0.33	0.13	0	0	0.06	0.09	0	0.23	0.11	0	0	0.43	0	0	0	0	0	0	0	0	0	0	0	chr01	28948906	28949642	--	hypothetical protein SETIT_024634mg, partial [Setaria italica]	--	RecName: Full=RING-type E3 ubiquitin transferase {ECO:0000256|SAAS:SAAS00702733}; EC=2.3.2.27 {ECO:0000256|SAAS:SAAS00702733};	--	GO:0004842,ubiquitin-protein transferase activity	--
emOS117.15	12.63	17.07	14.4	26.06	28.73	29.27	26.88	30.51	30.49	15.49	15.93	18.89	18.66	17.17	14.51	18.12	17.64	12.26	29.2	31.94	29.06	29.05	32.37	35.04	29.22	30.4	31.7	33.03	28.96	29.01	30.97	37.81	36.94	30.89	31.53	22.22	chr01	24876800	24885516	K11293 protein HIRA/HIR1 | (RefSeq) hypothetical protein (A)	uncharacterized protein LOC101785908 [Setaria italica]	--	SubName: Full=Uncharacterized protein {ECO:0000313|EMBL:KQK89060.1, ECO:0000313|EnsemblPlants:Si033926m};	--	--	Spt20 family
emOS117.19	0.11	0	0	0	0.32	0.18	0.1	0.02	0.03	0.05	0.3	0.1	0.78	0.41	0.82	0.73	0.98	0.02	4.23	4.48	4.63	1.48	1.35	1.21	0.54	0.33	0.39	1.09	0.82	0.41	0.68	0.39	0.46	2.11	3.16	5.01	chr01	24978362	24983330	K00814 alanine transaminase [EC:2.6.1.2] | (RefSeq) alanine aminotransferase 2 isoform X1 (A)	alanine aminotransferase 2 isoform X1 [Sorghum bicolor]	RecName: Full=Alanine aminotransferase 2; Short=ALAAT-2; EC=2.6.1.2; AltName: Full=Glutamate pyruvate transaminase 2; Short=GPT; AltName: Full=Glutamic--alanine transaminase 2; AltName: Full=Glutamic--pyruvic transaminase 2;	SubName: Full=Uncharacterized protein {ECO:0000313|EMBL:KQK89058.1, ECO:0000313|EnsemblPlants:Si035423m};	Alanine aminotransferase	GO:0004021,L-alanine:2-oxoglutarate aminotransferase activity; GO:0030170,pyridoxal phosphate binding; GO:0009058,biosynthetic process; GO:0042853,L-alanine catabolic process	Aminotransferase class I and II
emOS117.20	102.66	224.15	305.88	169.05	115.61	140.11	123.32	209.19	179	611.46	570.35	309.57	233.64	264.42	463.86	82.33	125.34	430.1	114	134.01	134.62	323.78	305.19	337.79	797.75	528.85	329.13	250.71	195.12	196.1	222.08	340.18	222.87	200.33	198.83	196.34	chr01	24983959	24989470	K00814 alanine transaminase [EC:2.6.1.2] | (RefSeq) uncharacterized protein LOC100193705 (A)	uncharacterized protein LOC100193705 [Zea mays]	RecName: Full=Alanine aminotransferase 2; Short=ALAAT-2; EC=2.6.1.2; AltName: Full=Glutamate pyruvate transaminase 2; Short=GPT; AltName: Full=Glutamic--alanine transaminase 2; AltName: Full=Glutamic--pyruvic transaminase 2;	SubName: Full=Alanine aminotransferase 2 mitochondrial {ECO:0000313|EMBL:ONM01106.1};	Alanine aminotransferase	GO:0004021,L-alanine:2-oxoglutarate aminotransferase activity; GO:0030170,pyridoxal phosphate binding; GO:0009058,biosynthetic process; GO:0042853,L-alanine catabolic process	Aminotransferase class I and II
emOS117.23	0	0	0	0	0	0	0	0	0	0	0	0	0	0	0	0	0	0	0	0	0	0	0	0	0	0	0	0	0	0	0	0	0	0	0	0	chr01	25082349	25083391	K17604 zinc finger SWIM domain-containing protein 3 | (RefSeq) uncharacterized protein LOC104818751 isoform X1 (A)	OSJNBb0018J12.10 [Oryza sativa Japonica Group]	--	SubName: Full=OSJNBb0018J12.10 protein {ECO:0000313|EMBL:CAE04797.1};	--	GO:0003677,DNA binding; GO:0004803,transposase activity; GO:0006313,transposition, DNA-mediated	MULE transposase domain
emOS117.25	4.56	4.69	5.41	5.19	5.58	5.5	5.99	6.19	6.19	2.7	3.05	3.35	5.27	4.01	3.22	5.47	6.55	3.1	5.89	6.7	5.59	3.4	3.9	3.18	3.19	3.46	3.44	3.59	3.68	4.12	3.82	3.24	4.22	4.82	5.17	3.88	chr01	25085327	25095317	K14790 nucleolar protein 9 | (RefSeq) pumilio homolog 23 (A)	hypothetical protein PAHAL_I03406 [Panicum hallii]	RecName: Full=Pumilio homolog 23; Short=APUM-23; Short=AtPUM23;	SubName: Full=Uncharacterized protein {ECO:0000313|EMBL:KQL31511.1, ECO:0000313|EnsemblPlants:Si016306m};	Predicted RNA-binding protein, contains Pumilio domains	GO:0005730,nucleolus; GO:0003723,RNA binding; GO:0010252,auxin homeostasis; GO:0006417,regulation of translation; GO:0009749,response to glucose; GO:0009744,response to sucrose	Pumilio-family RNA binding repeat
emOS117.27	1.59	0.34	0.23	0.25	2.06	0.88	1.47	0.63	0.82	0.84	0.44	0.8	1.55	0.86	1.54	2.08	4.12	0.24	1.48	0.86	1.55	1.61	1.1	0.64	0.98	0.7	2.7	1.9	0.34	1.59	2.82	0.87	1.55	1.83	1.83	2.37	chr01	25099111	25099985	--	hypothetical protein PAHAL_I03405 [Panicum hallii]	--	SubName: Full=Uncharacterized protein {ECO:0000313|EMBL:OEL20935.1};	--	--	--
emOS117.28	33.37	0.7	0.66	0.88	6.92	6.9	24.4	0.62	0.77	2.13	4.71	6.93	14.33	22.8	17.92	48.38	36.8	1.06	19.39	12.51	26.73	10.44	7.41	3.77	3.74	16.79	17.92	16.3	4.8	10.54	12.63	7.99	8.5	16.05	19.89	50.65	chr01	25120088	25126483	K04733 interleukin-1 receptor-associated kinase 4 [EC:2.7.11.1] | (RefSeq) strubbelig-receptor family protein (A)	protein STRUBBELIG-RECEPTOR FAMILY 6 [Setaria italica]	RecName: Full=Protein STRUBBELIG-RECEPTOR FAMILY 6; AltName: Full=Leucine-rich repeat receptor kinase-like protein SRF6; Flags: Precursor;	SubName: Full=Uncharacterized protein {ECO:0000313|EMBL:KQK89053.1, ECO:0000313|EnsemblPlants:Si034449m};	--	GO:0016021,integral component of membrane; GO:0005524,ATP binding; GO:0004675,transmembrane receptor protein serine/threonine kinase activity; GO:0007166,cell surface receptor signaling pathway; GO:0006468,protein phosphorylation	Leucine Rich repeat
emOS117.29	15.44	19.09	9.37	79.68	87.6	79.43	26.04	26.94	23.32	0.1	0.13	0.08	0.59	0.24	0.26	0.3	0.73	0.06	4.68	11.1	9.41	46.73	65.44	35.28	75.73	48.64	55.05	4.5	5.99	3.59	1.36	8.03	3.63	1.15	0.99	1.66	chr01	25203637	25205911	--	uncharacterized protein LOC101782946 isoform X2 [Setaria italica]	--	SubName: Full=Uncharacterized protein {ECO:0000313|EMBL:JAF17417.1};	--	--	--
emOS117.30	35.01	60.37	46.23	41.59	34.44	37.56	22.93	27.37	24.06	22.14	19.37	19.9	16.24	12.87	24.05	15.36	15.12	35.05	6.95	6.79	7.39	5.74	7.81	4.97	4.53	7.11	9.45	6.5	7.51	7.61	6.29	6.6	7.22	6.83	8.02	7.16	chr01	25217982	25220560	K13545 red chlorophyll catabolite reductase [EC:1.3.7.12] | (RefSeq) red chlorophyll catabolite reductase (A)	hypothetical protein SORBI_3003G146500 [Sorghum bicolor]	RecName: Full=Red chlorophyll catabolite reductase; Short=RCC reductase; EC=1.3.7.12 {ECO:0000269|PubMed:12223836}; AltName: Full=HvRCCR; Flags: Fragment;	SubName: Full=Uncharacterized protein {ECO:0000313|EMBL:JAE32139.1};	--	GO:0009941,chloroplast envelope; GO:0009570,chloroplast stroma; GO:0005829,cytosol; GO:0005739,mitochondrion; GO:0051743,red chlorophyll catabolite reductase activity; GO:0015996,chlorophyll catabolic process; GO:0009814,defense response, incompatible interaction; GO:0010363,regulation of plant-type hypersensitive response	Ferredoxin-dependent bilin reductase
emOS117.31_emOS117.32	41.01	54.32	37.88	169.27	118.96	148.3	144.2	204.93	168.57	64.23	78.27	111.21	56.17	57.92	39.9	43.5	31.14	71.18	93.16	88.1	89.41	87.27	98.84	88.46	76.33	86.4	100.6	99.32	108.62	92.59	87.28	89.22	96.18	92.7	102.86	100.28	chr01	25349134	25353408	K13448 calcium-binding protein CML | (RefSeq) probable calcium-binding protein CML8 (A)	hypothetical protein PAHAL_I03392 [Panicum hallii]	RecName: Full=Probable calcium-binding protein CML8; AltName: Full=Calmodulin-like protein 8;	SubName: Full=Uncharacterized protein {ECO:0000313|EMBL:KQK89040.1, ECO:0000313|EnsemblPlants:Si037713m};	Ca2+-binding protein (centrin/caltractin), EF-Hand superfamily protein	GO:0005509,calcium ion binding	Secreted protein acidic and rich in cysteine Ca binding region
emOS117.34	10.88	8.71	10.79	12.38	11.29	13.03	10.95	9.75	10.29	7.23	8.56	8	8.5	6.65	8.21	7.75	6.71	5.05	8.17	7.92	8.05	7.52	8.42	6.72	7.53	9.24	11.49	7.98	7.43	7.7	8.02	5.42	7.65	6.09	5.06	6.86	chr01	25490042	25493175	K03257 translation initiation factor 4A | (RefSeq) eukaryotic initiation factor 4A (A)	hypothetical protein PAHAL_I03390 [Panicum hallii]	RecName: Full=Eukaryotic initiation factor 4A-3; Short=eIF-4A-3; EC=3.6.4.13; AltName: Full=ATP-dependent RNA helicase eIF4A-3;	SubName: Full=Uncharacterized protein {ECO:0000313|EMBL:JAF63454.1};	Predicted ATP-dependent RNA helicase FAL1, involved in rRNA maturation, DEAD-box superfamily	GO:0005524,ATP binding; GO:0004386,helicase activity; GO:0003743,translation initiation factor activity	--
emOS117.35	13.21	18.95	13.34	28.77	30.56	37.25	24.33	26.75	26.87	25.67	27.09	27.65	26.48	27.56	19.18	23.54	18.64	21.5	22.12	21.01	25.51	26.02	35.57	36.34	17.33	25.07	25.34	24.55	32.22	27.44	27.29	25.32	25.18	23.47	23.61	19.87	chr01	25508799	25514321	--	uncharacterized protein LOC101775547 isoform X2 [Setaria italica]	--	SubName: Full=Uncharacterized protein {ECO:0000313|EMBL:KQJ96478.1, ECO:0000313|EnsemblPlants:BRADI3G23290.1};	LisH motif-containing protein	--	CTLH/CRA C-terminal to LisH motif domain
emOS117.36	24.34	26.13	20.85	39.91	44	53.61	31.72	35.71	33.57	37.9	38.76	38.03	38.04	32.56	24.25	32.48	26.55	30.86	33.3	34.29	32.39	30.83	42.3	42.57	24.61	32.03	39.55	35.63	37.8	36.06	36.19	37.38	39.09	31.67	32.27	33.52	chr01	25514377	25517056	K23338 glucose-induced degradation protein 8 | (RefSeq) hypothetical protein (A)	hypothetical protein BAE44_0017501 [Dichanthelium oligosanthes]	--	SubName: Full=Uncharacterized protein {ECO:0000313|EMBL:OEL21481.1};	LisH motif-containing protein	--	CTLH/CRA C-terminal to LisH motif domain
emOS117.37	0	0	0	0	0	0	0	0	0	0	0	0	0	0	0	0	0	0	0	0	0	0.02	0.13	0	0	0	0.05	0	0	0	0	0	0	0	0	0.03	chr01	25523827	25526187	K15919 hydroxypyruvate reductase 2 | (RefSeq) glyoxylate reductase (A)	Glyoxylate reductase [Zea mays]	RecName: Full=Hydroxyphenylpyruvate reductase; Short=HPPR; EC=1.1.1.237;	SubName: Full=Glyoxylate reductase {ECO:0000313|EMBL:ONM01082.1};	Glyoxylate/hydroxypyruvate reductase (D-isomer-specific 2-hydroxy acid dehydrogenase superfamily)	GO:0047995,hydroxyphenylpyruvate reductase activity; GO:0051287,NAD binding; GO:0102742,R(+)-3,4-dihydroxyphenyllactate:NADP+ oxidoreductase activity; GO:0055114,oxidation-reduction process	NAD binding domain of 6-phosphogluconate dehydrogenase
emOS117.38	3.79	0.25	0.3	13.33	12.17	39.31	18.09	29.15	29.96	16.47	22.78	45.03	26.76	28.97	11.37	25.52	5.43	16.01	2.21	2.37	5.22	303.6	347.19	379.81	243.28	220.02	205.69	206.03	460.88	255.74	238.36	496.2	311.1	76.78	126.05	62.96	chr01	25584922	25586664	K13065 shikimate O-hydroxycinnamoyltransferase [EC:2.3.1.133] | (RefSeq) agmatine coumaroyltransferase-1-like (A)	hypothetical protein PAHAL_I03386 [Panicum hallii]	RecName: Full=Tryptamine hydroxycinnamoyltransferase 2 {ECO:0000305}; Short=OsTHT2 {ECO:0000303|PubMed:27354554}; EC=2.3.1.- {ECO:0000305};	SubName: Full=Agmatine coumaroyltransferase-1 {ECO:0000313|EMBL:OEL23732.1};	--	GO:0050734,hydroxycinnamoyltransferase activity	Transferase family
emOS117.39	0.03	0	0	0.13	0.17	0.5	0.06	0.14	0.03	0.03	0.02	0.28	0.43	0.03	0	0.12	0.17	0.12	9.07	6.12	8.65	8.89	14.17	10.46	19.29	19.79	24.82	28.9	10.81	19.48	9.93	26.75	21.92	16.07	23.07	16.16	chr01	25609305	25610696	K13065 shikimate O-hydroxycinnamoyltransferase [EC:2.3.1.133] | (RefSeq) LOC109746960; tryptamine benzoyltransferase 1-like (A)	Agmatine coumaroyltransferase-1 [Dichanthelium oligosanthes]	RecName: Full=Tryptamine hydroxycinnamoyltransferase 2 {ECO:0000305}; Short=OsTHT2 {ECO:0000303|PubMed:27354554}; EC=2.3.1.- {ECO:0000305};	SubName: Full=Agmatine coumaroyltransferase-1 {ECO:0000313|EMBL:OEL19803.1};	--	GO:0050734,hydroxycinnamoyltransferase activity	Transferase family
emOS117.40	0.47	0.79	0.78	0.55	1.46	1.36	1.72	1.03	1.23	0.17	0.33	0.34	0.57	0.57	0.28	0.77	0.27	0.77	0.56	1.45	1.28	1.12	1.58	1.59	0.98	1.2	1.72	1.31	1.66	1.34	0.75	1.56	1.27	1.24	1.73	0.69	chr01	25611805	25612544	K23222 nuclease HARBI1 [EC:3.1.-.-] | (RefSeq) uncharacterized protein LOC108212054 (A)	putative nuclease HARBI1 [Setaria italica]	--	SubName: Full=uncharacterized protein LOC108980674 {ECO:0000313|RefSeq:XP_018807219.1};	--	--	Plant transposon protein
emOS117.41	0.13	0.59	0.71	1.41	1.02	0.84	1.81	1.33	2.12	0.43	1	0.73	0.26	0.53	0.06	0.57	0.39	0.25	0.77	0.9	1.24	1.04	1.35	0.93	0.96	1.16	2.2	0.81	1.17	1.08	0.5	1.15	1.69	0.42	0.59	0.67	chr01	25612674	25613006	K23222 nuclease HARBI1 [EC:3.1.-.-] | (RefSeq) uncharacterized protein LOC109820985 (A)	uncharacterized protein LOC103644606 [Zea mays]	--	SubName: Full=Uncharacterized protein {ECO:0000313|EMBL:JAF54352.1};	--	GO:0016788,hydrolase activity, acting on ester bonds	Transposase DDE domain
emOS117.42	1.89	2.28	2.32	5.61	5.68	5.88	3.33	4.48	3.99	2.91	3.13	3.16	3.71	3.15	3.72	3.47	4.52	2.74	4.68	5.34	3.65	4.33	6.68	6.13	6.95	5.63	5.21	5.49	4.2	3.9	5.55	6.17	6.62	6.39	3.9	3.56	chr01	25613803	25615426	K03083 glycogen synthase kinase 3 beta [EC:2.7.11.26] | (RefSeq) glutathione S-transferase T3-like (A)	glutathione S-transferase T3-like [Zea mays]	RecName: Full=Glutathione S-transferase T3; Short=AtGSTT3; EC=2.5.1.18; AltName: Full=GST class-theta member 3; AltName: Full=Glutathione S-transferase 10C;	SubName: Full=Uncharacterized protein {ECO:0000313|EMBL:JAF50029.1};	--	GO:0005737,cytoplasm; GO:0005634,nucleus; GO:0004364,glutathione transferase activity; GO:0006749,glutathione metabolic process; GO:0009407,toxin catabolic process	No apical meristem-associated C-terminal domain
emOS117.43	27.99	24.34	25.69	21.27	22.47	24.45	29.76	28.46	33.5	16.2	14.29	17.85	32.46	21.22	25.11	28.56	35.78	18.45	22.33	23.89	21.16	33.51	29.47	26.24	31.19	22.32	28.29	23.38	21.52	23.7	21.65	26.28	31.67	28.06	27.49	20.43	chr01	25620725	25621313	--	--	--	--	--	--	--
emOS117.44	11.71	11.76	9.79	15.52	18.06	18.6	12.33	14.78	13.75	8.36	7.54	9.71	11.8	8.86	8.67	11.91	11.84	6.66	19.76	18.13	19.65	21.55	26.9	29.44	14.17	16.81	20.11	16.48	17.71	16.11	16.54	16.81	16.2	17.27	16.05	16.01	chr01	25643004	25649551	--	uncharacterized protein LOC100193943 [Zea mays]	--	SubName: Full=Uncharacterized protein {ECO:0000313|EMBL:JAF06066.1};	--	GO:0003676,nucleic acid binding; GO:0008270,zinc ion binding	Zinc-finger double-stranded RNA-binding
emOS117.48	33.56	27.59	23.97	41.66	36.07	33.08	35.73	36.02	34.02	13.55	15.3	24.51	23.63	25.43	21.58	23.6	31.04	11.63	21.8	31.81	21.08	27.77	21.14	19.51	15.93	29.71	27.92	26.17	32.5	30.41	25.23	17.66	23.76	24.02	24.05	28.87	chr01	25782753	25785417	K03926 periplasmic divalent cation tolerance protein | (RefSeq) protein CutA 1, chloroplastic-like (A)	protein CutA 1, chloroplastic isoform X2 [Setaria italica]	RecName: Full=Protein CutA 1, chloroplastic; Short=OsCutA1; Flags: Precursor;	SubName: Full=Uncharacterized protein {ECO:0000313|EMBL:KQK89027.1, ECO:0000313|EnsemblPlants:Si037755m};	Divalent cation tolerance-related protein	GO:0009507,chloroplast; GO:0005507,copper ion binding; GO:0070207,protein homotrimerization; GO:0010038,response to metal ion	CutA1 divalent ion tolerance protein
emOS117.49	22.21	24.11	21.99	41.87	30.33	32.77	30.14	35.09	33.08	20.97	20.7	24.3	23.42	21.1	18.88	22.16	21.53	17.72	23.5	25.27	24.33	25.2	24.03	21.34	23.03	28.38	27.36	29.71	29.84	27.36	29.39	28.45	30.92	28.21	29.85	27.55	chr01	25852191	25858335	K00275 pyridoxamine 5'-phosphate oxidase [EC:1.4.3.5] K17759 NAD(P)H-hydrate epimerase [EC:5.1.99.6] | (RefSeq) pyridoxine/pyridoxamine 5'-phosphate oxidase 1, chloroplastic (A)	pyridoxine/pyridoxamine 5'-phosphate oxidase 1, chloroplastic isoform X1 [Setaria italica]	RecName: Full=Pyridoxine/pyridoxamine 5'-phosphate oxidase 1, chloroplastic; Short=AtPPOX1; Includes: RecName: Full=Pyridoxine/pyridoxamine 5'-phosphate oxidase; EC=1.4.3.5 {ECO:0000269|PubMed:17224143, ECO:0000269|PubMed:17873088}; AltName: Full=PNP/PMP oxidase; Short=PNPOx; AltName: Full=Pyridoxal 5'-phosphate synthase; Includes: RecName: Full=Probable NAD(P)HX epimerase; EC=5.1.99.6 {ECO:00003…	RecName: Full=NAD(P)H-hydrate epimerase {ECO:0000256|HAMAP-Rule:MF_03159}; EC=5.1.99.6 {ECO:0000256|HAMAP-Rule:MF_03159}; AltName: Full=NAD(P)HX epimerase {ECO:0000256|HAMAP-Rule:MF_03159};	Pyridoxamine-phosphate oxidase	GO:0009507,chloroplast; GO:0005829,cytosol; GO:0005739,mitochondrion; GO:0010181,FMN binding; GO:0046872,metal ion binding; GO:0052856,NADHX epimerase activity; GO:0052857,NADPHX epimerase activity; GO:0004733,pyridoxamine-phosphate oxidase activity; GO:0006734,NADH metabolic process; GO:0006739,NADP metabolic process; GO:0008615,pyridoxine biosynthetic process	Pyridoxamine 5'-phosphate oxidase like
emOS117.5	0	0	0	0	0	0	0	0	0	0	0	0	0	0	0	0.06	0	0	0	0	0	0	0	0	0	0	0	0	0	0	0	0	0	0	0	0	chr01	24738904	24739395	--	F-box protein At5g65850 [Sorghum bicolor]	RecName: Full=Putative F-box protein At1g47790;	SubName: Full=Uncharacterized protein {ECO:0000313|EMBL:OQU82225.1};	--	--	F-box-like
emOS117.50	31.85	28.39	24.17	40.22	36.25	30.12	38.64	45.86	40.32	25.18	28.18	31.46	33.24	38.14	35.22	37.03	39.62	21.14	30.45	37.01	30.88	49.57	44.76	33.62	40.65	42.25	50.85	51.89	46.59	45.25	53.28	38.62	44.87	46.1	45.86	49.8	chr01	25871172	25877387	K07904 Ras-related protein Rab-11A | (RefSeq) ras-related protein Rab11D-like (A)	ras-related protein Rab11D [Setaria italica]	RecName: Full=Ras-related protein Rab11D;	SubName: Full=Uncharacterized protein {ECO:0000313|EMBL:KQK89020.1, ECO:0000313|EnsemblPlants:Si037447m};	GTPase Rab11/YPT3, small G protein superfamily	GO:0005886,plasma membrane; GO:0005525,GTP binding; GO:0003924,GTPase activity	Elongation factor Tu GTP binding domain
emOS117.51	3.86	4.58	4.39	0.6	3.21	1.66	3.9	1.84	2.36	2.43	2.94	4.52	7.13	9.9	4.98	8.49	9.8	3.05	21.85	12.44	14.13	20.21	11.82	11.45	11.03	38	51.9	40.31	29.24	38.85	32.32	20.48	32.83	33.33	42.22	49.21	chr01	25882822	25884878	K09338 homeobox-leucine zipper protein | (RefSeq) homeobox-leucine zipper protein HOX4-like (A)	hypothetical protein PAHAL_I03377 [Panicum hallii]	RecName: Full=Homeobox-leucine zipper protein HOX8; AltName: Full=HD-ZIP protein HOX8; AltName: Full=Homeodomain transcription factor HOX8; AltName: Full=OsHox8;	SubName: Full=Homeobox-leucine zipper protein HOX8 {ECO:0000313|EMBL:OEL13981.1};	Transcription factor HEX, contains HOX and HALZ domains	GO:0005634,nucleus; GO:0003700,DNA-binding transcription factor activity; GO:0043565,sequence-specific DNA binding; GO:0006351,transcription, DNA-templated	Coiled-coil region of CCDC155 or KASH
emOS117.52	6.32	6.53	7.37	11.49	8.44	7.6	13.43	12.15	14.73	6.32	5.8	5.86	8.06	7.28	7.1	6.19	6.5	5.21	15.27	14.43	18.03	10.8	7.43	9.32	5.89	9.66	11.59	11.22	8.78	11.39	12.17	11.16	8.97	10.28	11.6	7.87	chr01	25935866	25937546	--	--	--	--	--	--	--
emOS117.53	1.52	0	1.21	6.11	0.18	0.19	5.15	3.5	5.48	0	0	0	0.03	0	0	0	0	0	0.24	0	0.22	1.55	0.38	0.33	2.04	0.11	0	0.18	0.06	0	0	0.38	0	0	1.22	0.05	chr01	25949775	25951177	K21396 ATP-binding cassette, subfamily G (WHITE), eye pigment precursor transporter | (RefSeq) ABC transporter G family member 41-like (A)	PREDICTED: ABC transporter G family member 51 [Musa acuminata subsp. malaccensis]	RecName: Full=ABC transporter G family member 51 {ECO:0000305}; Short=OsABCG51 {ECO:0000305}; AltName: Full=Pleiotropic drug resistance protein 13 {ECO:0000303|PubMed:12644668, ECO:0000303|PubMed:16506311}; Short=OsPDR13 {ECO:0000303|PubMed:16506311};	SubName: Full=ABC_tran domain-containing protein/ABC2_membrane domain-containing protein/PDR_assoc domain-containing protein {ECO:0000313|EMBL:GAV89910.1};	Pleiotropic drug resistance proteins (PDR1-15), ABC superfamily	GO:0016021,integral component of membrane; GO:0005886,plasma membrane; GO:0005524,ATP binding; GO:0042626,ATPase activity, coupled to transmembrane movement of substances	ABC-2 type transporter
emOS117.54	0.72	0.02	0.59	4.03	0.21	0.09	3.72	3.1	3.06	0.02	0	0	0	0.05	0	0.02	0	0	0	0.23	0.18	0.87	0.13	0.14	1.07	0	0	0	0	0	0.04	0.3	0	0	0.58	0	chr01	25986202	25996609	K05681 ATP-binding cassette, subfamily G (WHITE), member 2 | (RefSeq) ppabcg9; ATP-binding cassette transporter, subfamily G, member 9, group WBC protein PpABCG9 (A)	hypothetical protein PAHAL_I03602 [Panicum hallii]	RecName: Full=ABC transporter G family member 51 {ECO:0000305}; Short=OsABCG51 {ECO:0000305}; AltName: Full=Pleiotropic drug resistance protein 13 {ECO:0000303|PubMed:12644668, ECO:0000303|PubMed:16506311}; Short=OsPDR13 {ECO:0000303|PubMed:16506311};	SubName: Full=ABC transporter G family member 31 {ECO:0000313|EMBL:ONM16807.1};	Pleiotropic drug resistance proteins (PDR1-15), ABC superfamily	GO:0016021,integral component of membrane; GO:0005886,plasma membrane; GO:0005524,ATP binding; GO:0042626,ATPase activity, coupled to transmembrane movement of substances	P-loop containing region of AAA domain
emOS117.58	2.59	0.14	0	0.09	4.63	2.22	3.9	1.07	0.58	1.58	1.7	6.15	5.29	5.16	34.06	17.2	8.43	0.12	14.54	11.28	16.68	7.79	1.58	1.16	0.29	6.91	9.08	7.15	3.63	5.82	9.98	3.71	3.96	5.65	6.36	31.71	chr01	26057062	26058822	--	uncharacterized protein LOC101762018 [Setaria italica]	--	SubName: Full=Uncharacterized protein {ECO:0000313|EMBL:KQK89244.1, ECO:0000313|EnsemblPlants:Si037455m};	--	--	--
emOS117.59	0.04	0	0	0	0	0	0.03	0	0.03	0	0	0.17	0.21	0.36	0.29	0.54	0.7	0	1.1	5.01	16.56	2.39	0.68	0.1	0.57	4.47	7.39	8.73	0	3.31	0.57	0.54	2.81	1.87	2.38	25.36	chr01	26066530	26068031	K18485 myogenic factor 6 | (RefSeq) transcription factor bHLH96 (A)	Transcription factor bHLH96 [Dichanthelium oligosanthes]	RecName: Full=Transcription factor bHLH96; AltName: Full=Basic helix-loop-helix protein 96; Short=AtbHLH96; Short=bHLH 96; AltName: Full=Transcription factor EN 15; AltName: Full=bHLH transcription factor bHLH096;	SubName: Full=Transcription factor bHLH96 {ECO:0000313|EMBL:OEL36911.1};	--	GO:0005634,nucleus; GO:0003677,DNA binding; GO:0003700,DNA-binding transcription factor activity; GO:0046983,protein dimerization activity; GO:0006351,transcription, DNA-templated	Helix-loop-helix DNA-binding domain
emOS117.6	2.78	3.98	1.53	17	13.79	7.65	3.82	1.01	0.6	1.95	97.75	45.09	42.08	21.16	8.35	7.22	4.92	72.01	2.44	2.87	7.77	10.51	5.32	20.33	3.27	2.03	0.88	0.79	3.74	2.46	0.85	1.42	0.33	8.94	1.16	3.22	chr01	24745970	24746754	K13464 jasmonate ZIM domain-containing protein | (RefSeq) ZIM motif family protein (A)	hypothetical protein BAE44_0021173 [Dichanthelium oligosanthes]	RecName: Full=Protein TIFY 11e {ECO:0000305}; Short=OsTIFY11e {ECO:0000303|PubMed:19618278}; AltName: Full=Jasmonate ZIM domain-containing protein 13 {ECO:0000305}; Short=OsJAZ13 {ECO:0000303|PubMed:19618278};	SubName: Full=Uncharacterized protein {ECO:0000313|EMBL:OEL17806.1};	--	GO:0005634,nucleus; GO:0003714,transcription corepressor activity; GO:1903507,negative regulation of nucleic acid-templated transcription; GO:0031347,regulation of defense response; GO:2000022,regulation of jasmonic acid mediated signaling pathway; GO:0006355,regulation of transcription, DNA-templated; GO:0009611,response to wounding; GO:0006351,transcription, DNA-templated	Divergent CCT motif
emOS117.60	0	0.07	0.42	0	0.37	0	0.12	0	0.06	0.12	0	0	0.21	0.07	0.06	0.47	0.37	0.11	0	0	0	0.05	0.4	0.77	0.14	0.18	0.21	0.06	0.18	0.22	0	0.06	0	0	0.07	0.11	chr01	26083053	26083644	--	hypothetical protein SETIT_039338mg [Setaria italica]	--	SubName: Full=Uncharacterized protein {ECO:0000313|EMBL:KQK89246.1, ECO:0000313|EnsemblPlants:Si039338m};	--	--	--
emOS117.61	9.38	9.39	8.2	11.33	11.91	12.57	9.05	10.56	10.09	8.65	7.58	7.68	8.33	8.04	8.69	11.21	10.05	6.89	9.32	11.02	11.45	11.9	14.11	12.24	11.66	15.09	15.1	14.64	11.87	14.76	15.56	16.77	16.16	13.49	14.75	14.33	chr01	26084563	26086944	K19998 sec1 family domain-containing protein 1 | (RefSeq) SEC1 family transport protein SLY1 (A)	SEC1 family transport protein SLY1 [Sorghum bicolor]	RecName: Full=SEC1 family transport protein SLY1;	SubName: Full=Uncharacterized protein {ECO:0000313|EMBL:EES20241.1};	Vesicle trafficking protein Sly1 (Sec1 family)	GO:0015031,protein transport; GO:0006904,vesicle docking involved in exocytosis	Sec1 family
emOS117.62	10.36	12.65	14.46	7.39	2.88	4.9	6.56	3.55	3.76	10.72	10.04	6.44	14.57	10.25	7.29	5.3	6.36	10.53	5.09	3.57	4.26	10.31	6.44	11.69	5.45	2.88	2.78	3.16	4.48	2.3	2.88	3.4	2.33	1.2	1.12	1.75	chr01	26121294	26121720	K07466 replication factor A1 | (RefSeq) replication protein A 70 kDa DNA-binding subunit A-like isoform X1 (A)	hypothetical protein BAE44_0020955, partial [Dichanthelium oligosanthes]	--	SubName: Full=Uncharacterized protein {ECO:0000313|EMBL:OEL18025.1}; Flags: Fragment;	--	--	--
emOS117.64	3.08	0	0.04	0	1.2	0.55	0.96	0.19	0	0.25	0.53	0.67	1.38	0.58	2.09	3.55	1.11	0	0.57	0.08	0.65	0.07	0.49	0.12	0.17	1.09	0.52	0.23	0	0.39	0.04	0.05	0.08	0.59	0.35	1.73	chr01	26132802	26133794	K14299 nucleoporin SEH1 | (RefSeq) protein SEH1-like (A)	Protein EXORDIUM [Zea mays]	RecName: Full=Protein EXORDIUM; Flags: Precursor;	SubName: Full=Protein EXORDIUM {ECO:0000313|EMBL:AQK65840.1};	--	GO:0048046,apoplast; GO:0005618,cell wall; GO:0005615,extracellular space; GO:0005794,Golgi apparatus; GO:0009505,plant-type cell wall; GO:0009741,response to brassinosteroid	Phosphate-induced protein 1 conserved region
emOS117.65	5.26	3.34	2.92	2.31	3.41	4.9	1.87	1.75	2.03	5.13	2.47	2.37	5.94	3.88	5.82	5.79	4.52	5.95	0.55	0.76	1.02	1.85	2.93	3.68	4.1	3.75	3.87	2	3.76	2.54	3.05	1.87	2.2	2.91	2.93	3.18	chr01	26138618	26144688	--	uncharacterized protein LOC101774381 [Setaria italica]	--	SubName: Full=Uncharacterized protein {ECO:0000313|EMBL:KQL32204.1, ECO:0000313|EnsemblPlants:Si019986m};	--	GO:0016021,integral component of membrane	--
emOS117.66	23.14	19.72	12.23	53.2	36.8	37.81	48.74	70.28	53.8	109.07	101.24	96.66	88.74	74.03	90.66	56.29	58.17	100.69	5.94	6.45	8.5	13.56	17.05	18.39	18.86	14.86	16.45	10.88	12.19	9.7	13.14	10.08	16.57	15.81	17.88	18.69	chr01	26148297	26152815	K19750 dynein assembly factor 1, axonemal | (RefSeq) uncharacterized LOC103701548 (A)	hypothetical protein BAE44_0012697 [Dichanthelium oligosanthes]	RecName: Full=Dynein light chain 1, axonemal; Short=DNAL1 {ECO:0000305}; AltName: Full=Flagellar outer arm dynein light chain 1; AltName: Full=ODA-LC protein LC1 {ECO:0000305};	SubName: Full=Uncharacterized protein {ECO:0000313|EMBL:OEL26284.1};	Protein phosphatase 1, regulatory subunit, and related proteins	GO:0005874,microtubule; GO:0031514,motile cilium; GO:0036157,outer dynein arm; GO:0003774,motor activity	Leucine Rich Repeat
emOS117.68	0.44	1.06	0.59	0.33	0.42	0.22	0.17	0.73	0.48	0.11	0.22	0.37	0.2	0.59	0.38	1.03	0.78	0.33	14.14	27.13	20.43	4.95	10.09	10.85	11	8.13	6.46	10.9	12.28	9.41	17.58	7.93	11.48	40.7	43.45	26.99	chr01	26166516	26168813	K17500 integrin-linked kinase-associated serine/threonine phosphatase 2C [EC:3.1.3.16] | (RefSeq) WAT1-related protein At3g18200 isoform X1 (A)	WAT1-related protein At5g64700 isoform X1 [Zea mays]	RecName: Full=WAT1-related protein At5g64700;	RecName: Full=WAT1-related protein {ECO:0000256|RuleBase:RU363077};	--	GO:0016021,integral component of membrane; GO:0005886,plasma membrane; GO:0022857,transmembrane transporter activity	EamA-like transporter family
emOS117.70	1.51	2.63	1.98	0	0.73	1.04	0.1	0	0.02	7.21	3.39	3.06	3.63	2.75	3.98	3.01	2.6	5.86	0.16	0.51	0	0.81	0.92	0.88	0.37	1.7	1.72	1.04	1.94	0.67	1.12	0.56	1.23	0.9	0.91	0.7	chr01	26214992	26215922	--	--	--	--	--	--	--
emOS117.71	10.18	9.14	7.83	13.87	10.59	10.14	10.28	11.13	10.92	8.6	8.81	8.02	7.74	8.68	7.63	6.76	7.43	5.71	14.2	14.11	12.5	9.9	10.17	7.52	7.48	8.55	10.52	10.51	8.28	9.97	10.44	9.79	9.78	9.18	8.85	9.56	chr01	26343178	26363730	K22369 epoxide hydrolase 4 [EC:3.3.-.-] | (RefSeq) uncharacterized protein LOC112274780 (A)	catalytic/ hydrolase [Zea mays]	--	SubName: Full=Alpha/beta-Hydrolases superfamily protein {ECO:0000313|EMBL:ONM01056.1}; SubName: Full=Catalytic/ hydrolase {ECO:0000313|EMBL:ACG37101.1};	Predicted hydrolase/acyltransferase (alpha/beta hydrolase superfamily)	GO:0016787,hydrolase activity	Serine aminopeptidase, S33
emOS117.72	0.1	0	0	0	0	0	0.67	0.04	0.28	0.13	0.23	0.28	0.28	0.39	0.27	0.3	0.22	0.12	0.36	0.26	0.32	0.08	0.05	0.14	0.05	0.6	0.66	0.7	0.04	0.4	0.05	0.94	0.22	0.19	0.59	2.84	chr01	26386691	26387542	K09872 aquaporin PIP | (RefSeq) aquaporin PIP2-5 (A)	aquaporin PIP2-5 [Sorghum bicolor]	RecName: Full=Aquaporin PIP2-3; AltName: Full=Plasma membrane intrinsic protein 2-3; AltName: Full=ZmPIP2-3; AltName: Full=ZmPIP2;3;	SubName: Full=Uncharacterized protein {ECO:0000313|EMBL:EES20219.1};	Aquaporin (major intrinsic protein family)	GO:0016021,integral component of membrane; GO:0005886,plasma membrane; GO:0015250,water channel activity	Major intrinsic protein
emOS117.74	0.52	0.72	1.1	1.37	0.69	1.06	1.11	1.18	1.13	1.73	0.59	1.16	0.91	0.42	0.58	1.26	0.79	0.51	0.93	0.68	0.91	1.6	1.48	0.88	2.14	0.89	1.44	1.99	1.63	1.63	1.07	1.43	1.42	1.83	1.32	1.3	chr01	26504734	26505563	--	--	--	--	--	--	Plant specific eukaryotic initiation factor 4B
emOS117.75	37.51	53.33	44.41	85.4	75.83	77.62	71.18	80.04	73.79	52.41	55.04	62.77	56.97	58.19	42.7	51.57	48.32	38.54	68.5	77.63	74.52	69.09	68.8	68.45	54.03	62.35	69.39	73.68	69.47	73.05	81.39	84.42	79.91	83.66	89.87	66.08	chr01	26505931	26509697	K21596 calmodulin-binding transcription activator | (RefSeq) calmodulin-binding transcription activator 3-like (A)	calmodulin-binding transcription activator 3 isoform X3 [Setaria italica]	RecName: Full=Calmodulin-binding transcription activator 3 {ECO:0000303|PubMed:11925432}; Short=AtCAMTA3 {ECO:0000303|PubMed:11925432}; AltName: Full=Ethylene-induced calmodulin-binding protein 1 {ECO:0000303|PubMed:11162426}; Short=EICBP1 {ECO:0000303|PubMed:11162426}; AltName: Full=Ethylene-induced calmodulin-binding protein a {ECO:0000303|PubMed:11782485}; Short=EICBP.a {ECO:0000303|PubMed:117…	SubName: Full=Uncharacterized protein {ECO:0000313|EMBL:KQK89258.1, ECO:0000313|EnsemblPlants:Si034046m};	Uncharacterized conserved protein, contains IPT/TIG domain	GO:0005634,nucleus; GO:0005516,calmodulin binding; GO:0003700,DNA-binding transcription factor activity; GO:0043565,sequence-specific DNA binding; GO:0001077,proximal promoter DNA-binding transcription activator activity, RNA polymerase II-specific; GO:0070417,cellular response to cold; GO:0042742,defense response to bacterium; GO:0050832,defense response to fungus; GO:0010150,leaf senescence; GO…	Ankyrin repeat
emOS117.76	23.66	47.55	38.22	80.42	68.12	69.99	66.7	71.09	66.09	47.91	45.57	56.45	51.96	57.59	36.49	49.41	50.47	35.27	56.67	71.76	68.14	70.67	66.93	62.3	45.37	61.69	61.89	66.2	66.51	62.26	72.69	75.4	78.38	74.13	77.97	56.91	chr01	26509717	26513650	K21596 calmodulin-binding transcription activator | (RefSeq) calmodulin-binding transcription activator 3-like (A)	hypothetical protein PAHAL_I04672 [Panicum hallii]	RecName: Full=Calmodulin-binding transcription activator 2 {ECO:0000303|PubMed:11925432}; Short=AtCAMTA2 {ECO:0000303|PubMed:11925432}; AltName: Full=AtER66 {ECO:0000303|PubMed:11162426}; AltName: Full=Ethylene-induced calmodulin-binding protein c {ECO:0000303|PubMed:11782485}; Short=EICBP.c {ECO:0000303|PubMed:11782485}; AltName: Full=Signal-responsive protein 4 {ECO:0000303|PubMed:12218065}; Sh…	SubName: Full=Calmodulin-binding transcription activator 3 {ECO:0000313|EMBL:OEL26941.1};	Uncharacterized conserved protein, contains IPT/TIG domain	GO:0005634,nucleus; GO:0005516,calmodulin binding; GO:0003700,DNA-binding transcription factor activity; GO:0043565,sequence-specific DNA binding; GO:0001077,proximal promoter DNA-binding transcription activator activity, RNA polymerase II-specific; GO:0071275,cellular response to aluminum ion; GO:0045944,positive regulation of transcription by RNA polymerase II; GO:0045893,positive regulation of…	CG-1 domain
emOS117.80	0	0	0	0	0	0.02	0.02	0	0	0.07	0.03	0.05	0.03	0.05	0	0.1	0.02	0	0.03	0	0	0.01	0	0.03	0.03	0	0	0	0.1	0	0.08	0.01	0.05	0.12	0.04	0.33	chr01	26657798	26659407	K04730 interleukin-1 receptor-associated kinase 1 [EC:2.7.11.1] | (RefSeq) LOC109775629; probable LRR receptor-like serine/threonine-protein kinase At3g47570 (A)	hypothetical protein SETIT_039027mg [Setaria italica]	RecName: Full=Probable LRR receptor-like serine/threonine-protein kinase At3g47570; EC=2.7.11.1; Flags: Precursor;	SubName: Full=Uncharacterized protein {ECO:0000313|EMBL:KQK89259.1, ECO:0000313|EnsemblPlants:Si039027m};	--	GO:0016021,integral component of membrane; GO:0005886,plasma membrane; GO:0005524,ATP binding; GO:0004674,protein serine/threonine kinase activity	Phosphotransferase enzyme family
emOS117.81	0	0	0	0	0	0	0	0	0	0	0	0	0	0	0	0	0	0	0	0	0	0	0	0	0	0.04	0.05	0	0	0.04	0	0.04	0	0	0	0.02	chr01	26659421	26660260	K14301 nuclear pore complex protein Nup107 | (RefSeq) nuclear pore complex protein NUP107 isoform X1 (A)	LRR receptor-like serine/threonine-protein kinase EFR [Aegilops tauschii subsp. tauschii]	RecName: Full=Receptor kinase-like protein Xa21 {ECO:0000303|PubMed:22735448}; EC=2.7.11.1 {ECO:0000250|UniProtKB:Q1MX30, ECO:0000255|PROSITE-ProRule:PRU00159}; Contains: RecName: Full=Receptor kinase-like protein Xa21, processed {ECO:0000303|PubMed:22735448}; Flags: Precursor;	SubName: Full=Uncharacterized protein {ECO:0000313|EnsemblPlants:TRIAE_CS42_1DL_TGACv1_061357_AA0193020.1};	--	GO:0032541,cortical endoplasmic reticulum; GO:0005789,endoplasmic reticulum membrane; GO:0016021,integral component of membrane; GO:0005634,nucleus; GO:1990578,perinuclear endoplasmic reticulum membrane; GO:0005886,plasma membrane; GO:0005524,ATP binding; GO:0004674,protein serine/threonine kinase activity; GO:0006952,defense response	Leucine Rich repeat
emOS117.82	0	0	0	0	0	0.11	0	0	0	0.11	0.12	0.06	0	0.09	0	0.05	0	0	0	0	0	0	0	0	0	0	0	0	0	0.05	0	0	0.06	0.14	0	0.22	chr01	26660348	26661079	K04730 interleukin-1 receptor-associated kinase 1 [EC:2.7.11.1] | (RefSeq) putative receptor-like protein kinase At3g47110 (A)	hypothetical protein PAHAL_I04674 [Panicum hallii]	RecName: Full=LRR receptor-like serine/threonine-protein kinase EFR; EC=2.7.11.1; AltName: Full=Elongation factor Tu receptor; Short=EF-Tu receptor; Flags: Precursor;	SubName: Full=Uncharacterized protein {ECO:0000313|EnsemblPlants:OB10G16120.1};	--	GO:0012505,endomembrane system; GO:0016021,integral component of membrane; GO:0005886,plasma membrane; GO:0005524,ATP binding; GO:0004674,protein serine/threonine kinase activity; GO:0019199,transmembrane receptor protein kinase activity; GO:0010204,defense response signaling pathway, resistance gene-independent; GO:0016045,detection of bacterium; GO:0002764,immune response-regulating signaling p…	Leucine Rich repeats (2 copies)
emOS117.83	1.24	1.41	1.18	1.98	1.74	0.74	2.11	1.7	1.87	14.02	11.25	12.45	9.62	11.56	8.25	6.25	7.63	11.09	6.36	6.21	4.99	8.16	7.33	10.14	6.98	6.27	6.06	13.77	14.91	11.52	16.25	9.23	16.58	12.86	15.34	11.58	chr01	26662671	26664038	--	--	--	--	--	--	--
emOS117.86	0.38	0.41	0.34	1.07	1.09	1.25	0.55	0.59	0.35	0.93	1.01	1.42	0.65	1	0.58	0.71	0.78	0.4	2.16	1.63	1.8	2.61	2.52	5.3	1.14	1.47	2.38	2.63	2.51	1.7	3.35	2.47	2.87	2.05	2.59	3.36	chr01	26673972	26675627	--	nascent polypeptide-associated complex subunit alpha, muscle-specific form-like [Sorghum bicolor]	--	SubName: Full=Uncharacterized protein {ECO:0000313|EMBL:KXG36829.1};	--	--	--
emOS117.89	0	0.09	0	0	0	0	0.04	0.04	0	0	0.08	0.19	0.02	0.23	0.04	0.07	0	0	0	0	0	0.14	0.11	0.08	0	0.04	0.34	2.45	0.86	1.61	1.05	1.65	2.63	2.73	3.35	2.95	chr01	26768753	26769706	K09286 EREBP-like factor | (RefSeq) LOC109741194; ethylene-responsive transcription factor RAP2-4-like (A)	Ethylene-responsive transcription factor RAP2-13 [Dichanthelium oligosanthes]	RecName: Full=Ethylene-responsive transcription factor RAP2-4; AltName: Full=Ethylene-responsive transcription factor ERF059; AltName: Full=Protein RELATED TO APETALA2 4;	SubName: Full=Ethylene-responsive transcription factor RAP2-13 {ECO:0000313|EMBL:OEL14390.1};	--	GO:0005634,nucleus; GO:0003677,DNA binding; GO:0003700,DNA-binding transcription factor activity; GO:0043565,sequence-specific DNA binding; GO:0071472,cellular response to salt stress; GO:0009736,cytokinin-activated signaling pathway; GO:0009873,ethylene-activated signaling pathway; GO:0045595,regulation of cell differentiation; GO:0009409,response to cold; GO:0009416,response to light stimulus; …	AP2 domain
emOS117.9	0.36	1.42	0.58	1.96	2.54	1.15	0.28	0	0	0.32	19.03	7.76	9.2	1.94	1.65	0.49	0.67	13.22	0.07	0.19	1.27	8.38	3.03	14.84	2.38	0.8	0.61	0.2	2.43	1.23	0.69	1.88	0.14	2.68	0.31	0.82	chr01	24766322	24767102	K13464 jasmonate ZIM domain-containing protein | (RefSeq) protein TIFY 11e (A)	protein TIFY 11e [Sorghum bicolor]	RecName: Full=Protein TIFY 11e {ECO:0000305}; Short=OsTIFY11e {ECO:0000303|PubMed:19618278}; AltName: Full=Jasmonate ZIM domain-containing protein 13 {ECO:0000305}; Short=OsJAZ13 {ECO:0000303|PubMed:19618278};	SubName: Full=Uncharacterized protein {ECO:0000313|EMBL:KXG38627.1};	--	GO:0005634,nucleus; GO:0003714,transcription corepressor activity; GO:1903507,negative regulation of nucleic acid-templated transcription; GO:0031347,regulation of defense response; GO:2000022,regulation of jasmonic acid mediated signaling pathway; GO:0006355,regulation of transcription, DNA-templated; GO:0009611,response to wounding; GO:0006351,transcription, DNA-templated	Divergent CCT motif
emOS117.91	97.12	5.85	7.84	3.78	24.12	17.44	28.18	0.84	1.63	1.19	15.87	17.97	72.55	19.9	125.3	152.01	151.59	2.46	14.96	9.04	16.25	25.73	11.22	6.78	2.62	13.48	8.03	27.16	4.23	11.24	15.03	7.04	6.88	13.52	10.61	37.43	chr01	26985973	26988835	K03036 26S proteasome regulatory subunit N6 | (RefSeq) hypothetical protein (A)	Pollen-specific protein C13 [Dichanthelium oligosanthes]	RecName: Full=Pollen-specific protein C13; Flags: Precursor;	SubName: Full=Pollen-specific protein C13 {ECO:0000313|EMBL:OEL33881.1};	--	GO:0005615,extracellular space	Pollen proteins Ole e I like
emOS117.93	3.17	1.28	2.46	44.21	9.07	25.96	30.36	26.97	36.04	15.47	13.85	12.32	4.11	11.76	5.03	2.14	2.42	1.2	5.3	3.57	5.67	10.87	7.63	13.1	2.05	2.57	5.74	2.77	9	4	10.14	27.67	1.51	3.54	2.78	7.55	chr01	27213800	27218056	K01210 glucan 1,3-beta-glucosidase [EC:3.2.1.58] | (RefSeq) probable glucan 1,3-beta-glucosidase A (A)	probable glucan 1,3-beta-glucosidase A [Setaria italica]	--	SubName: Full=Uncharacterized protein {ECO:0000313|EMBL:KQK89268.1, ECO:0000313|EnsemblPlants:Si035257m};	--	GO:0051015,actin filament binding; GO:0004553,hydrolase activity, hydrolyzing O-glycosyl compounds; GO:0007015,actin filament organization; GO:0005975,carbohydrate metabolic process	Fascin domain
emOS117.99	94.33	151.08	146.32	186.09	112.47	181.5	80.6	134.1	122.43	28.87	20.78	43.47	19.65	14.65	21.35	23.59	21.3	46.05	50.62	47.08	46.79	39.2	29.88	32.48	48.52	25.17	22.45	21.99	18.65	25.9	26.45	47.11	27.3	34.97	39.58	23.11	chr01	27334480	27338895	K17508 protein phosphatase PTC7 [EC:3.1.3.16] | (RefSeq) probable protein phosphatase 2C 62 (A)	hypothetical protein PAHAL_I04689 [Panicum hallii]	RecName: Full=Probable protein phosphatase 2C 71; Short=OsPP2C71; EC=3.1.3.16;	SubName: Full=2C-type protein phosphatase protein {ECO:0000313|EMBL:AIG52112.1}; SubName: Full=Protein phosphatase 2C {ECO:0000313|EMBL:ACG43535.1};	Serine/threonine protein phosphatase	GO:0046872,metal ion binding; GO:0004721,phosphoprotein phosphatase activity	Protein phosphatase 2C
emOS124.1	0.2	0.07	0.09	0.09	0.25	0.22	0.34	0.29	0.18	0.11	0.06	0.1	0.27	0.16	0.08	0.48	0.41	0.12	0.45	0.34	0.21	0.26	0.7	0.22	0.09	0.19	0.2	0.1	0.4	0.32	0.24	0.38	0.16	0.07	0.16	0.21	chr01	56305137	56308049	K01102 pyruvate dehydrogenase phosphatase [EC:3.1.3.43] | (RefSeq) protein phosphatase 2C (A)	putative protein phosphatase 2C 48 [Zea mays]	RecName: Full=Probable protein phosphatase 2C 28; Short=OsPP2C28; EC=3.1.3.16;	SubName: Full=Uncharacterized protein {ECO:0000313|EMBL:AQL09491.1, ECO:0000313|EnsemblPlants:Zm00001d048359_P002};	Protein phosphatase 2C/pyruvate dehydrogenase (lipoamide) phosphatase	GO:0046872,metal ion binding; GO:0004722,protein serine/threonine phosphatase activity	Protein phosphatase 2C
emOS124.10	3.03	0.27	0.07	0.8	3.27	2.14	4.87	0.82	1.11	0.5	2.6	1.8	2.42	1.92	1.97	3	6.44	0.09	9.5	6.84	21.42	14.53	7.54	4.95	3.09	30.66	45.34	29.01	12.57	22.21	12.31	2.25	9.44	8.01	4.94	32.15	chr01	56356946	56358952	K13422 transcription factor MYC2 | (RefSeq) BHLH2; transcription factor MYC2 (A)	transcription factor bHLH61 [Setaria italica]	RecName: Full=Transcription factor bHLH93; AltName: Full=Basic helix-loop-helix protein 93; Short=AtbHLH93; Short=bHLH 93; AltName: Full=Transcription factor EN 47; AltName: Full=bHLH transcription factor bHLH093;	SubName: Full=Uncharacterized protein {ECO:0000313|EMBL:KQK92689.1, ECO:0000313|EnsemblPlants:Si036470m};	--	GO:0005634,nucleus; GO:0003677,DNA binding; GO:0003700,DNA-binding transcription factor activity; GO:0046983,protein dimerization activity; GO:0045487,gibberellin catabolic process; GO:0007275,multicellular organism development; GO:0010371,regulation of gibberellin biosynthetic process; GO:0006351,transcription, DNA-templated	Helix-loop-helix DNA-binding domain
emOS124.101	38.42	38.02	48.44	46.81	43.16	42.16	44.56	46.42	54.36	34.78	32.66	33.93	33.94	28.82	27.86	31.31	37.79	23.31	40.89	44.42	44.68	43.15	47.3	46.52	43.99	45.84	42.63	46.67	34.35	40.43	44.46	42.22	46.14	42.8	40.28	41.65	chr01	57006636	57011837	K01875 seryl-tRNA synthetase [EC:6.1.1.11] | (RefSeq) serine--tRNA ligase-like (A)	serine--tRNA ligase isoform X2 [Setaria italica]	RecName: Full=Serine--tRNA ligase; EC=6.1.1.11; AltName: Full=Seryl-tRNA synthetase; Short=SerRS; AltName: Full=Seryl-tRNA(Ser/Sec) synthetase;	SubName: Full=Uncharacterized protein {ECO:0000313|EMBL:KQK92117.1, ECO:0000313|EnsemblPlants:Si035606m};	Seryl-tRNA synthetase	GO:0005737,cytoplasm; GO:0005524,ATP binding; GO:0004828,serine-tRNA ligase activity; GO:0097056,selenocysteinyl-tRNA(Sec) biosynthetic process; GO:0006434,seryl-tRNA aminoacylation	Septation ring formation regulator, EzrA
emOS124.102	42.05	86.1	44.68	424.16	508.9	530.56	243.58	310.67	282.79	672.08	850.77	665.29	385.84	211.6	260.98	147.46	175.43	783.62	65.09	60.99	69.65	86.56	112.99	134.67	57.48	130.41	110.48	90.15	116.17	80.73	123	87.86	88.23	109.89	93.28	63.67	chr01	57013304	57017521	K07198 5'-AMP-activated protein kinase, catalytic alpha subunit [EC:2.7.11.11] | (RefSeq) hypothetical protein (A)	CIPK9 [Saccharum hybrid cultivar ROC22]	RecName: Full=CBL-interacting protein kinase 9; EC=2.7.11.1; AltName: Full=OsCIPK09;	RecName: Full=Non-specific serine/threonine protein kinase {ECO:0000256|SAAS:SAAS00351747}; EC=2.7.11.1 {ECO:0000256|SAAS:SAAS00351747};	Serine/threonine protein kinase	GO:0005622,intracellular; GO:0005524,ATP binding; GO:0004674,protein serine/threonine kinase activity; GO:0035556,intracellular signal transduction; GO:0018105,peptidyl-serine phosphorylation; GO:0018107,peptidyl-threonine phosphorylation	Lipopolysaccharide kinase (Kdo/WaaP) family
emOS124.103	9.21	0.75	0.68	0.43	1.27	1.32	4.5	1.14	1.01	0.45	0.48	2.26	3.56	6.08	4.19	9.55	15.49	0.02	49.7	61.37	56.88	47.13	45.8	47.09	111.1	114.48	83.6	62.39	38.08	52.29	40.65	81.29	44.27	23.01	35.47	18.2	chr01	57024633	57026292	K04733 interleukin-1 receptor-associated kinase 4 [EC:2.7.11.1] | (RefSeq) probable LRR receptor-like serine/threonine-protein kinase At1g51880 (A)	hypothetical protein PAHAL_I00215 [Panicum hallii]	RecName: Full=Heavy metal-associated isoprenylated plant protein 39 {ECO:0000303|PubMed:21072340, ECO:0000303|PubMed:23368984}; Short=AtHIP39 {ECO:0000303|PubMed:21072340, ECO:0000303|PubMed:23368984}; Flags: Precursor;	SubName: Full=Heavy metal transport/detoxification superfamily protein {ECO:0000313|EMBL:ONL93196.1};	Copper chaperone	GO:0005737,cytoplasm; GO:0046914,transition metal ion binding; GO:0046916,cellular transition metal ion homeostasis; GO:0030001,metal ion transport	Heavy-metal-associated domain
emOS124.104	0.84	0.15	0.06	0.05	0.35	0.26	0.81	0.1	0.16	0.07	0.26	0.7	0.46	1.4	0.31	0.45	0.28	0	14.78	11.35	8.45	3.97	0.71	1.12	2.17	1.47	2.28	2.2	1.22	1.47	2.73	1.54	1.15	3.61	4.42	7.05	chr01	57033782	57034528	--	transcription repressor OFP8 [Setaria italica]	RecName: Full=Transcription repressor OFP6; AltName: Full=Ovate family protein 6; Short=AtOFP6;	SubName: Full=Uncharacterized protein {ECO:0000313|EMBL:EER92948.1};	--	GO:0005634,nucleus; GO:0045892,negative regulation of transcription, DNA-templated; GO:0006351,transcription, DNA-templated	Domain of unknown function (DUF4872)
emOS124.105	20.25	17.21	17.54	2.61	2.46	2.32	8.66	4.18	4.52	5.36	5.35	3.61	7.74	5.52	10.03	13.27	10.31	9.73	0.34	0.34	0.46	0.31	0.09	0.03	0.13	0.29	0.24	0.23	0.33	0	0.22	0.12	0.27	0.4	0.36	1	chr01	57036429	57039937	--	uncharacterized protein LOC8061451 [Sorghum bicolor]	--	SubName: Full=S-adenosyl-L-methionine-dependent methyltransferase superfamily protein {ECO:0000313|EMBL:ONL93193.1};	--	GO:0008168,methyltransferase activity	--
emOS124.106	17.56	11.63	11.42	12.06	14.34	15.64	11.57	11.01	12.95	9.01	9.24	8.97	12.83	11.45	16.94	21.3	22.91	8.3	14.21	13.15	15.46	6.98	7.28	5.06	6.9	10.23	11.49	9.62	5.65	7.2	6.1	7.27	8.72	9.42	11.24	15.26	chr01	57040762	57044779	K04496 C-terminal binding protein | (RefSeq) hypothetical protein (A)	hypothetical protein PAHAL_I00210 [Panicum hallii]	RecName: Full=C-terminal binding protein AN; Short=CtBP; AltName: Full=Protein ANGUSTIFOLIA; AltName: Full=Protein DETORQUEO;	SubName: Full=C-terminal binding protein AN {ECO:0000313|EMBL:OEL37622.1};	Transcription factor CtBP	GO:0010494,cytoplasmic stress granule; GO:0005829,cytosol; GO:0005874,microtubule; GO:0005802,trans-Golgi network; GO:0042802,identical protein binding; GO:0051287,NAD binding; GO:0042803,protein homodimerization activity; GO:0048444,floral organ morphogenesis; GO:0048530,fruit morphogenesis; GO:0031129,inductive cell-cell signaling; GO:0009965,leaf morphogenesis; GO:0000226,microtubule cytoskele…	D-isomer specific 2-hydroxyacid dehydrogenase, NAD binding domain
emOS124.107	21.57	19.21	22.76	23.33	18.89	13.73	17.84	21.06	19.02	12.32	11.3	10.98	10.3	18.6	12.01	16.78	15.22	4.56	31	43.03	49.16	21.9	12.62	13.81	12.45	23.65	27.87	17.35	17.39	17.07	21.97	23.15	13.18	22.66	25.61	18.41	chr01	57047724	57048194	K00766 anthranilate phosphoribosyltransferase [EC:2.4.2.18] | (RefSeq) anthranilate phosphoribosyltransferase, chloroplastic (A)	blue fluorescent 1 isoform X1 [Zea mays]	--	SubName: Full=Blue fluorescent1 {ECO:0000313|EMBL:AQL09851.1};	--	GO:0004048,anthranilate phosphoribosyltransferase activity; GO:0000162,tryptophan biosynthetic process	Glycosyl transferase family, helical bundle domain
emOS124.108	38.58	36.66	39.68	42.7	34.77	35.3	45.68	35.76	41.31	22.39	21.34	27.26	26.78	28.74	21.65	26.5	27.2	13	81.42	87.36	84.41	32.54	28.36	30.47	32.88	41.85	43.75	40.77	32.43	44.04	38.45	47.36	37.92	49.46	50.11	42.42	chr01	57048306	57051339	K00766 anthranilate phosphoribosyltransferase [EC:2.4.2.18] | (RefSeq) anthranilate phosphoribosyltransferase, chloroplastic (A)	hypothetical protein SORBI_3001G523800 [Sorghum bicolor]	RecName: Full=Anthranilate phosphoribosyltransferase, chloroplastic; EC=2.4.2.18; Flags: Precursor;	SubName: Full=Uncharacterized protein {ECO:0000313|EMBL:OQU93341.1};	Anthranilate phosphoribosyltransferase	GO:0009507,chloroplast; GO:0009941,chloroplast envelope; GO:0009570,chloroplast stroma; GO:0009536,plastid; GO:0004048,anthranilate phosphoribosyltransferase activity; GO:0000162,tryptophan biosynthetic process	Glycosyl transferase family, a/b domain
emOS124.109	8.17	8.76	8.12	33.31	24.38	28.52	22.1	25.87	26.43	21.59	43.61	34.93	20.71	27.13	8.2	10.63	6.26	9.09	7.65	9.45	9.17	20.42	21.14	19.33	21.62	16.84	17.47	15.92	27.25	18.4	19.16	12.51	16.87	14.49	12.97	12.63	chr01	57051942	57053807	--	uncharacterized protein LOC101767597 [Setaria italica]	--	SubName: Full=Uncharacterized protein {ECO:0000313|EMBL:KQK92823.1, ECO:0000313|EnsemblPlants:Si037338m};	--	--	--
emOS124.11	77.53	51.13	56.38	59.97	81.65	71.11	81.57	57.99	73.88	64.11	63.82	71.47	90.29	82.11	73.22	89.27	97.2	45.89	117.81	111.31	110.76	102.52	100.34	91.49	73.31	116.59	134.13	115.08	119.01	125.77	106.1	116.78	125.79	94.72	101.99	111.4	chr01	56362566	56365666	--	hypothetical protein PAHAL_A01843 [Panicum hallii]	--	SubName: Full=Uncharacterized protein {ECO:0000313|EMBL:KQL29414.1, ECO:0000313|EnsemblPlants:Si018587m};	--	--	Pollen proteins Ole e I like
emOS124.110	30	32.18	28.63	73.06	54.87	51.88	45.33	51.64	41.91	28.44	37.57	45.46	26.87	27.45	19.79	17.6	19.39	22.88	27.45	30.53	29.65	14.14	18.57	12.37	15.51	18.52	21.68	19.32	20.5	23.28	20.81	18.79	18.21	18.97	17.33	17.7	chr01	57055081	57056977	K16302 metal transporter CNNM | (RefSeq) DUF21 domain-containing protein At2g14520-like (A)	DUF21 domain-containing protein At2g14520 [Setaria italica]	RecName: Full=DUF21 domain-containing protein At1g47330; AltName: Full=CBS domain-containing protein CBSDUF7;	SubName: Full=Uncharacterized protein {ECO:0000313|EMBL:KQK92826.1, ECO:0000313|EnsemblPlants:Si035189m};	Predicted membrane protein, contains two CBS domains	GO:0016021,integral component of membrane; GO:0005886,plasma membrane	CBS domain
emOS124.111	12.67	19.23	16.75	39.02	30.32	27.55	23.44	28.21	19.94	13.74	17.56	22.75	13.17	14.17	10.98	10.52	10.95	11.55	10.39	11.25	15.33	8.54	9.11	7.74	7.55	10.88	11.04	10.49	12.07	10.55	12.47	10.41	10.79	10.79	11.43	9.01	chr01	57057005	57059768	K16302 metal transporter CNNM | (RefSeq) Hemolysin (A)	Hemolysin [Zea mays]	RecName: Full=DUF21 domain-containing protein At5g52790; AltName: Full=CBS domain-containing protein CBSDUF5;	SubName: Full=Hemolysin {ECO:0000313|EMBL:AQL09865.1};	Predicted membrane protein, contains two CBS domains	GO:0016021,integral component of membrane	Cyclin M transmembrane N-terminal domain
emOS124.113	6.79	5.78	5.87	6.69	6.95	7.11	11.57	11.66	13.36	7.98	8.05	10.68	12.2	11.59	11.07	9.45	9.93	10.84	10.3	9.64	7.92	8.2	7.23	6.3	6.34	9.09	9.53	12.28	12.64	12.46	12.91	12.14	12.78	9.79	12.18	8.98	chr01	57070537	57080652	K11792 DET1- and DDB1-associated protein 1 | (RefSeq) uncharacterized LOC101768393 (A)	uncharacterized protein LOC101768393 [Setaria italica]	--	SubName: Full=Uncharacterized protein {ECO:0000313|EMBL:OEL37625.1};	Uncharacterized conserved protein	GO:0032434,regulation of proteasomal ubiquitin-dependent protein catabolic process	Det1 complexing ubiquitin ligase
emOS124.114	26.66	16.4	13.19	31.6	29.76	28.98	42.66	54.86	46.27	18.52	18.12	19.95	18.59	11	22.48	20.51	18	15.2	23.96	20.98	21.46	13.85	13.13	11.52	15.93	18.6	14.46	19.87	17.89	19	26.48	25.47	18.3	22.68	19.52	25.55	chr01	57080718	57084779	K04733 interleukin-1 receptor-associated kinase 4 [EC:2.7.11.1] | (RefSeq) probable serine/threonine-protein kinase At1g01540 (A)	probable serine/threonine-protein kinase At1g01540 [Setaria italica]	RecName: Full=Probable serine/threonine-protein kinase At1g01540; EC=2.7.11.1;	SubName: Full=Uncharacterized protein {ECO:0000313|EMBL:KQK92832.1, ECO:0000313|EnsemblPlants:Si035192m};	Serine/threonine protein kinase	GO:0016021,integral component of membrane; GO:0005886,plasma membrane; GO:0005524,ATP binding; GO:0004674,protein serine/threonine kinase activity; GO:0004675,transmembrane receptor protein serine/threonine kinase activity; GO:0007166,cell surface receptor signaling pathway; GO:0046777,protein autophosphorylation; GO:0006468,protein phosphorylation	Protein kinase domain
emOS124.116	36.72	39.74	36.33	23.51	31.56	28.85	39.89	33.69	40.22	26.08	23.39	24.53	26.27	23.84	26.65	32.05	34.6	26.73	13.71	13.99	13.8	8.86	9.54	5.95	9.78	14.16	16.71	21.25	15.22	18.92	14.65	16.73	19.71	16.24	15.6	16.63	chr01	57090453	57093575	--	hypothetical protein PAHAL_I00204 [Panicum hallii]	RecName: Full=Sphingoid long-chain bases kinase 2, mitochondrial; Short=AtLCBK2; Short=LCB kinase 2; EC=2.7.-.-; Flags: Precursor;	SubName: Full=Uncharacterized protein {ECO:0000313|EMBL:KQK92835.1, ECO:0000313|EnsemblPlants:Si036375m};	Sphingosine kinase, involved in sphingolipid metabolism	GO:0005739,mitochondrion; GO:0005524,ATP binding; GO:0017050,D-erythro-sphingosine kinase activity; GO:0003951,NAD+ kinase activity; GO:0006671,phytosphingosine metabolic process; GO:0009409,response to cold	ATP-NAD kinase
emOS124.117	59.39	47.66	67.34	64.66	70.54	48.8	70.14	56.4	81.38	27.49	29.02	40.37	64.63	52.06	43.48	57.26	65.24	32.35	63.78	78.62	66.23	77.91	68.51	61.17	106.6	74.06	73.13	82.52	63.7	73.15	84.48	72.51	93.32	91.22	98.38	68.03	chr01	57095597	57099903	K11135 Pin2-interacting protein X1 | (RefSeq) PIN2/TERF1-interacting telomerase inhibitor 1 (A)	Sphingoid long-chain bases kinase 2, mitochondrial [Dichanthelium oligosanthes]	--	SubName: Full=Sphingoid long-chain bases kinase 2, mitochondrial {ECO:0000313|EMBL:OEL37628.1};	Telomerase elongation inhibitor/RNA maturation protein PINX1	GO:0003951,NAD+ kinase activity; GO:0003676,nucleic acid binding	G-patch domain
emOS124.118	2.4	2.72	3.04	35.62	62.96	66.12	20.32	24.1	31.36	53.72	63.19	49.54	48.15	33.98	36.26	62.27	49.44	24.98	15.07	13.14	12.31	46.96	64.32	40.98	54.06	50.13	32.56	53.83	59.51	55.33	31.49	28.59	76.49	56.02	58.5	39.67	chr01	57104708	57106448	K15746 beta-carotene 3-hydroxylase [EC:1.14.15.24] | (RefSeq) beta-carotene 3-hydroxylase, chloroplastic-like (A)	hypothetical protein PAHAL_I00201 [Panicum hallii]	RecName: Full=Beta-carotene 3-hydroxylase, chloroplastic; Short=GenCHYB; EC=1.14.15.24 {ECO:0000250|UniProtKB:Q9SZZ8}; Flags: Precursor;	SubName: Full=Beta-carotene 3-hydroxylase, chloroplastic {ECO:0000313|EMBL:OEL37627.1};	--	GO:0031969,chloroplast membrane; GO:0016021,integral component of membrane; GO:0016787,hydrolase activity; GO:0005506,iron ion binding; GO:0016491,oxidoreductase activity; GO:0016117,carotenoid biosynthetic process	Fatty acid hydroxylase superfamily
emOS124.119	391.73	263.26	283.12	65.78	64.89	52.7	142.02	80.66	87.23	171.63	156.74	88.39	132.45	118.35	246.18	166.69	138.73	249.26	14.22	18.64	14.66	8.28	6.97	7.24	10.29	13.67	17.23	18.35	16.83	17.55	15.92	13.65	17.6	14.57	16.46	20.09	chr01	57107590	57109031	K02931 large subunit ribosomal protein L5 | (RefSeq) 50S ribosomal protein L5, chloroplastic (A)	50S ribosomal protein L5, chloroplastic [Sorghum bicolor]	RecName: Full=50S ribosomal protein L5, chloroplastic; Flags: Precursor;	SubName: Full=Uncharacterized protein {ECO:0000313|EMBL:KXG40296.1};	Mitochondrial/chloroplast ribosomal protein L5/L7	GO:0009941,chloroplast envelope; GO:0009570,chloroplast stroma; GO:0022626,cytosolic ribosome; GO:0016020,membrane; GO:0003723,RNA binding; GO:0019843,rRNA binding; GO:0003735,structural constituent of ribosome; GO:0009735,response to cytokinin; GO:0000027,ribosomal large subunit assembly; GO:0006412,translation	Ribosomal protein L5
emOS124.12	14.38	15.02	15.29	10.56	9.65	10.28	12.29	13.39	14.05	8.76	9.58	8.01	12.86	10.38	13.57	11.88	10	14.51	4.53	4.37	3.65	5.15	5.99	5.75	5.03	5.73	4.58	4.95	6.28	4.72	4.8	4.36	6.38	6.07	5.52	5.38	chr01	56366340	56367668	K12897 transformer-2 protein | (RefSeq) ankyrin repeat domain-containing protein, chloroplastic (A)	ankyrin repeat domain-containing protein, chloroplastic [Setaria italica]	RecName: Full=Ankyrin repeat domain-containing protein, chloroplastic; Short=AKRP; AltName: Full=Protein EMBRYO DEFECTIVE 2036; Flags: Precursor;	SubName: Full=Uncharacterized protein {ECO:0000313|EMBL:KQK92690.1, ECO:0000313|EnsemblPlants:Si035745m};	--	GO:0009507,chloroplast	--
emOS124.121	9.48	9.86	4.11	8.32	14.51	11.13	17.75	15.02	20.76	2.16	3.46	5.41	10.74	5.57	7.28	11.47	13.29	3.64	6.13	11.12	10.41	13.16	11.07	7.7	4.48	15.11	17.77	13.01	20.19	11.68	11.93	11.74	15.2	10.15	11.79	9.25	chr01	57120419	57120814	K01373 cathepsin F [EC:3.4.22.41] | (RefSeq) probable cysteine protease RD19D (A)	hypothetical protein OsI_01107 [Oryza sativa Indica Group]	RecName: Full=Cysteine proteinase 15A; EC=3.4.22.-; AltName: Full=Turgor-responsive protein 15A; Flags: Precursor;	SubName: Full=Uncharacterized protein {ECO:0000313|EnsemblPlants:ORGLA01G0080100.1};	Cysteine proteinase Cathepsin F	GO:0008234,cysteine-type peptidase activity	--
emOS124.122	20.38	1.16	0.79	0.55	4.39	6.5	5.72	1.52	0.96	6.26	5.93	9.42	10.51	6.72	14.9	22.96	16.34	8.63	3.66	9.37	36.15	12.65	2.35	1.33	0.31	24.36	37.7	18.86	4.53	21.61	5.13	1.24	3.9	8.45	3.98	60.52	chr01	57127826	57131499	K01184 polygalacturonase [EC:3.2.1.15] | (RefSeq) polygalacturonase/glycoside hydrolase family protein (A)	putative polygalacturonase [Dichanthelium oligosanthes]	RecName: Full=Probable polygalacturonase; Short=PG {ECO:0000250|UniProtKB:Q7M1E7}; EC=3.2.1.15; AltName: Full=Pectinase {ECO:0000250|UniProtKB:Q7M1E7};	SubName: Full=Putative polygalacturonase {ECO:0000313|EMBL:OEL16749.1};	--	GO:0016021,integral component of membrane; GO:0004650,polygalacturonase activity; GO:0005975,carbohydrate metabolic process	Right handed beta helix region
emOS124.123	3.91	2.57	2.68	0.75	1.35	0.85	0.55	1.11	1	0.6	0.82	0.45	1.17	1.13	1.1	1.39	0.51	0.35	89.23	70.53	74.46	3.25	3.03	5.9	2.03	3.18	3.55	3.98	2.28	5.52	2.36	6.01	5.43	10.55	9.32	19.84	chr01	57142492	57143258	--	hypothetical protein BAE44_0022234, partial [Dichanthelium oligosanthes]	--	SubName: Full=Uncharacterized protein {ECO:0000313|EMBL:OEL16747.1}; Flags: Fragment;	--	--	--
emOS124.124	22.51	33.16	27.93	65.94	53.86	54.06	51.23	59.7	60.26	28.31	49.66	38.65	27.26	29.08	19.43	20.34	15.85	13.14	60.21	58.17	72.22	39.26	47.61	50.83	46.98	43.93	38.95	39.93	42.08	46.68	48.62	50.37	43.05	60.05	39.13	45.58	chr01	57151540	57153285	K04733 interleukin-1 receptor-associated kinase 4 [EC:2.7.11.1] | (RefSeq) probable receptor-like protein kinase At5g59700 (A)	probable receptor-like protein kinase At5g24010 [Setaria italica]	RecName: Full=Probable receptor-like protein kinase At5g24010; EC=2.7.11.-; Flags: Precursor;	SubName: Full=Uncharacterized protein {ECO:0000313|EMBL:JAD84817.1};	Serine/threonine protein kinase	GO:0016021,integral component of membrane; GO:0005886,plasma membrane; GO:0009506,plasmodesma; GO:0005524,ATP binding; GO:0004674,protein serine/threonine kinase activity	Malectin domain
emOS124.125	15.1	24.56	22.21	7.03	11.59	11.04	7.49	8.77	8.65	4.2	4.76	6.72	4.98	4.44	3.28	4.22	3.43	1.93	8.96	9.95	9.66	12.01	13.58	13.66	9.33	17.79	18.02	17.66	13.88	17.76	11.91	17.9	15.97	12.21	9.32	9.31	chr01	57154478	57157498	K04733 interleukin-1 receptor-associated kinase 4 [EC:2.7.11.1] | (RefSeq) probable receptor-like protein kinase At5g61350 (A)	probable receptor-like protein kinase At5g24010 [Sorghum bicolor]	RecName: Full=Probable receptor-like protein kinase At5g59700; EC=2.7.11.-; Flags: Precursor;	SubName: Full=Uncharacterized protein {ECO:0000313|EMBL:EER95602.1};	Serine/threonine protein kinase	GO:0016021,integral component of membrane; GO:0005886,plasma membrane; GO:0009506,plasmodesma; GO:0005524,ATP binding; GO:0004674,protein serine/threonine kinase activity	Malectin-like domain
emOS124.126	79.85	130	102.79	46.74	44.9	47.05	40.38	43.55	44.91	25.71	26.7	27.47	17.99	21.25	19.68	17.89	17.43	22.91	13.22	15.71	14.56	5.59	3.86	2.65	9.28	9.87	16.68	9.8	5.34	7.34	4.38	5.2	8.53	4.24	4.56	8.07	chr01	57167673	57173778	K16670 homeobox protein Meis2 | (RefSeq) homeobox protein BEL1 homolog (A)	homeobox protein BEL1 homolog [Setaria italica]	RecName: Full=Homeobox protein BEL1 homolog;	SubName: Full=Uncharacterized protein {ECO:0000313|EMBL:KQK92848.1, ECO:0000313|EnsemblPlants:Si034720m};	Transcription factor MEIS1 and related HOX domain proteins	GO:0005829,cytosol; GO:0005634,nucleus; GO:0009506,plasmodesma; GO:0003677,DNA binding; GO:0003700,DNA-binding transcription factor activity; GO:0006351,transcription, DNA-templated	Homeodomain
emOS124.127	6.89	9.87	12.46	19.8	12.42	19.19	20.56	23.85	18.68	11.69	24.54	24.13	10.17	14.87	5.56	5.61	4.11	6.01	63.4	55.44	70.5	35.76	28.84	41.74	38.75	35.99	39.22	29.59	29.67	29.08	26.1	44.72	32.29	32.45	24.22	31.35	chr01	57182651	57185185	--	uncharacterized protein LOC101774065 [Setaria italica]	--	SubName: Full=Uncharacterized protein {ECO:0000313|EMBL:KQK92849.1, ECO:0000313|EnsemblPlants:Si037433m};	--	GO:0016021,integral component of membrane	Cholesterol-capturing domain
emOS124.128	68.21	58.58	56.33	50.1	69.17	58.87	84.72	62.24	72.98	57.24	52.5	61.04	52.01	64.17	52.22	63.04	57.55	23.86	78.77	83.14	82.23	61.41	62.35	50.23	52.07	75.06	84.63	71.52	62.28	75.69	66.59	60.08	67.2	69.25	62.38	71.54	chr01	57191869	57194997	--	uncharacterized protein LOC101774472 [Setaria italica]	--	SubName: Full=Uncharacterized protein {ECO:0000313|EMBL:KQK92851.1, ECO:0000313|EnsemblPlants:Si036850m};	--	--	--
emOS124.129	34.23	1.59	1.1	4.46	18.46	13.77	13.57	4.99	6.83	3.48	6.62	12.3	20.34	21.31	18.03	44.64	30.08	2.8	20.38	12.24	19.58	78.61	72.63	104.7	60.92	60.31	63.91	46.53	60.41	54.84	38.8	40.4	34.91	39.64	31.6	49.53	chr01	57195610	57200029	K16670 homeobox protein Meis2 | (RefSeq) homeobox protein knotted-1-like 3 isoform X1 (A)	homeobox protein knotted-1-like 3 [Sorghum bicolor]	RecName: Full=Homeobox protein knotted-1-like 3; AltName: Full=Homeobox protein HOS66;	SubName: Full=Uncharacterized protein {ECO:0000313|EMBL:KXG40306.1};	Transcription factor MEIS1 and related HOX domain proteins	GO:0005634,nucleus; GO:0003677,DNA binding; GO:0010192,mucilage biosynthetic process; GO:0045892,negative regulation of transcription, DNA-templated; GO:2000652,regulation of secondary cell wall biogenesis; GO:0010089,xylem development	Homeodomain
emOS124.13	9.87	10.35	10.44	7.21	13.38	10.65	17.71	21.97	19.95	9.91	9.65	12.98	14.83	12.46	13.58	13.92	14.38	9.2	23.8	23.37	25.64	19.19	16.95	18.55	22.66	14.58	16.56	19.05	16.86	17.28	17.08	17.75	15.96	16.92	18.37	13.52	chr01	56382455	56385317	K10268 F-box and leucine-rich repeat protein 2/20 | (RefSeq) F-box/LRR-repeat protein 20 (A)	F-box/LRR-repeat protein 10 [Sorghum bicolor]	RecName: Full=F-box/LRR-repeat protein 10;	SubName: Full=Uncharacterized protein {ECO:0000313|EMBL:EER92906.1};	Leucine rich repeat proteins, some proteins contain F-box	--	F-box domain
emOS124.130	17.27	11.31	10.48	14.47	19.55	18.67	18.81	17.26	18.59	16.46	17.86	14.09	17.08	14.69	17.2	20.45	17.79	13.88	12.12	13.22	14.99	17.01	15.42	16.85	12.32	15.1	16.36	17.47	14.62	16.74	15.97	15.59	14.85	18.72	16.78	20.57	chr01	57208985	57213960	K03364 cell division cycle 20-like protein 1, cofactor of APC complex | (RefSeq) protein FIZZY-RELATED 2-like (A)	Protein FIZZY-RELATED 2 [Dichanthelium oligosanthes]	RecName: Full=Protein FIZZY-RELATED 2; AltName: Full=Cell cycle switch protein CCS52A1;	SubName: Full=Protein FIZZY-RELATED 2 {ECO:0000313|EMBL:OEL16742.1};	Anaphase promoting complex, Cdc20, Cdh1, and Ama1 subunits	GO:0005634,nucleus; GO:0010997,anaphase-promoting complex binding; GO:0097027,ubiquitin-protein transferase activator activity; GO:0051301,cell division; GO:0042023,DNA endoreduplication; GO:0009825,multidimensional cell growth; GO:1904668,positive regulation of ubiquitin protein ligase activity; GO:0016567,protein ubiquitination; GO:0010091,trichome branching	Eukaryotic translation initiation factor eIF2A
emOS124.131	10.74	8.4	10.06	9.09	8.15	8.13	7.08	7.65	8.24	5.08	4.4	6.9	7.88	5.49	8.22	7.18	9.94	5.51	18.04	21.55	20.5	20.18	14.42	14.09	12.26	11.37	12.36	11.93	12.13	12.62	12.38	13.61	11.22	13.22	14.25	8.55	chr01	57216720	57218240	K11294 nucleolin | (RefSeq) RNA-binding protein CP31B, chloroplastic-like (A)	hypothetical protein PAHAL_I00182 [Panicum hallii]	RecName: Full=33 kDa ribonucleoprotein, chloroplastic; Flags: Precursor;	SubName: Full=Uncharacterized protein {ECO:0000313|EMBL:KQK92858.1, ECO:0000313|EnsemblPlants:Si037090m};	FOG: RRM domain	GO:0009507,chloroplast; GO:0030529,NA; GO:0003723,RNA binding; GO:0006397,mRNA processing	Herpesvirus UL7 like
emOS124.132	333.78	297.89	311.87	260.29	270.94	276.35	320.46	335.12	337.95	358.73	338.13	299.67	300.54	240.85	291.59	250.86	244.51	273.71	259.23	271.92	261.82	401.58	364.98	337.85	411.82	392.77	397.08	344.13	335.55	342.54	333.14	321.84	387.3	320.16	329.49	334.76	chr01	57219609	57221889	K10577 ubiquitin-conjugating enzyme E2 I | (RefSeq) SUMO-conjugating enzyme SCE1 (A)	SUMO-conjugating enzyme SCE1 [Sorghum bicolor]	RecName: Full=SUMO-conjugating enzyme SCE1; EC=2.3.2.-; AltName: Full=Protein EMBRYO DEFECTIVE 1637; AltName: Full=Protein hus5 homolog; AltName: Full=SUMO-conjugating enzyme 1; Short=AtSCE1;	SubName: Full=Uncharacterized protein {ECO:0000313|EMBL:EER95612.1};	Ubiquitin-protein ligase	GO:0005737,cytoplasm; GO:0005634,nucleus; GO:0005524,ATP binding; GO:0016874,ligase activity; GO:0019789,SUMO transferase activity; GO:0009793,embryo development ending in seed dormancy; GO:0016925,protein sumoylation; GO:0009737,response to abscisic acid	Prokaryotic E2 family B
emOS124.133	8.81	11.89	9.64	15.14	15.99	15.49	11.14	9.85	12.88	14.71	8.88	10.57	11.4	9.8	7.86	8.91	10.68	10.48	6.35	5.9	6.92	7.08	7.49	6.53	7.89	7.26	8.86	8.22	7.77	7.46	7.3	6.41	8.42	7.41	6.81	6.55	chr01	57224169	57227076	--	--	--	--	--	--	--
emOS124.134	50.99	65.66	66.1	59.3	61.25	61.43	66.48	55.61	66.79	59.11	40.01	44.49	31.31	30.16	23.9	24.03	28.06	23.35	31.19	34.72	30.68	42.5	39.01	34.31	43.49	36.78	39.16	30.34	24.91	31.03	23.58	29.36	27.93	31.3	30.78	23.76	chr01	57234677	57256038	K09260 MADS-box transcription enhancer factor 2A | (RefSeq) MADS-box protein SOC1 (A)	MADS-box transcription factor 50 isoform X2 [Setaria italica]	RecName: Full=MADS-box transcription factor 50; Short=OsMADS50; AltName: Full=Protein AGAMOUS-like 20; AltName: Full=Protein SUPPRESSOR OF CONSTANS OVEREXPRESSION 1-like; Short=OsSOC1; AltName: Full=RMADS208;	SubName: Full=SL1 {ECO:0000313|EMBL:APP89659.1};	MADS box transcription factor	GO:0005634,nucleus; GO:0003700,DNA-binding transcription factor activity; GO:0046983,protein dimerization activity; GO:0000977,RNA polymerase II regulatory region sequence-specific DNA binding; GO:0030154,cell differentiation; GO:0009908,flower development; GO:0045944,positive regulation of transcription by RNA polymerase II; GO:0006351,transcription, DNA-templated	K-box region
emOS124.135	24.47	12.22	7.25	92.91	130.82	113.36	385.2	247.07	348.28	73.96	113.4	180.21	162.28	187.54	119.56	116.69	71.35	26.19	29.3	32.06	41.78	200.79	187.49	197.76	201.95	195.31	218.28	224.18	213.43	322.08	296.06	177.99	175.31	378.36	104.68	175.32	chr01	57265026	57266673	K18054 2'-deoxymugineic-acid 2'-dioxygenase / mugineic-acid 3-dioxygenase [EC:1.14.11.24 1.14.11.25] | (RefSeq) 2'-deoxymugineic-acid 2'-dioxygenase-like (A)	Protein DOWNY MILDEW RESISTANCE 6 [Dichanthelium oligosanthes]	RecName: Full=Flavanone 3-dioxygenase 2 {ECO:0000305}; EC=1.14.11.9 {ECO:0000269|PubMed:18413994}; AltName: Full=Flavanone 3-beta-hydroxylase 2 {ECO:0000305}; AltName: Full=Flavanone 3-hydroxylase 2 {ECO:0000303|PubMed:18413994}; Short=OsF3H-2 {ECO:0000303|PubMed:18413994};	SubName: Full=Protein DOWNY MILDEW RESISTANCE 6 {ECO:0000313|EMBL:OEL29170.1};	Iron/ascorbate family oxidoreductases	GO:0031418,L-ascorbic acid binding; GO:0046872,metal ion binding; GO:0045486,naringenin 3-dioxygenase activity; GO:0009813,flavonoid biosynthetic process	non-haem dioxygenase in morphine synthesis N-terminal
emOS124.136	87.89	54.99	78.44	18.8	21.12	17.91	38.21	27.05	26.91	50.49	44.11	27.83	36.36	40.8	66.47	50.48	44.05	60.49	2.65	2.27	2.13	14.41	10.13	10.09	6.24	9.77	9.04	6.82	5.32	5.69	5.59	4.43	4.99	3.67	2.99	4.79	chr01	57267094	57269716	K02717 photosystem II oxygen-evolving enhancer protein 2 | (RefSeq) psbP-like protein 1, chloroplastic (A)	psbP-like protein 1, chloroplastic [Setaria italica]	RecName: Full=PsbP-like protein 1, chloroplastic; AltName: Full=OEC23-like protein 4; AltName: Full=PsbP-related thylakoid lumenal protein 2; Flags: Precursor;	SubName: Full=Uncharacterized protein {ECO:0000313|EMBL:KQK92876.1, ECO:0000313|EnsemblPlants:Si037195m};	--	GO:0009507,chloroplast; GO:0009543,chloroplast thylakoid lumen; GO:0019898,extrinsic component of membrane; GO:0009654,photosystem II oxygen evolving complex; GO:0009579,thylakoid; GO:0031977,thylakoid lumen; GO:0005509,calcium ion binding; GO:0015979,photosynthesis	PsbP
emOS124.137	175.66	96.11	113.71	36.24	42	39.09	85.96	61.23	71.44	70.08	83.14	44.09	57.58	61.52	90.72	80.85	53.44	79.02	5.93	5.3	7.72	11	9.89	9.19	12.99	11.42	12.03	10.13	7.5	9.68	9.19	8.43	7.96	10.34	7.04	10.11	chr01	57270249	57271997	K02867 large subunit ribosomal protein L11 | (RefSeq) IDP2420; uncharacterized protein LOC100285173 (A)	uncharacterized protein LOC100285173 [Zea mays]	RecName: Full=50S ribosomal protein L11, chloroplastic; AltName: Full=CL11; Flags: Precursor;	SubName: Full=50S ribosomal protein L11 {ECO:0000313|EMBL:ACG43225.1}; SubName: Full=50S ribosomal protein L11 chloroplastic {ECO:0000313|EMBL:ONL93125.1};	Mitochondrial/chloroplast ribosomal protein L11	GO:0009507,chloroplast; GO:0009941,chloroplast envelope; GO:0009570,chloroplast stroma; GO:0022625,cytosolic large ribosomal subunit; GO:0022626,cytosolic ribosome; GO:0016020,membrane; GO:0019843,rRNA binding; GO:0003735,structural constituent of ribosome; GO:0000027,ribosomal large subunit assembly; GO:0006412,translation	Ribosomal protein L11, RNA binding domain
emOS124.138	10.53	14.94	17.7	18.32	18.43	16.26	20.05	21.07	24.68	9.94	11.61	13.08	16.48	13.3	12.2	13.09	20.65	8.23	13.61	16.9	16.52	21.97	24.93	27.53	31.32	24.29	27.52	25.94	26.91	24.23	25.81	22.5	31.6	27.85	26.47	19.52	chr01	57272159	57277205	K14777 ATP-dependent RNA helicase DDX47/RRP3 [EC:3.6.4.13] | (RefSeq) putative DEAD-box ATP-dependent RNA helicase family protein (A)	hypothetical protein PAHAL_D02159 [Panicum hallii]	RecName: Full=DEAD-box ATP-dependent RNA helicase 10; EC=3.6.4.13;	SubName: Full=DEAD-box ATP-dependent RNA helicase 10 {ECO:0000313|EMBL:AQK67181.1};	ATP-dependent RNA helicase	GO:0005737,cytoplasm; GO:0005730,nucleolus; GO:0005524,ATP binding; GO:0004004,ATP-dependent RNA helicase activity; GO:0003723,RNA binding; GO:0010501,RNA secondary structure unwinding; GO:0006364,rRNA processing	Type III restriction enzyme, res subunit
emOS124.139	6.32	0.07	0	0	1.13	1.3	0.25	0	0	0.06	0.22	0.1	1.98	0.03	4.31	5.2	4.19	0	0	0	0	0.08	0	0.06	0	0	0	0	0	0	0	0	0	0.04	0	0	chr01	57281048	57286389	K18485 myogenic factor 6 | (RefSeq) transcription factor bHLH96 (A)	hypothetical protein BAE44_0009813 [Dichanthelium oligosanthes]	RecName: Full=Transcription factor bHLH70; AltName: Full=Basic helix-loop-helix protein 70; Short=AtbHLH70; Short=bHLH 70; AltName: Full=Transcription factor EN 13; AltName: Full=bHLH transcription factor bHLH070;	SubName: Full=Uncharacterized protein {ECO:0000313|EMBL:JAE47681.1};	--	GO:0005634,nucleus; GO:0003677,DNA binding; GO:0003700,DNA-binding transcription factor activity; GO:0046983,protein dimerization activity; GO:0006355,regulation of transcription, DNA-templated; GO:0006351,transcription, DNA-templated	Helix-loop-helix DNA-binding domain
emOS124.14	31.27	25.06	23.51	12.98	23.98	18.64	24.09	18.56	20.1	27.32	25.7	21.98	39.23	29.34	59.52	47.81	58.06	24.14	5.18	3.71	3.52	4.61	3.61	2.22	2.14	1.93	2.71	4.96	3.96	3.56	10.25	4.51	2.18	5.91	5.28	6.64	chr01	56388472	56389834	K00799 glutathione S-transferase [EC:2.5.1.18] | (RefSeq) gst10; glutathione transferase10 (A)	hypothetical protein PAHAL_I00307 [Panicum hallii]	RecName: Full=Glutathione S-transferase F11; Short=AtGSTF11; EC=2.5.1.18; AltName: Full=AtGSTF6; AltName: Full=GST class-phi; AltName: Full=GST class-phi member 11;	SubName: Full=Uncharacterized protein {ECO:0000313|EMBL:EER92907.1};	Glutathione S-transferase	GO:0005737,cytoplasm; GO:0005829,cytosol; GO:0004364,glutathione transferase activity; GO:0006749,glutathione metabolic process; GO:0006979,response to oxidative stress; GO:0009407,toxin catabolic process	Glutathione S-transferase, C-terminal domain
emOS124.140	43.74	38.59	38.13	44.3	51.78	53.12	44.34	44.98	48.81	23.1	23.97	31.43	44.74	36.22	44.41	46.68	53.08	26.79	34.99	35.16	32.5	41.75	41.67	35.32	28.72	44.54	44.03	46.39	37.36	40.41	43.8	42.98	51.51	48.2	47.46	42.81	chr01	57298677	57303325	K18626 trichohyalin | (RefSeq) protein INVOLVED IN DE NOVO 2-like isoform X1 (A)	hypothetical protein PAHAL_E02363 [Panicum hallii]	RecName: Full=Protein INVOLVED IN DE NOVO 2 {ECO:0000303|PubMed:19915591}; AltName: Full=Protein RNA-DIRECTED DNA METHYLATION 12 {ECO:0000303|PubMed:20059743};	SubName: Full=Protein INVOLVED IN DE NOVO 2 {ECO:0000313|EMBL:OEL16550.1}; Flags: Fragment;	--	GO:0005655,nucleolar ribonuclease P complex; GO:0003723,RNA binding; GO:0006342,chromatin silencing; GO:0006306,DNA methylation; GO:0031047,gene silencing by RNA; GO:0010569,regulation of double-strand break repair via homologous recombination; GO:0046686,response to cadmium ion	XS zinc finger domain
emOS124.141	36.25	55.21	46.91	57.1	48.89	51.63	35.49	45.17	39.88	15.51	15.56	21.96	24.12	16.92	22.63	22.89	20.07	22.2	35.46	35.22	31.05	53.81	65.41	62.98	30.47	32.65	38	31.44	38.43	27.17	35.88	39.05	39.26	29.83	33.12	26.6	chr01	57304275	57309710	K08269 serine/threonine-protein kinase ULK2 [EC:2.7.11.1] | (RefSeq) serine/threonine-protein kinase ATG1a (A)	serine/threonine-protein kinase ATG1a [Sorghum bicolor]	RecName: Full=Serine/threonine-protein kinase ATG1a {ECO:0000305}; EC=2.7.11.-; AltName: Full=Autophagy-related protein 1a {ECO:0000303|PubMed:12114572}; Short=AtAPG1a {ECO:0000303|PubMed:12114572};	SubName: Full=Uncharacterized protein {ECO:0000313|EMBL:OQU93361.1};	Serine/threonine-protein kinase involved in autophagy	GO:0005776,autophagosome; GO:0031410,cytoplasmic vesicle; GO:0005524,ATP binding; GO:0004674,protein serine/threonine kinase activity; GO:0006914,autophagy; GO:0015031,protein transport	Lipopolysaccharide kinase (Kdo/WaaP) family
emOS124.142	10.04	15.54	13.69	13.46	16.03	14.91	12.69	15.78	14.34	8.96	8.86	10.3	11.8	10.06	11.4	12.68	12	11.8	17.85	17.67	19.29	23.54	20.98	21.39	18.6	20.86	21.33	19.4	19.15	17.88	17.93	18.98	17.94	22.65	21.56	15.82	chr01	57312294	57323856	K11592 endoribonuclease Dicer [EC:3.1.26.-] | (RefSeq) endoribonuclease Dicer homolog 1 (A)	endoribonuclease Dicer homolog 1 isoform X1 [Sorghum bicolor]	RecName: Full=Endoribonuclease Dicer homolog 1; AltName: Full=Dicer-like protein 1; Short=OsDCL1; EC=3.1.26.-;	SubName: Full=Uncharacterized protein {ECO:0000313|EMBL:KXG40313.1};	dsRNA-specific nuclease Dicer and related ribonucleases	GO:0005737,cytoplasm; GO:0005634,nucleus; GO:0016442,RISC complex; GO:0005524,ATP binding; GO:0004386,helicase activity; GO:0046872,metal ion binding; GO:0004525,ribonuclease III activity; GO:0003723,RNA binding; GO:0007275,multicellular organism development; GO:0035196,production of miRNAs involved in gene silencing by miRNA; GO:0030422,production of siRNA involved in RNA interference	Type III restriction enzyme, res subunit
emOS124.143	290.38	232.22	260.89	105.72	86.44	78.3	214.63	145.54	161.46	123.06	144.63	99.16	120.73	101.1	192.04	157.48	138.85	181.65	12.51	11.9	7.27	12.99	9.4	7.39	13.26	5.52	9.3	14.39	16.19	16.45	23.92	20.18	21.9	16.02	20.16	15.52	chr01	57323845	57325251	K03626 nascent polypeptide-associated complex subunit alpha | (RefSeq) nascent polypeptide-associated complex subunit alpha-like protein 1 (A)	hypothetical protein PAHAL_I00169 [Panicum hallii]	RecName: Full=Nascent polypeptide-associated complex subunit alpha-like protein 2; Short=NAC-alpha-like protein 2; AltName: Full=Alpha-NAC-like protein 2;	SubName: Full=Uncharacterized protein {ECO:0000313|EMBL:KQK92880.1, ECO:0000313|EnsemblPlants:Si037430m};	Transcription factor containing NAC and TS-N domains	GO:0005829,cytosol; GO:0005854,nascent polypeptide-associated complex; GO:0015031,protein transport	NAC domain
emOS124.145	7.28	7.27	6.47	7.36	8.03	7.43	7.86	8.87	9.68	7.27	7.11	8.94	8.95	7.44	7.66	8.54	9.39	5.96	7.78	8.66	8.92	5.65	6.62	5.64	5.02	6.89	6.57	7.5	7.48	6.31	8.23	7.67	6.93	9.5	9.47	7.28	chr01	57328154	57346321	K08503 syntaxin of plants SYP5 | (RefSeq) syntaxin-52 (A)	syntaxin-52 [Setaria italica]	RecName: Full=Syntaxin-52; Short=AtSYP52;	SubName: Full=Uncharacterized protein {ECO:0000313|EMBL:KQK92883.1, ECO:0000313|EnsemblPlants:Si040161m};	SNARE protein TLG1/Syntaxin 6	GO:0010008,endosome membrane; GO:0005794,Golgi apparatus; GO:0016021,integral component of membrane; GO:0031902,late endosome membrane; GO:0031201,SNARE complex; GO:0005773,vacuole; GO:0005484,SNAP receptor activity; GO:0000149,SNARE binding; GO:0006886,intracellular protein transport; GO:0048278,vesicle docking; GO:0006906,vesicle fusion; GO:0016192,vesicle-mediated transport	--
emOS124.146	13.65	14.31	14.77	15.74	17.49	15.91	17.25	18.41	19.88	14.9	13.72	16.95	17.64	16.88	13.4	16.45	15.93	13.43	19.1	19.28	18.38	13.29	13.44	11.38	10.43	14.24	13.45	15.65	14.94	13.55	15.33	13.82	15.28	20.45	18.01	15.06	chr01	57346688	57347629	--	uncharacterized protein LOC8064452 isoform X3 [Sorghum bicolor]	RecName: Full=Putative F-box protein At5g55150;	SubName: Full=Uncharacterized protein {ECO:0000313|EMBL:OQU81921.1};	--	--	Protein of unknown function (DUF295)
emOS124.148	0.81	0.69	0.71	1.04	1.51	1.42	1.3	0.65	1.03	0.4	0.34	0.73	2.18	0.79	1.11	1.94	1.93	0.49	1.53	1.29	1.65	0.8	0.96	0.65	0.85	0.75	0.7	0.86	1.05	0.91	1.89	0.84	0.96	2.26	1.96	1.81	chr01	57355450	57357944	--	hypothetical protein OsJ_33820 [Oryza sativa Japonica Group]	--	SubName: Full=Uncharacterized protein {ECO:0000313|EnsemblPlants:OMERI11G10600.1};	--	--	Protein of unknown function (DUF629)
emOS124.15	18.26	0.46	0.19	0	5.04	3.21	3.48	0.12	0.04	0.32	2.64	4.94	10.15	0.92	10.76	18.47	8.33	0.22	2.18	0.5	0.89	1.3	1.85	2.3	0.14	7.98	2.72	0.66	0.21	2.67	0.32	0.95	0.04	1.57	2.71	3.13	chr01	56390900	56392025	K00799 glutathione S-transferase [EC:2.5.1.18] | (RefSeq) gst9; glutathione transferase 9 (A)	hypothetical protein PAHAL_I00306 [Panicum hallii]	RecName: Full=Glutathione S-transferase F8, chloroplastic; Short=AtGSTF8; EC=2.5.1.18; AltName: Full=AtGSTF5; AltName: Full=GST class-phi member 8; AltName: Full=Glutathione S-transferase 6; Flags: Precursor;	SubName: Full=Uncharacterized protein {ECO:0000313|EMBL:EER92908.1};	Glutathione S-transferase	GO:0009507,chloroplast; GO:0009941,chloroplast envelope; GO:0009570,chloroplast stroma; GO:0005829,cytosol; GO:0005634,nucleus; GO:0010319,stromule; GO:0009579,thylakoid; GO:0005774,vacuolar membrane; GO:0043295,glutathione binding; GO:0004364,glutathione transferase activity; GO:0004601,peroxidase activity; GO:0006952,defense response; GO:0042742,defense response to bacterium; GO:0006749,glutath…	Glutathione S-transferase, C-terminal domain
emOS124.150	0.13	0.08	0.13	0.12	0.13	0.16	0.13	0	0	0	0	0	0.08	0	0	0.04	0	0.04	0.15	0.26	0.11	0.87	0.19	1.02	0.5	0.28	0.25	0.16	0.26	0.13	0.05	0.25	0.13	0.05	0	0	chr01	57361093	57366238	--	hypothetical protein PAHAL_I00214 [Panicum hallii]	--	SubName: Full=Uncharacterized protein {ECO:0000313|EMBL:OQU81921.1};	--	--	--
emOS124.151	17.48	4.77	4.78	2.8	7.52	7.66	4.4	1.63	1.43	34.06	25.84	22.03	39.8	20.45	41.98	33.75	43.18	29.95	9.57	7.09	8.49	14.63	25.34	23.78	21.08	13.09	7.85	23.3	22.23	20.16	18.39	11.74	25.28	17.22	20.27	12.4	chr01	57370250	57374186	K00430 peroxidase [EC:1.11.1.7] | (RefSeq) peroxidase 5-like (A)	hypothetical protein PAHAL_I00165 [Panicum hallii]	RecName: Full=Peroxidase 5 {ECO:0000250|UniProtKB:P22195}; EC=1.11.1.7; Flags: Precursor;	RecName: Full=Peroxidase {ECO:0000256|RuleBase:RU362060, ECO:0000256|SAAS:SAAS00709852}; EC=1.11.1.7 {ECO:0000256|RuleBase:RU362060, ECO:0000256|SAAS:SAAS00709852};	--	GO:0005576,extracellular region; GO:0020037,heme binding; GO:0046872,metal ion binding; GO:0004601,peroxidase activity; GO:0042744,hydrogen peroxide catabolic process; GO:0006979,response to oxidative stress	Peroxidase
emOS124.152	13.56	12.39	13.45	8.43	7.2	8.85	9.62	12.04	10.97	2.05	1.47	2.92	2.58	2.56	3.33	3.47	2.4	2.29	10.7	10.9	10.12	7.93	9.25	10.16	8.67	10.42	12.5	7.62	11.87	10.1	9.49	8.69	5.91	8.29	7.46	6.91	chr01	57397671	57399493	K04733 interleukin-1 receptor-associated kinase 4 [EC:2.7.11.1] | (RefSeq) uncharacterized protein LOC109779403 (A)	B3 domain-containing protein [Dichanthelium oligosanthes]	RecName: Full=B3 domain-containing protein Os03g0120900;	SubName: Full=B3 domain-containing protein {ECO:0000313|EMBL:OEL32198.1};	--	GO:0005634,nucleus; GO:0003677,DNA binding; GO:0006355,regulation of transcription, DNA-templated; GO:0006351,transcription, DNA-templated	B3 DNA binding domain
emOS124.153	2.45	7.67	6.29	10.96	5.7	13.84	17.78	23.32	13.29	1.13	0.93	1.78	3.06	4.28	5.11	4.05	3.53	7.71	2.9	1.91	3.05	2.3	6.67	1.85	3.21	12.81	7.85	23.51	14.02	13.63	13.04	12.43	31.88	7.16	9.9	7.03	chr01	57417877	57418714	--	heavy metal-associated isoprenylated plant protein 30 [Sorghum bicolor]	--	SubName: Full=Uncharacterized protein {ECO:0000313|EMBL:EER92967.1};	--	GO:0005737,cytoplasm; GO:0046914,transition metal ion binding; GO:0046916,cellular transition metal ion homeostasis; GO:0030001,metal ion transport	--
emOS124.154	7.12	10.59	9.75	13.7	10.5	21.51	23.12	27.23	19.3	1.82	1.42	3.01	6.28	3.5	7.06	6.69	5.92	11.42	5.23	4.9	4.51	2.68	10.13	3.51	6.53	20.48	11.15	32.64	19.68	23.77	20.21	18.47	50.17	13.69	14.39	13.38	chr01	57418813	57419476	K07213 copper chaperone | (RefSeq) copper transport protein ATX1-like isoform X1 (A)	hypothetical protein BAE44_0006785 [Dichanthelium oligosanthes]	RecName: Full=Heavy metal-associated isoprenylated plant protein 30 {ECO:0000303|PubMed:21072340, ECO:0000303|PubMed:23368984}; Short=AtHIP30 {ECO:0000303|PubMed:21072340, ECO:0000303|PubMed:23368984}; AltName: Full=Protein NPCC11 {ECO:0000312|EMBL:AEC06738.1}; Flags: Precursor;	SubName: Full=Uncharacterized protein {ECO:0000313|EMBL:OEL32193.1};	Copper chaperone	GO:0005737,cytoplasm; GO:0046914,transition metal ion binding; GO:0046916,cellular transition metal ion homeostasis; GO:0030001,metal ion transport	Heavy-metal-associated domain
emOS124.155	4.47	2.32	1.48	2.85	4.19	2.8	4.18	3.57	4.03	4.04	3.74	3.41	6.52	4.51	5.85	5.75	8.24	3.01	10.22	10.73	9.33	5.29	7.16	4.62	4.3	8.6	8.2	9.48	8.04	10.91	8.21	8.15	11.13	10.27	10.98	11.55	chr01	57426026	57429919	K22455 estrogen receptor-binding fragment-associated gene 9 protein | (RefSeq) uncharacterized protein At3g61260 (A)	uncharacterized protein LOC101785653 isoform X2 [Setaria italica]	RecName: Full=Uncharacterized protein At3g61260;	SubName: Full=Uncharacterized protein {ECO:0000313|EMBL:KXG40319.1};	--	GO:0005886,plasma membrane; GO:0009506,plasmodesma; GO:0005773,vacuole	Remorin, C-terminal region
emOS124.159	4.6	7.19	6.91	4.68	5.25	4.58	6.66	10.34	10.38	2.68	2.51	3.82	5.62	1.95	3.94	4.4	7.15	3.26	2.84	2.05	2.14	3.26	3.09	2.05	1.55	2.28	2.35	3.62	4.55	3.56	6.42	4.88	4.9	3.52	3.31	2.82	chr01	57435039	57441224	--	ALA-interacting subunit 1 [Setaria italica]	RecName: Full=ALA-interacting subunit 1; Short=AtALIS1; AltName: Full=ALA3 beta-subunit 1;	SubName: Full=Uncharacterized protein {ECO:0000313|EMBL:KQK92896.1, ECO:0000313|EnsemblPlants:Si036499m};	Cell cycle control protein	GO:0005789,endoplasmic reticulum membrane; GO:0005794,Golgi apparatus; GO:0000139,Golgi membrane; GO:0016021,integral component of membrane; GO:0031902,late endosome membrane; GO:0015914,phospholipid transport	LEM3 (ligand-effect modulator 3) family / CDC50 family
emOS124.160	4.74	0.22	0.29	0.54	1.69	1.75	1.76	1.46	0.54	0.06	0.81	0.83	3.09	0.2	5.75	9.96	5.41	0.23	0.09	0.43	0.16	0.34	0	0.2	0	0	0.44	0.73	0.58	1.12	2.5	0.42	0.06	0.8	0.6	1.64	chr01	57441585	57441875	--	hypothetical protein PAHAL_I00155 [Panicum hallii]	--	SubName: Full=Uncharacterized protein {ECO:0000313|EMBL:OEL23569.1}; Flags: Fragment;	--	--	--
emOS124.161	16.24	15.08	18.59	18.79	17.66	17.9	18.87	18.3	21.47	14.09	11.54	13.45	19.53	13.98	14.31	16.79	19.23	12.35	17.82	18.02	17.12	19.85	18.53	19.86	18.6	17.45	18.21	17.82	14.66	13.44	19.84	16.37	18.25	15.64	16.92	14.28	chr01	57442530	57445615	K13176 THO complex subunit 7 | (RefSeq) THO complex subunit 7B-like (A)	THO complex subunit 7B [Setaria italica]	RecName: Full=THO complex subunit 7B; AltName: Full=THO complex subunit 7; Short=AtTHO7;	SubName: Full=Uncharacterized protein {ECO:0000313|EMBL:KQK92899.1, ECO:0000313|EnsemblPlants:Si037241m};	Uncharacterized conserved protein	GO:0000781,chromosome, telomeric region; GO:0000347,THO complex; GO:0000445,THO complex part of transcription export complex; GO:0003723,RNA binding; GO:0006406,mRNA export from nucleus; GO:0006397,mRNA processing; GO:0008380,RNA splicing	Tho complex subunit 7
emOS124.163	2.16	0.02	0	0	0.56	0.68	0.59	0.07	0	0	0.07	0.34	0.99	0.04	1.32	2.39	1.11	0	0.54	0.25	0.85	0.99	1.11	0.85	0.04	1.02	0.32	0.32	0.12	0.45	0.39	0.42	0.26	0.58	1.01	0.91	chr01	57447467	57450157	K00521 ferric-chelate reductase [EC:1.16.1.7] | (RefSeq) ferric reduction oxidase 7, chloroplastic-like (A)	uncharacterized protein LOC8085734 [Sorghum bicolor]	RecName: Full=NAC domain-containing protein 86 {ECO:0000312|EMBL:AED92405.1}; AltName: Full=NAM-like protein {ECO:0000312|EMBL:BAB10513.1}; AltName: Full=No apical meristem-like protein {ECO:0000312|EMBL:BAB10513.1};	SubName: Full=Uncharacterized protein {ECO:0000313|EMBL:EER95621.1};	--	GO:0005634,nucleus; GO:0003677,DNA binding; GO:0003700,DNA-binding transcription factor activity; GO:0090603,sieve element differentiation; GO:0090602,sieve element enucleation; GO:0006351,transcription, DNA-templated	No apical meristem (NAM) protein
emOS124.165	33.59	44.81	41.21	50	52.81	51.89	67.72	84.08	91.02	40.99	42.3	47.66	56.94	49.88	47.6	66.5	58.91	36.63	66.87	71.86	77.39	85.41	99.28	113.29	70.48	77.62	68.56	89.01	93.46	88.99	95.07	98.23	86.97	92.47	87.14	63.79	chr01	57467298	57502286	K11000 callose synthase [EC:2.4.1.-] | (RefSeq) callose synthase 9 (A)	hypothetical protein PAHAL_I00147 [Panicum hallii]	RecName: Full=Callose synthase 9; EC=2.4.1.34; AltName: Full=1,3-beta-glucan synthase; AltName: Full=Protein GLUCAN SYNTHASE-LIKE 10;	SubName: Full=Uncharacterized protein {ECO:0000313|EMBL:KXG40330.1};	1,3-beta-glucan synthase/callose synthase catalytic subunit	GO:0000148,1,3-beta-D-glucan synthase complex; GO:0005794,Golgi apparatus; GO:0016021,integral component of membrane; GO:0005886,plasma membrane; GO:0003843,1,3-beta-D-glucan synthase activity; GO:0006075,(1->3)-beta-D-glucan biosynthetic process; GO:0052543,callose deposition in cell wall; GO:0048589,developmental growth; GO:0055047,generative cell mitosis; GO:0009556,microsporogenesis; GO:00095…	1,3-beta-glucan synthase subunit FKS1, domain-1
emOS124.166	11.98	0.78	1.66	5.14	28.16	25.26	31.1	11.91	21.52	0.87	5.5	4.74	17.96	9.3	11.77	14.27	24.61	1.71	4.89	2.83	4.26	29.55	52.57	44.35	5.46	59.68	27.47	18.68	23.62	29.69	37.14	31.41	22.29	20.76	13.93	10.67	chr01	57511287	57513282	K15333 tRNA guanosine-2'-O-methyltransferase [EC:2.1.1.34] | (RefSeq) uncharacterized protein LOC104224633 (A)	uncharacterized protein LOC100274260 [Zea mays]	RecName: Full=Subtilisin-like protease SBT1.7 {ECO:0000303|PubMed:16193095}; EC=3.4.21.- {ECO:0000305}; AltName: Full=Cucumisin-like serine protease; AltName: Full=Subtilase subfamily 1 member 7 {ECO:0000303|PubMed:16193095}; Short=AtSBT1.7 {ECO:0000303|PubMed:16193095}; AltName: Full=Subtilisin-like serine protease 1 {ECO:0000303|PubMed:12702015}; Short=At-SLP1 {ECO:0000303|PubMed:12702015}; Fla…	SubName: Full=Uncharacterized protein {ECO:0000313|EMBL:ACF87635.1};	--	GO:0048046,apoplast; GO:0005618,cell wall; GO:0005576,extracellular region; GO:0009505,plant-type cell wall; GO:0004252,serine-type endopeptidase activity; GO:0080001,mucilage extrusion from seed coat; GO:0048359,mucilage metabolic process involved in seed coat development; GO:0010214,seed coat development	PA domain
emOS124.169	0.06	0.04	0	0.01	0.31	0.1	0.06	0	0.05	0	0	0	0.05	0.05	0.06	0.16	0.15	0	0.02	0.02	0.02	0.13	0.09	0.1	0.15	0.08	0.12	0.07	0	0	0.02	0.04	0.02	0	0	0	chr01	57534775	57538331	K01115 phospholipase D1/2 [EC:3.1.4.4] | (RefSeq) phospholipase D beta 1-like (A)	phospholipase D beta 1 isoform X2 [Setaria italica]	RecName: Full=Phospholipase D beta 1 {ECO:0000303|PubMed:11891260}; Short=AtPLDbeta1 {ECO:0000303|PubMed:11891260}; Short=PLD beta 1 {ECO:0000303|PubMed:11891260}; Short=PLDbeta {ECO:0000303|PubMed:9054397}; EC=3.1.4.4 {ECO:0000269|PubMed:10441386, ECO:0000269|PubMed:9054397, ECO:0000269|PubMed:9353280};	RecName: Full=Phospholipase D {ECO:0000256|PIRNR:PIRNR036470}; EC=3.1.4.4 {ECO:0000256|PIRNR:PIRNR036470};	Phospholipase D1	GO:0005737,cytoplasm; GO:0016020,membrane; GO:0009506,plasmodesma; GO:0070290,N-acylphosphatidylethanolamine-specific phospholipase D activity; GO:0005546,phosphatidylinositol-4,5-bisphosphate binding; GO:0004630,phospholipase D activity; GO:0009816,defense response to bacterium, incompatible interaction; GO:0016042,lipid catabolic process; GO:0046686,response to cadmium ion	PLD-like domain
emOS124.17	0	0	0	0	0	0	0	0	0	0	0	0	0	0	0	0	0	0	0	0	0	0.09	0	0	0	0	0	0	0	0	0	0	0	0	0	0.04	chr01	56395279	56395647	K00430 peroxidase [EC:1.11.1.7] | (RefSeq) uncharacterized protein LOC109784706 (A)	PREDICTED: uncharacterized protein LOC4331377 [Oryza sativa Japonica Group]	--	SubName: Full=Uncharacterized protein {ECO:0000313|EnsemblPlants:OGLUM03G01000.1};	--	--	--
emOS124.170	13.84	12.89	11.42	15.7	17.86	19.05	18.05	20.44	22.56	8.81	11.28	11.47	13.1	11.45	8.68	13.11	13.44	8.76	16.34	13.91	14.21	12.58	13.98	12.19	8.47	13.34	13.23	13.99	14.02	14.51	13.17	11.92	10.4	12.26	10.38	12.95	chr01	57540385	57542300	--	uncharacterized protein LOC103630932 [Zea mays]	--	SubName: Full=2-oxoglutarate (2OG) and Fe(II)-dependent oxygenase superfamily protein {ECO:0000313|EMBL:ONL92978.1};	--	GO:0005506,iron ion binding; GO:0031418,L-ascorbic acid binding; GO:0016705,oxidoreductase activity, acting on paired donors, with incorporation or reduction of molecular oxygen	2OG-Fe(II) oxygenase superfamily
emOS124.171	13.09	14.48	13.16	24.52	16.35	17.51	13.47	15.09	15.89	17.11	19.87	15.43	14.84	13.74	13.83	13.85	15.96	18.33	10.53	13.91	13.71	14.5	15.21	13.45	15.1	12.93	12.33	14.23	9.75	10.88	13.07	11.34	15.98	12.74	14.22	11.07	chr01	57543315	57545430	K19323 ataxin-10 | (RefSeq) ataxin-10 (A)	ataxin-10 [Sorghum bicolor]	--	SubName: Full=Uncharacterized protein {ECO:0000313|EMBL:OQU93372.1};	--	GO:0009793,embryo development ending in seed dormancy	Spinocerebellar ataxia type 10 protein domain
emOS124.172	41.23	34.63	42.81	43.62	31.58	44.02	62.08	16.05	46.93	80.86	29.99	49.32	53.7	48.46	60.63	86.69	54.1	28.42	10.18	8.06	7.32	3.7	2.93	3.38	1.41	4.58	4.93	6.08	4.53	4.36	8.25	4.61	4.6	9.95	6.91	14.1	chr01	57551789	57556299	K01641 hydroxymethylglutaryl-CoA synthase [EC:2.3.3.10] | (RefSeq) hydroxymethylglutaryl-CoA synthase-like (A)	hypothetical protein SETIT_035565mg [Setaria italica]	RecName: Full=Hydroxymethylglutaryl-CoA synthase; Short=HMG-CoA synthase; EC=2.3.3.10; AltName: Full=3-hydroxy-3-methylglutaryl coenzyme A synthase; AltName: Full=Protein EMBRYO DEFECTIVE 2778; AltName: Full=Protein FLAKY POLLEN 1;	RecName: Full=3-hydroxy-3-methylglutaryl coenzyme A synthase {ECO:0000256|RuleBase:RU364071}; Short=HMG-CoA synthase {ECO:0000256|RuleBase:RU364071}; EC=2.3.3.10 {ECO:0000256|RuleBase:RU364071};	Hydroxymethylglutaryl-CoA synthase	GO:0005829,cytosol; GO:0009506,plasmodesma; GO:0004421,hydroxymethylglutaryl-CoA synthase activity; GO:0019287,isopentenyl diphosphate biosynthetic process, mevalonate pathway; GO:0016126,sterol biosynthetic process	3-Oxoacyl-[acyl-carrier-protein (ACP)] synthase III C terminal
emOS124.173	0.05	0.03	0.1	0.18	0	0.1	0.05	0.02	0.1	0.26	0.1	0.08	0.14	0.05	0.09	0.24	0.09	0.13	1.97	2.12	2.96	0.27	0.31	0.33	0	0.04	0.03	0.16	0.09	0.25	0.11	0.21	0.02	0.22	0.35	0.31	chr01	57559553	57561277	K00108 choline dehydrogenase [EC:1.1.99.1] | (RefSeq) protein HOTHEAD-like (A)	hypothetical protein PAHAL_I00141 [Panicum hallii]	RecName: Full=Protein HOTHEAD; AltName: Full=Protein ADHESION OF CALYX EDGES; Flags: Precursor;	SubName: Full=Protein HOTHEAD {ECO:0000313|EMBL:OEL37522.1};	Glucose dehydrogenase/choline dehydrogenase/mandelonitrile lyase (GMC oxidoreductase family)	GO:0005576,extracellular region; GO:0050660,flavin adenine dinucleotide binding; GO:0046593,mandelonitrile lyase activity; GO:0016614,oxidoreductase activity, acting on CH-OH group of donors; GO:0007267,cell-cell signaling; GO:0009553,embryo sac development; GO:0010430,fatty acid omega-oxidation	NAD(P)-binding Rossmann-like domain
emOS124.174	1.34	3.13	1.31	5.79	6.61	8.44	5.31	7.39	7.81	99.96	76.87	49.75	61.37	26.4	60.08	53.87	50.21	63.61	8.54	8.25	7.34	19.08	38.55	38.18	40.98	24.27	16.28	47.14	61.5	60.01	59.63	40.94	73.36	60.03	76.48	35.66	chr01	57562544	57563638	K03363 cell division cycle 20, cofactor of APC complex | (RefSeq) transducin family protein/WD-40 repeat protein (A)	uncharacterized protein LOC8077983 [Sorghum bicolor]	--	SubName: Full=Uncharacterized protein {ECO:0000313|EMBL:OQU93375.1};	--	--	--
emOS124.175	22.75	24.76	21.54	26.5	25.11	24.99	34.43	39.66	40.33	50.36	51.25	41.36	34	30.39	30.52	27.43	27.17	30.08	43.44	37.11	38.74	18.87	24.61	23.89	13.66	10.82	12.86	20.81	29.67	25.57	27.76	21.3	20.43	21.78	25.31	24.89	chr01	57566972	57570375	K03234 elongation factor 2 | (RefSeq) elongation factor 2 (A)	post-GPI attachment to proteins factor 3 [Setaria italica]	--	SubName: Full=Uncharacterized protein {ECO:0000313|EMBL:KQK92918.1, ECO:0000313|EnsemblPlants:Si036422m};	Predicted membrane protein	GO:0016021,integral component of membrane	Per1-like family
emOS124.176	13.48	2.13	3.3	1.44	4.52	4.54	4.77	1.81	2.73	2.17	2.34	4.41	11.82	6.67	19.19	20.91	20.8	1.17	15.95	12.86	13.67	9.18	8	5.09	3.29	9.67	6.93	11.07	6.96	10.02	9.93	5.51	4.9	9.09	8.71	22.64	chr01	57570496	57573251	K02206 cyclin-dependent kinase 2 [EC:2.7.11.22] | (RefSeq) pco133105a; uncharacterized protein LOC100284730 (A)	unknown [Zea mays]	RecName: Full=Cell division control protein 2 homolog; EC=2.7.11.22; EC=2.7.11.23; AltName: Full=p34cdc2;	SubName: Full=Uncharacterized protein {ECO:0000313|EMBL:ACF83013.1, ECO:0000313|EnsemblPlants:Zm00001d048497_P001};	Protein kinase PCTAIRE and related kinases	GO:0005524,ATP binding; GO:0004693,cyclin-dependent protein serine/threonine kinase activity; GO:0008353,RNA polymerase II CTD heptapeptide repeat kinase activity; GO:0007049,cell cycle; GO:0051301,cell division	Haspin like kinase domain
emOS124.177	0.96	0.37	0.57	0.03	0.61	0.95	0.55	0.21	0.33	0.29	0.2	0.5	1.01	0.43	1.63	1.31	0.51	0.05	2.9	1.68	1.35	0.44	0.42	0.33	0.24	0.19	0.59	1.44	0.11	0.71	1.61	0.53	0.5	1.23	1.09	3.47	chr01	57575707	57578085	K15277 solute carrier family 35 (adenosine 3'-phospho 5'-phosphosulfate transporter), member B3 | (RefSeq) UDP-galactose/UDP-glucose transporter 2 (A)	UDP-galactose/UDP-glucose transporter 2 [Sorghum bicolor]	RecName: Full=UDP-galactose/UDP-glucose transporter 4 {ECO:0000303|PubMed:12042319}; Short=AtUTr4 {ECO:0000303|PubMed:12042319};	SubName: Full=Uncharacterized protein {ECO:0000313|EMBL:EER95630.1};	UDP-galactose transporter related protein	GO:0030176,integral component of endoplasmic reticulum membrane; GO:0030173,integral component of Golgi membrane; GO:0046964,3'-phosphoadenosine 5'-phosphosulfate transmembrane transporter activity; GO:0015297,antiporter activity; GO:0008643,carbohydrate transport	EamA-like transporter family
emOS124.178	4.43	0.54	0.27	0.27	0.58	1.39	1.21	0	0	0.12	0.3	0.25	1.43	0.75	2.57	4.84	1.99	0.19	0.59	0.69	0.79	0.76	0.27	0.3	0.22	0.23	0.45	1.14	0.11	0.45	0.74	0.1	0.43	0.69	0.25	1.61	chr01	57580192	57581880	--	uncharacterized protein LOC101759329 [Setaria italica]	--	SubName: Full=Uncharacterized protein {ECO:0000313|EMBL:KQK92923.1, ECO:0000313|EnsemblPlants:Si035451m};	--	--	Domain of unknown function (DUF4378)
emOS124.18	11.88	15.1	11.08	0	13.51	11.46	0.18	0	0	11.27	12.77	13.08	20.97	12.85	12.53	15.31	19	16.22	7.9	12.69	8.01	4.14	14.48	18.39	0.41	17.64	15.01	15.85	16.62	15.79	21.01	11.48	17.66	15.83	14.9	11.84	chr01	56399508	56401295	--	--	--	--	--	--	--
emOS124.180	33.14	21.98	24.95	17.63	17.5	16.03	20.29	19.94	21.71	19.29	17.9	17.05	18.99	17.31	20.29	18.06	16.34	20.62	3.23	2.96	3.55	3.37	5.84	4.43	2.51	6.14	6.58	5.58	6.38	5	5.39	2.91	5.67	3.64	2.97	4.68	chr01	57590636	57593584	K15523 protein-ribulosamine 3-kinase [EC:2.7.1.172] | (RefSeq) protein-ribulosamine 3-kinase, chloroplastic (A)	protein-ribulosamine 3-kinase, chloroplastic [Setaria italica]	RecName: Full=Protein-ribulosamine 3-kinase, chloroplastic; EC=2.7.1.172; AltName: Full=Fructosamine 3-kinase-related protein; Flags: Precursor;	SubName: Full=Uncharacterized protein {ECO:0000313|EMBL:KQK92926.1, ECO:0000313|EnsemblPlants:Si036469m};	Predicted kinase	GO:0009507,chloroplast; GO:0016301,kinase activity; GO:0102193,protein-ribulosamine 3-kinase activity	Fructosamine kinase
emOS124.182	34.57	37.72	41.09	14.35	27.89	20.61	26.03	26.66	30.58	29.38	27.2	26	23.55	24.98	27.03	23.14	25.44	25.24	36.1	38.47	43.07	31.11	27.96	25.93	72.12	78.68	79.9	68.03	25.53	54.65	32.48	62.34	58.54	36.46	38.73	29.88	chr01	57596465	57599863	K11752 diaminohydroxyphosphoribosylaminopyrimidine deaminase / 5-amino-6-(5-phosphoribosylamino)uracil reductase [EC:3.5.4.26 1.1.1.193] | (RefSeq) riboflavin biosynthesis protein PYRD, chloroplastic (A)	riboflavin biosynthesis protein PYRD, chloroplastic [Setaria italica]	RecName: Full=Riboflavin biosynthesis protein PYRD, chloroplastic; Includes: RecName: Full=Diaminohydroxyphosphoribosylaminopyrimidine deaminase; Short=DRAP deaminase; EC=3.5.4.26; AltName: Full=Riboflavin-specific deaminase; Includes: RecName: Full=Inactive 5-amino-6-(5-phosphoribosylamino)uracil reductase; AltName: Full=HTP reductase; Flags: Precursor;	SubName: Full=Uncharacterized protein {ECO:0000313|EMBL:KQK92939.1, ECO:0000313|EnsemblPlants:Si036098m};	Cytosine deaminase FCY1 and related enzymes	GO:0009570,chloroplast stroma; GO:0008835,diaminohydroxyphosphoribosylaminopyrimidine deaminase activity; GO:0008270,zinc ion binding; GO:0055114,oxidation-reduction process; GO:0009231,riboflavin biosynthetic process	RibD C-terminal domain
emOS124.183	52.26	85.29	76.24	38.58	32.92	34.19	59.57	85.96	71.46	115.5	100.67	67.97	54.5	38.8	81.61	37.03	37.86	133.28	0.21	0.24	0.32	0.58	0.6	1.03	0.48	0.26	0.37	0.31	0.39	0.28	0.47	0.5	0.28	0.51	0.6	0.44	chr01	57600142	57602326	K13352 peroxin-11B | (RefSeq) peroxisomal membrane protein 11D (A)	peroxisomal membrane protein 11-1 [Sorghum bicolor]	RecName: Full=Peroxisomal membrane protein 11-1; AltName: Full=OsPEX11-1; AltName: Full=Peroxin-11-1;	SubName: Full=Uncharacterized protein {ECO:0000313|EMBL:EER92978.1};	Peroxisomal biogenesis protein (peroxin)	GO:0005779,integral component of peroxisomal membrane; GO:0016559,peroxisome fission	Peroxisomal biogenesis factor 11 (PEX11)
emOS124.184	7.06	9.56	11.18	4.89	6.57	3.64	5.03	4.02	5.89	2.68	4.2	4.63	9.45	5.96	4.63	5.41	7.99	3.81	6.43	7.77	7.89	3.74	5.64	5.33	5.77	4.65	6.07	5.05	3.5	4.62	4.95	5.28	7.21	7.31	7.5	3.95	chr01	57602531	57605530	K17964 leucine-rich PPR motif-containing protein, mitochondrial | (RefSeq) pentatricopeptide repeat-containing protein At4g31850, chloroplastic-like (A)	hypothetical protein OsI_06979 [Oryza sativa Indica Group]	RecName: Full=Pentatricopeptide repeat-containing protein At1g09900;	SubName: Full=Uncharacterized protein {ECO:0000313|EMBL:EAY85607.1};	FOG: PPR repeat	GO:0043231,intracellular membrane-bounded organelle; GO:0016020,membrane; GO:0004519,endonuclease activity; GO:0003723,RNA binding; GO:0009451,RNA modification	Pentacotripeptide-repeat region of PRORP
emOS124.185	59.11	63.61	67.33	26.57	24.76	25.69	23.43	19.38	19.88	35.99	31.82	24.87	29.24	27.28	33.8	26.64	26.41	41.03	11.67	13.66	11.72	7.48	7.2	6.19	6.47	5.86	8.12	9.32	11.21	10.58	10.05	8.01	10.47	9.57	10.07	10.3	chr01	57605770	57609023	K19996 phosphatidylinositol transfer protein SFH5 | (RefSeq) hypothetical protein (A)	motile sperm domain-containing protein 2 [Setaria italica]	RecName: Full=Patellin-4;	SubName: Full=Polyphosphoinositide binding protein {ECO:0000313|EMBL:ACG38458.1};	Phosphatidylinositol transfer protein PDR16 and related proteins	GO:0005829,cytosol; GO:0005634,nucleus; GO:0005886,plasma membrane; GO:0008289,lipid binding; GO:0007049,cell cycle; GO:0051301,cell division	Divergent CRAL/TRIO domain
emOS124.186	9.98	12.24	10.98	9.55	12.78	9.56	14.28	17	15.22	2.97	2.71	3.8	5.96	3.5	5.88	7.33	9.58	3.99	8.06	8.76	8.11	7.36	5.46	4.09	7.04	10.98	15.41	13.02	5.73	9.83	7.6	11.87	11.78	5.32	8.79	8.67	chr01	57610374	57612519	K08332 vacuolar protein 8 | (RefSeq) ARM REPEAT PROTEIN INTERACTING WITH ABF2-like (A)	U-box domain-containing protein 4 isoform X2 [Setaria italica]	RecName: Full=U-box domain-containing protein 4; EC=2.3.2.27; AltName: Full=Plant U-box protein 4; AltName: Full=RING-type E3 ubiquitin transferase PUB4 {ECO:0000305};	SubName: Full=Uncharacterized protein {ECO:0000313|EMBL:KQK92949.1, ECO:0000313|EnsemblPlants:Si034977m};	FOG: Armadillo/beta-catenin-like repeats	GO:0005634,nucleus; GO:0004842,ubiquitin-protein transferase activity	HEAT repeats
emOS124.187	65.47	38.07	50.77	3.62	6.35	6.48	22.43	6.82	8.11	7.38	6.72	6.63	13.66	12.88	29.33	29.96	17.97	16.75	0.54	0.45	0.34	0.5	1.57	0.83	0.03	0.61	0.19	0.95	1.01	0.76	2.78	0.53	1.81	1.31	1.18	1.2	chr01	57614507	57618195	K16908 chloroplast NAD(P)H dehydrogenase [EC:1.6.99.-] | (RefSeq) dihydrodipicolinate reductase-like protein CRR1, chloroplastic (A)	dihydrodipicolinate reductase-like protein CRR1, chloroplastic [Setaria italica]	RecName: Full=Dihydrodipicolinate reductase-like protein CRR1, chloroplastic {ECO:0000305}; AltName: Full=4-hydroxy-tetrahydrodipicolinate reductase 3 {ECO:0000305}; Short=HTPA reductase 3; AltName: Full=Protein CHLORORESPIRATORY REDUCTION 1 {ECO:0000303|PubMed:17727612}; Flags: Precursor;	SubName: Full=Uncharacterized protein {ECO:0000313|EMBL:KQK92950.1, ECO:0000313|EnsemblPlants:Si036796m};	--	GO:0009507,chloroplast; GO:0009570,chloroplast stroma; GO:0008839,4-hydroxy-tetrahydrodipicolinate reductase; GO:0009089,lysine biosynthetic process via diaminopimelate; GO:0019684,photosynthesis, light reaction	Dihydrodipicolinate reductase, C-terminus
emOS124.188	27.32	47.63	41.7	39.2	37.03	41.2	24.21	26.67	27.46	26.1	21.79	22.75	24.19	22.66	27.62	22.32	22.88	35.87	11.43	10.36	10.54	45.63	34.37	37	31.58	26.51	18.94	16.5	20.14	13.82	11.45	12.88	16.15	7.61	11.16	10.53	chr01	57618205	57621026	--	F-box protein [Dichanthelium oligosanthes]	RecName: Full=F-box protein At4g00755;	SubName: Full=F-box protein {ECO:0000313|EMBL:OEL29855.1};	--	--	F-box-like
emOS124.189	270.52	329.87	379.87	379.34	496.6	376.66	265.59	215.18	271.79	218.39	217.99	324.44	440.37	448.38	406	467.98	528.77	168.04	483.39	575.7	553.14	547.76	396.51	315.31	1235.29	1107.08	867.94	741.21	419.17	573.36	594.13	730.53	753.69	637.25	589.34	627.36	chr01	57622072	57626875	K01689 enolase [EC:4.2.1.11] | (RefSeq) enolase 2 (A)	unknown [Zea mays]	RecName: Full=Enolase 2; EC=4.2.1.11; AltName: Full=2-phospho-D-glycerate hydro-lyase 2; AltName: Full=2-phosphoglycerate dehydratase 2;	SubName: Full=Enolase2 {ECO:0000313|EMBL:ONM00911.1};	Enolase	GO:0000015,phosphopyruvate hydratase complex; GO:0000287,magnesium ion binding; GO:0004634,phosphopyruvate hydratase activity; GO:0006096,glycolytic process	Methylaspartate ammonia-lyase C-terminus
emOS124.19	8.14	9.24	11.62	0	11	13.4	1.18	0	0	11.16	8.34	9.09	14	12.82	9.34	12.86	11.66	12.87	10.26	10.95	14.24	2.72	11.22	9.12	0.34	13.42	3.64	11.86	14.86	11.68	13.37	9.54	14.98	7.09	10.55	9.21	chr01	56404358	56405867	K01883 cysteinyl-tRNA synthetase [EC:6.1.1.16] | (RefSeq) LOC109759389; cysteine--tRNA ligase 2, cytoplasmic-like (A)	Cysteine--tRNA ligase, chloroplastic/mitochondrial [Dichanthelium oligosanthes]	RecName: Full=Cysteine--tRNA ligase CPS1, chloroplastic/mitochondrial {ECO:0000305}; EC=6.1.1.16 {ECO:0000305}; AltName: Full=Chloroplast synthesis protein 1 {ECO:0000303|PubMed:25725436}; AltName: Full=Cysteinyl-tRNA synthetase {ECO:0000305}; Flags: Precursor;	SubName: Full=Cysteine--tRNA ligase, chloroplastic/mitochondrial {ECO:0000313|EMBL:OEL19058.1};	Cysteinyl-tRNA synthetase	GO:0009507,chloroplast; GO:0005739,mitochondrion; GO:0005524,ATP binding; GO:0004817,cysteine-tRNA ligase activity; GO:0046872,metal ion binding; GO:0006423,cysteinyl-tRNA aminoacylation; GO:0006417,regulation of translation	tRNA synthetases class I (C) catalytic domain
emOS124.190	43.6	72.45	56.4	11.94	19.58	18.02	45.41	56.35	60.83	14.22	9.33	10.39	10.07	7.55	16.55	7.45	8.46	29.71	83.73	70.17	61.37	11.9	21.98	14.12	17.37	22.15	23.46	15.74	11.75	13.6	8.24	14.81	18.99	4.69	5.45	5.97	chr01	57627592	57630739	K03188 urease accessory protein | (RefSeq) uncharacterized protein LOC108224146 isoform X1 (A)	F-box protein PP2-A13 [Dichanthelium oligosanthes]	RecName: Full=F-box protein PP2-A13; AltName: Full=Protein PHLOEM PROTEIN 2-LIKE A13; Short=AtPP2-A13; AltName: Full=SKP1-interacting partner 9;	SubName: Full=F-box protein PP2-A13 {ECO:0000313|EMBL:OEL29860.1};	--	GO:0005634,nucleus; GO:0016567,protein ubiquitination	Phloem protein 2
emOS124.191	25.73	30.87	30.36	33.89	34.76	31.89	34.69	28.99	32.48	19.83	19.41	24.45	27.1	25.73	25.4	25.73	26.37	20.05	30.98	31.71	29.65	35.32	33.8	26.48	30.55	32.39	38.68	39.42	35.14	37.75	33.77	33.93	40.42	29.98	32.97	27.55	chr01	57642405	57647445	K12175 COP9 signalosome complex subunit 1 | (RefSeq) COP9 signalosome complex subunit 1 (A)	COP9 signalosome complex subunit 1 [Setaria italica]	RecName: Full=COP9 signalosome complex subunit 1; Short=CSN complex subunit 1; AltName: Full=Constitutive photomorphogenesis protein 11; AltName: Full=Protein FUSCA 6;	SubName: Full=Uncharacterized protein {ECO:0000313|EMBL:KQK92955.1, ECO:0000313|EnsemblPlants:Si035730m};	COP9 signalosome, subunit CSN1	GO:0008180,COP9 signalosome; GO:0005829,cytosol; GO:0009793,embryo development ending in seed dormancy; GO:0006972,hyperosmotic response; GO:0006461,NA; GO:0000338,protein deneddylation; GO:0009585,red, far-red light phototransduction; GO:0009646,response to absence of light; GO:0009651,response to salt stress	PCI domain
emOS124.192	10.95	0.68	1.21	33.94	66.75	55.63	21	9.94	11.86	4.95	6.84	10.67	14.47	15.64	11.1	14.46	21.26	4.17	35.56	21.91	44.78	88.18	76.43	62.3	65.67	113.84	97.96	72.79	37.46	68.62	42.97	54.62	45.08	57.54	33.36	90.41	chr01	57647603	57650805	K00729 dolichyl-phosphate beta-glucosyltransferase [EC:2.4.1.117] | (RefSeq) dolichyl-phosphate beta-glucosyltransferase-like (A)	RHOMBOID-like protein 2 [Sorghum bicolor]	RecName: Full=RHOMBOID-like protein 2 {ECO:0000303|PubMed:16223493, ECO:0000303|PubMed:17181860}; Short=AtRBL2 {ECO:0000303|PubMed:16223493, ECO:0000303|PubMed:17181860}; EC=3.4.21.105 {ECO:0000269|PubMed:16223493};	RecName: Full=Rhomboid-like protein {ECO:0000256|RuleBase:RU362115}; EC=3.4.21.- {ECO:0000256|RuleBase:RU362115};	Rhomboid family proteins	GO:0005794,Golgi apparatus; GO:0000139,Golgi membrane; GO:0016021,integral component of membrane; GO:0009506,plasmodesma; GO:0004252,serine-type endopeptidase activity	Rhomboid family
emOS124.193	10.98	14.97	13.09	17.43	19.21	22.71	16.83	16.31	16.44	9.14	14.64	15.45	13.16	11.93	10.9	9.31	8.33	8.16	17.36	18.06	18.27	16.8	18.94	19.01	13.7	17.41	20.91	16.19	19.81	18.17	18.21	19.72	18.11	19.03	14.31	17.02	chr01	57653257	57657679	K13754 solute carrier family 24 (sodium/potassium/calcium exchanger), member 6 | (RefSeq) cation/calcium exchanger 4-like (A)	cation/calcium exchanger 4 [Setaria italica]	RecName: Full=Cation/calcium exchanger 4; Short=AtCCX4; AltName: Full=Protein CATION CALCIUM EXCHANGER 4; AltName: Full=Protein CATION EXCHANGER 10;	SubName: Full=Uncharacterized protein {ECO:0000313|EMBL:KQK92306.1, ECO:0000313|EnsemblPlants:Si034644m};	K+-dependent Na+:Ca2+ antiporter	GO:0016021,integral component of membrane; GO:0015297,antiporter activity; GO:0006812,cation transport; GO:0006813,potassium ion transport; GO:0006814,sodium ion transport	Sodium/calcium exchanger protein
emOS124.194	32.74	14.11	18.79	20.5	31.35	39.01	20	9.14	7.92	12.46	38.6	27.41	25.62	41.16	24.81	29.33	25.95	7.19	86.02	85.71	97.99	73.03	58.83	56.97	43.08	69.85	76.81	73.18	76.17	93.51	85.76	49	76.31	159.54	83.7	129.98	chr01	57658298	57662099	K20363 protein transport protein YIP1 | (RefSeq) uncharacterized protein LOC111296848 isoform X1 (A)	hypothetical protein PAHAL_I00118 [Panicum hallii]	--	SubName: Full=Uncharacterized protein {ECO:0000313|EMBL:KQK92960.1, ECO:0000313|EnsemblPlants:Si036323m};	--	--	Serine aminopeptidase, S33
emOS124.195	11.39	13.58	15.54	13.12	12.68	11.87	9.14	9.08	12.13	5.97	5.89	7.14	10.17	8.93	8.05	9.34	10.7	5.5	12.56	15.12	14.09	11.01	12.46	10.96	15.5	11.85	12.39	13.32	10.2	11.19	13.52	11.06	14.35	13.52	13.32	11.13	chr01	57672317	57676589	K03217 YidC/Oxa1 family membrane protein insertase | (RefSeq) mitochondrial inner membrane protein OXA1-like (A)	mitochondrial inner membrane protein OXA1-like [Zea mays]	RecName: Full=Mitochondrial inner membrane protein OXA1; AltName: Full=Oxidase assembly 1 protein; Short=AtOXA1; Flags: Precursor;	SubName: Full=Mitochondrial inner membrane protein OXA1 {ECO:0000313|EMBL:ONL92924.1};	Inner membrane protein translocase involved in respiratory chain assembly	GO:0016021,integral component of membrane; GO:0005743,mitochondrial inner membrane; GO:0005739,mitochondrion; GO:0051205,protein insertion into membrane	60Kd inner membrane protein
emOS124.196	0.92	0	0.12	0	0.61	0.27	0.09	0	0	0	0.6	0.62	1.51	0.19	1.41	2.99	2.18	0.06	2.63	2.07	3.05	0.58	0.89	2.09	0.08	0.12	0.39	1.23	0.8	0.81	1.61	1.75	0.23	0.93	1.16	5.61	chr01	57686669	57688535	K11153 retinol dehydrogenase 12 [EC:1.1.1.300] | (RefSeq) short-chain dehydrogenase TIC 32, chloroplastic isoform X2 (A)	short-chain dehydrogenase TIC 32, chloroplastic isoform X2 [Sorghum bicolor]	RecName: Full=Short-chain dehydrogenase TIC 32, chloroplastic; EC=1.1.1.-; AltName: Full=Translocon at the inner envelope membrane of chloroplasts 32; Short=AtTIC32;	SubName: Full=Uncharacterized protein {ECO:0000313|EMBL:OQU93381.1};	Dehydrogenases with different specificities (related to short-chain alcohol dehydrogenases)	GO:0009507,chloroplast; GO:0009941,chloroplast envelope; GO:0009706,chloroplast inner membrane; GO:0005886,plasma membrane; GO:0016491,oxidoreductase activity; GO:0015031,protein transport	NAD dependent epimerase/dehydratase family
emOS124.197	13.08	15.01	15.22	10.28	11.53	12.19	11.73	12.41	11.39	10	9.68	10.01	9.43	8.46	9.51	10.62	8.7	10.04	7.27	6.56	7.46	9.27	10.6	10.52	5.43	8.52	9.44	9.53	14.96	10.97	10.27	13.34	8.72	10.2	12.51	12.03	chr01	57691039	57694576	K00275 pyridoxamine 5'-phosphate oxidase [EC:1.4.3.5] | (RefSeq) pyridoxine/pyridoxamine 5'-phosphate oxidase 2 (A)	pyridoxine/pyridoxamine 5'-phosphate oxidase 2 [Sorghum bicolor]	RecName: Full=Pyridoxine/pyridoxamine 5'-phosphate oxidase 2; Short=AtPPOX1; EC=1.4.3.5;	SubName: Full=Uncharacterized protein {ECO:0000313|EMBL:OQU93383.1};	Uncharacterized conserved protein	GO:0010181,FMN binding; GO:0004733,pyridoxamine-phosphate oxidase activity; GO:0009443,pyridoxal 5'-phosphate salvage; GO:0008615,pyridoxine biosynthetic process	Pyridoxamine 5'-phosphate oxidase
emOS124.198	19.42	19.41	17.39	24.2	23.41	32.21	30.7	32.02	26.75	13.46	14.69	14.71	12.47	15	13.67	19.91	15.61	10.63	30.53	25.3	30.07	17.04	19.93	25.03	16.38	20.29	24.22	18.87	28.41	22.33	31.21	29.41	20.83	38.09	36.32	30.24	chr01	57696425	57696604	--	--	--	--	--	--	--
emOS124.199	10.99	11.02	9.06	14.57	13.89	15.89	18.8	20.39	16.2	8.35	8.78	10.49	9.65	10.56	9.52	12.28	10.16	6.72	14.11	15.21	14.54	11.22	13.19	14.04	9.93	12	12.81	14.05	16.8	16.56	16.99	17.28	12.53	23.19	22.23	17.81	chr01	57696660	57700234	K20241 WD repeat-containing protein 44 | (RefSeq) uncharacterized protein LOC103982598 (A)	WD repeat-containing protein 44 [Dichanthelium oligosanthes]	RecName: Full=COMPASS-like H3K4 histone methylase component WDR5A {ECO:0000303|PubMed:19567704}; Short=AtWDR5A {ECO:0000303|PubMed:19567704};	SubName: Full=WD repeat-containing protein 44 {ECO:0000313|EMBL:OEL29853.1};	WD40 repeat-containing protein	GO:0005634,nucleus; GO:0048188,Set1C/COMPASS complex; GO:0042393,histone binding; GO:0008168,methyltransferase activity; GO:0010228,vegetative to reproductive phase transition of meristem	WD40-like domain
emOS124.2	0.07	0.14	0.23	0.03	0.14	0.1	0.06	0.67	0.07	0.01	0.26	0	0.01	0.01	0.04	0.24	0.01	0.05	0.24	0.1	0.05	0.16	0.22	0.1	0.09	0.07	0.41	0.03	0.01	0.01	0.05	0.08	0.37	0	0.05	0.04	chr01	56318964	56326016	K01681 aconitate hydratase [EC:4.2.1.3] | (RefSeq) putative aconitate hydratase, cytoplasmic (A)	putative aconitate hydratase, cytoplasmic [Sorghum bicolor]	RecName: Full=Putative aconitate hydratase, cytoplasmic; Short=Aconitase; EC=4.2.1.3; AltName: Full=Citrate hydro-lyase;	RecName: Full=Aconitate hydratase {ECO:0000256|RuleBase:RU361275}; Short=Aconitase {ECO:0000256|RuleBase:RU361275}; EC=4.2.1.3 {ECO:0000256|RuleBase:RU361275};	RNA-binding translational regulator IRP (aconitase superfamily)	GO:0048046,apoplast; GO:0005829,cytosol; GO:0005739,mitochondrion; GO:0005886,plasma membrane; GO:0009506,plasmodesma; GO:0005773,vacuole; GO:0051539,4 iron, 4 sulfur cluster binding; GO:0003994,aconitate hydratase activity; GO:0005507,copper ion binding; GO:0048027,mRNA 5'-UTR binding; GO:0006101,citrate metabolic process; GO:0006097,glyoxylate cycle; GO:0006102,isocitrate metabolic process; GO:…	Aconitase C-terminal domain
emOS124.20	22.31	22.42	26.6	28.14	25.93	24.78	28.05	29.21	35.22	23.44	20.31	23.02	34.56	25.41	23.63	31.05	32.43	24.07	20.87	24.03	26.41	28.33	30.63	28.16	34.8	27.14	24.4	29.99	26.48	25.81	30.14	26.69	29.39	33.14	33.82	20.6	chr01	56408596	56410485	K04077 chaperonin GroEL | (RefSeq) chaperonin CPN60-1, mitochondrial (A)	hypothetical protein SORBI_3001G507500 [Sorghum bicolor]	RecName: Full=Chaperonin CPN60-1, mitochondrial; AltName: Full=HSP60-1; Flags: Precursor;	SubName: Full=Uncharacterized protein {ECO:0000313|EnsemblPlants:HORVU1Hr1G038680.1};	Mitochondrial chaperonin, Cpn60/Hsp60p	GO:0005759,mitochondrial matrix; GO:0005524,ATP binding; GO:0051117,ATPase binding; GO:0006457,protein folding; GO:0042026,protein refolding	TCP-1/cpn60 chaperonin family
emOS124.200	15.43	14.33	14.75	15.18	17.84	18.27	13.81	11.26	12.34	9.7	8.58	10.81	13.04	12.12	10.74	12.29	16.79	7.29	13.74	15.53	14.36	14.71	14.7	10.61	10.38	11.77	15.03	17.17	14.05	14.58	15.2	13.28	14.26	14.55	15.13	13.74	chr01	57741639	57744597	K12893 splicing factor, arginine/serine-rich 4/5/6 | (RefSeq) serine/arginine-rich splicing factor RS31 (A)	Serine/arginine-rich splicing factor RS31 [Dichanthelium oligosanthes]	RecName: Full=Serine/arginine-rich splicing factor RS31; Short=At-RSp31; Short=AtRS31;	SubName: Full=Serine/arginine-rich splicing factor RS31 {ECO:0000313|EMBL:OEL29850.1};	Alternative splicing factor SRp55/B52/SRp75 (RRM superfamily)	GO:0016607,nuclear speck; GO:0005681,spliceosomal complex; GO:0003723,RNA binding; GO:0000398,mRNA splicing, via spliceosome; GO:0008380,RNA splicing	RNA binding motif
emOS124.201	8.49	11.04	9.58	4.87	5.68	4.97	6.59	7.91	7.39	4.84	4.81	4.46	5.35	4.94	6.51	5.7	6.12	5.64	8.39	10.05	8.54	4.51	5.24	4.25	5.3	6.88	8.15	7.69	6.83	8.4	6.29	8.68	8.43	8.65	8.69	6.12	chr01	57744879	57747262	K17964 leucine-rich PPR motif-containing protein, mitochondrial | (RefSeq) pentatricopeptide repeat-containing protein At1g09900-like (A)	Pentatricopeptide repeat-containing protein [Dichanthelium oligosanthes]	RecName: Full=Pentatricopeptide repeat-containing protein At3g53170;	SubName: Full=Pentatricopeptide repeat-containing protein {ECO:0000313|EMBL:OEL29847.1};	FOG: PPR repeat	GO:0043231,intracellular membrane-bounded organelle; GO:0004519,endonuclease activity; GO:0003723,RNA binding; GO:0009451,RNA modification	Mitochondrial ATPase expression
emOS124.202	10.15	9.04	7.75	9.19	12.53	10.9	10.74	10.51	12.12	9.87	9.86	10.3	14.55	12.57	13.38	17.65	13.49	9.22	10.56	11.44	9.81	10.47	10.89	8.78	9.28	13.15	13.09	13.5	12.19	13.48	12.57	13.98	14.47	14.06	14.58	12.82	chr01	57747476	57752410	K05305 fucokinase [EC:2.7.1.52] | (RefSeq) bifunctional fucokinase/fucose pyrophosphorylase (A)	bifunctional fucokinase/fucose pyrophosphorylase isoform X1 [Setaria italica]	RecName: Full=Bifunctional fucokinase/fucose pyrophosphorylase; Short=AtFKGP; Includes: RecName: Full=L-fucokinase; EC=2.7.1.52; Includes: RecName: Full=Fucose-1-phosphate guanylyltransferase; EC=2.7.7.30; AltName: Full=GDP-fucose pyrophosphorylase;	SubName: Full=Uncharacterized protein {ECO:0000313|EMBL:EER92986.1};	L-fucose kinase	GO:0005524,ATP binding; GO:0050201,fucokinase activity; GO:0047341,fucose-1-phosphate guanylyltransferase activity; GO:0046872,metal ion binding; GO:0005975,carbohydrate metabolic process; GO:0042352,GDP-L-fucose salvage	GHMP kinases N terminal domain
emOS124.203	22.72	3.54	4.17	2.16	6.72	3.31	6.02	2.12	3.03	3.45	5.84	50.06	34.07	43.55	12.84	31.8	82.29	3.99	9.03	5.23	7.98	5.97	5.91	3.26	4.12	6.9	6.39	16.45	6.32	10.38	11.43	11.94	7.82	10.34	11.62	28.52	chr01	57753021	57754114	K03006 DNA-directed RNA polymerase II subunit RPB1 [EC:2.7.7.6] | (RefSeq) early nodulin-like protein 2 (A)	hypothetical protein BAE44_0009130 [Dichanthelium oligosanthes]	RecName: Full=Early nodulin-like protein 1; AltName: Full=Phytocyanin-like protein; Flags: Precursor;	SubName: Full=Uncharacterized protein {ECO:0000313|EMBL:OEL29846.1};	--	GO:0031225,anchored component of membrane; GO:0046658,anchored component of plasma membrane; GO:0005886,plasma membrane; GO:0009506,plasmodesma; GO:0009055,electron transfer activity	Plastocyanin-like domain
emOS124.204	14.32	13.36	15.26	30.35	25	30.29	21.89	34.73	27.18	17.56	17.74	20.37	17.31	15.38	13.86	10.65	9.93	12.17	26.27	25.41	23.85	44.31	47.37	60.65	61.9	30.64	29.04	22.83	31.47	22.36	25.54	26.59	21.35	19.13	17.47	19.81	chr01	57754860	57756147	K17794 mitochondrial import inner membrane translocase subunit TIM23 | (RefSeq) mitochondrial import inner membrane translocase subunit TIM23-2 (A)	mitochondrial import inner membrane translocase subunit TIM23-2 [Sorghum bicolor]	RecName: Full=Mitochondrial import inner membrane translocase subunit TIM23-2;	SubName: Full=Uncharacterized protein {ECO:0000313|EMBL:EER92987.1};	Mitochondrial import inner membrane translocase, subunit TIM23	GO:0031305,integral component of mitochondrial inner membrane; GO:0016020,membrane; GO:0005743,mitochondrial inner membrane; GO:0005744,TIM23 mitochondrial import inner membrane translocase complex; GO:0005739,mitochondrion; GO:0015450,P-P-bond-hydrolysis-driven protein transmembrane transporter activity; GO:0015266,NA; GO:0030150,protein import into mitochondrial matrix	Predicted integral membrane protein (DUF2189)
emOS124.205	33.24	7.16	9.38	3	10.09	8.82	8.99	2.28	2.78	2.18	3.77	5.62	11.41	7.52	14.3	35.21	23.89	1.94	14.11	16.32	18.21	66.55	86.74	139.11	62.23	34.77	20.72	27.49	68.61	34.56	39.76	55.86	29.59	31.26	35.22	28.11	chr01	57758023	57761516	K15104 solute carrier family 25 (mitochondrial oxoglutarate transporter), member 11 | (RefSeq) Putative 2-oxoglutarate/malatecarrier protein (A)	Molybdate-anion transporter [Dichanthelium oligosanthes]	--	SubName: Full=Molybdate-anion transporter {ECO:0000313|EMBL:OEL29845.1};	Predicted sugar transporter	GO:0016021,integral component of membrane; GO:0015098,molybdate ion transmembrane transporter activity	Major Facilitator Superfamily
emOS124.206	6.7	7.25	6.98	9.69	7.31	9.26	6.66	6.24	5.43	25.79	21.66	20.61	13.13	8.08	11.1	8.12	7.64	14.16	2.68	4.16	4.61	10.99	12.1	15.42	6.68	6.23	6.46	7.35	11.71	8.28	6.85	15.01	10.5	5.06	4.98	3.99	chr01	57768296	57770172	K08900 mitochondrial chaperone BCS1 | (RefSeq) LOC109775090; AAA-ATPase At2g46620-like (A)	AAA-ATPase At2g46620 [Setaria italica]	RecName: Full=AAA-ATPase At2g46620; EC=3.6.1.3 {ECO:0000250|UniProtKB:Q9FLD5};	SubName: Full=Uncharacterized protein {ECO:0000313|EMBL:KQK92979.1, ECO:0000313|EnsemblPlants:Si035223m};	AAA+-type ATPase	GO:0016021,integral component of membrane; GO:0005524,ATP binding; GO:0016887,ATPase activity	AAA domain
emOS124.207	36.66	53.49	52.72	46.02	43.69	41.08	66.62	80.11	82.33	47.54	41.14	49.06	49.59	43.56	50.68	40.47	47.51	63.23	83.97	93.07	89.96	48.35	48.3	47.09	55.71	53.86	51.61	59.02	53.86	56.44	55.9	75.81	66.56	58.53	62.17	41.95	chr01	57771471	57781562	K08835 serine/threonine-protein kinase OSR1/STK39 [EC:2.7.11.1] | (RefSeq) LOW QUALITY PROTEIN: serine/threonine-protein kinase fray2-like (A)	serine/threonine-protein kinase BLUS1 isoform X1 [Setaria italica]	RecName: Full=Serine/threonine-protein kinase BLUS1; EC=2.7.11.1; AltName: Full=Protein BLUE LIGHT SIGNALING 1;	SubName: Full=Protein kinase superfamily protein {ECO:0000313|EMBL:ONL92890.1};	Ste20-like serine/threonine protein kinase	GO:0005829,cytosol; GO:0005524,ATP binding; GO:0046872,metal ion binding; GO:0004674,protein serine/threonine kinase activity; GO:0032147,activation of protein kinase activity; GO:0007346,regulation of mitotic cell cycle; GO:1902456,regulation of stomatal opening; GO:0023014,signal transduction by protein phosphorylation; GO:0031098,stress-activated protein kinase signaling cascade	Kinase-like
emOS124.208	12.75	14.86	17.65	9.89	9.73	7.2	8.94	11.93	11.13	10.55	9.87	8.56	11.28	7.44	10.91	8.29	11.43	15.26	7.97	10.4	10.14	9.38	10.27	9.42	19.82	10.81	14.95	13.02	9.2	9.68	9.32	9.23	11.65	8.47	8.27	9.19	chr01	57782715	57784696	K15025 probable RNA-binding protein EIF1AD | (RefSeq) probable RNA-binding protein EIF1AD (A)	probable RNA-binding protein EIF1AD [Sorghum bicolor]	--	SubName: Full=Uncharacterized protein {ECO:0000313|EMBL:EER92990.1};	Predicted translation initiation factor related to eIF-1A	GO:0005634,nucleus; GO:0003743,translation initiation factor activity	Translation initiation factor 1A / IF-1
emOS124.209	3.81	2.08	2.09	2.98	2.65	4.75	4.66	3.47	5.49	4.72	25.05	13.43	7.21	11.66	7.93	6.97	3.19	8.91	6.15	4.88	13.69	4.86	3.06	3.5	15.47	15.55	10.23	5.94	2.01	5.38	2.95	5.72	3.78	14.02	1.54	6.13	chr01	57785093	57786219	--	hypothetical protein PAHAL_I00099 [Panicum hallii]	--	SubName: Full=Uncharacterized protein {ECO:0000313|EMBL:KQK92985.1, ECO:0000313|EnsemblPlants:Si037177m};	--	GO:0080167,response to karrikin	--
emOS124.210	0.06	0.04	0.01	0.07	1.82	1.06	0.36	0.06	0.14	0.02	0.14	0.2	1.47	0.24	4.74	2.18	3.25	0.03	1.68	0.95	0.88	2.57	0.76	0.59	0.18	0.52	0.61	1.33	0.43	0.72	2.47	0.69	0.62	0.87	1.06	3.05	chr01	57787573	57794109	K10406 kinesin family member C2/C3 | (RefSeq) kinesin-II 85 kDa subunit (A)	kinesin-like protein KIN-14E isoform X1 [Setaria italica]	RecName: Full=Kinesin-like protein KIN-14E {ECO:0000305};	SubName: Full=Uncharacterized protein {ECO:0000313|EMBL:KQK92986.1, ECO:0000313|EnsemblPlants:Si034000m};	Kinesin (KAR3 subfamily)	GO:0005874,microtubule; GO:0005524,ATP binding; GO:0008017,microtubule binding; GO:0003777,microtubule motor activity; GO:0007018,microtubule-based movement	Malectin domain
emOS124.211	0.83	0.31	0.62	0.36	0	0.08	0.88	0.86	1.53	0.43	0.09	0	0.21	0.24	0.28	0.48	0.25	0.08	21.6	12.2	14.21	12.18	5.31	5.87	10.39	12.25	6.5	6.86	3.93	4.96	1.8	10.15	3.42	1.37	2.71	1.89	chr01	57797682	57798514	--	hypothetical protein OsJ_09154 [Oryza sativa Japonica Group]	--	SubName: Full=Uncharacterized protein {ECO:0000313|EnsemblPlants:HORVU4Hr1G089030.1};	--	--	--
emOS124.212	43.34	3.03	3.43	0.28	6.51	6.21	12.5	1.65	2.06	1.78	4.56	6.66	17.65	12.69	26.5	47.55	22.52	2.07	5.47	3.29	5.11	1.18	0.57	0.46	0.11	1.83	0.99	3.51	0.27	1.37	0.72	1.48	0.33	1.39	1.06	6.38	chr01	57811785	57815107	K01051 pectinesterase [EC:3.1.1.11] | (RefSeq) probable pectinesterase/pectinesterase inhibitor 58 (A)	trihelix transcription factor GTL1 isoform X2 [Setaria italica]	RecName: Full=Trihelix transcription factor GT-2; AltName: Full=Trihelix DNA-binding protein GT-2;	SubName: Full=Uncharacterized protein {ECO:0000313|EMBL:KQK92988.1, ECO:0000313|EnsemblPlants:Si034384m};	Transcription factor GT-2 and related proteins, contains trihelix DNA-binding/SANT domain	GO:0005634,nucleus; GO:0003677,DNA binding; GO:0003700,DNA-binding transcription factor activity; GO:0006351,transcription, DNA-templated	Myb-like DNA-binding domain
emOS124.213	30.96	0.15	0.3	0	1.86	1.57	7.81	0.04	0.11	0.27	1.62	2.74	7.89	9.56	14.12	30.82	27.1	1.22	12.73	9.74	12.05	4.78	3.61	2.79	1.65	12.46	19.35	6.24	4.87	6.81	4.4	5.92	4.27	4.64	5.67	30.33	chr01	57832575	57834102	K04733 interleukin-1 receptor-associated kinase 4 [EC:2.7.11.1] | (RefSeq) LOC109768859; probable receptor-like protein kinase At4g10390 (A)	putative receptor-like protein kinase [Dichanthelium oligosanthes]	RecName: Full=Probable receptor-like protein kinase At1g33260 {ECO:0000305}; EC=2.7.11.1 {ECO:0000305};	SubName: Full=Putative receptor-like protein kinase {ECO:0000313|EMBL:OEL16107.1};	Serine/threonine protein kinase	GO:0005524,ATP binding; GO:0004674,protein serine/threonine kinase activity	Phosphotransferase enzyme family
emOS124.214	16.32	22.94	16.9	19.65	27.65	26.41	19.62	22.65	18.56	12.94	14.05	17.71	16.29	17.25	16.29	19.54	21.33	11.5	47.98	49.42	50.41	15.91	22.13	18.66	10.28	25.84	28.74	34	34.98	37.38	31.46	34.69	37.23	42.78	39.16	37.13	chr01	57837406	57841585	--	hypothetical protein SETIT_034626mg [Setaria italica]	--	SubName: Full=Uncharacterized protein {ECO:0000313|EMBL:KQK92993.1, ECO:0000313|EnsemblPlants:Si034626m};	Uncharacterized conserved protein	GO:0016021,integral component of membrane	Alpha/beta hydrolase of unknown function (DUF900)
emOS124.215	9.88	12.57	11.15	15.8	17.14	17.07	15.17	16.51	15.54	15.79	15.81	15.46	15.5	14.32	11.97	13.55	11.19	12.5	21.04	22.49	22.51	22.95	23.87	23.87	17.58	17.98	18.07	20.86	21.45	22.48	20.89	26.98	22.62	25.26	23.64	17.46	chr01	57842725	57853123	K01062 platelet-activating factor acetylhydrolase [EC:3.1.1.47] | (RefSeq) hypothetical protein (A)	uncharacterized protein LOC101780286 [Setaria italica]	RecName: Full=Zinc finger CCCH domain-containing protein 19; Short=AtC3H19; AltName: Full=Protein Needed for RDR2-independent DNA methylation;	SubName: Full=Uncharacterized protein {ECO:0000313|EMBL:EER95651.2};	RNA polymerase I transcription factor UAF	GO:0005829,cytosol; GO:0005634,nucleus; GO:0003677,DNA binding; GO:0042393,histone binding; GO:0046872,metal ion binding; GO:0032776,DNA methylation on cytosine; GO:0031047,gene silencing by RNA; GO:0010964,regulation of chromatin silencing by small RNA; GO:0006351,transcription, DNA-templated	PHD-like zinc-binding domain
emOS124.216	30.18	35.17	31.33	42.96	41.53	39.38	40.68	42.79	42.43	36.9	38.63	37.95	40.78	39.44	35.74	41.83	39.98	28.68	40.01	46.26	46.66	46.33	52.77	47.39	43.12	48.2	45	52.71	49.61	47.98	50.7	55.2	57.72	56.21	58.29	47.22	chr01	57856083	57869426	K11824 AP-2 complex subunit alpha | (RefSeq) AP-2 complex subunit alpha-2 isoform X1 (A)	AP-2 complex subunit alpha-2 isoform X2 [Sorghum bicolor]	RecName: Full=AP-2 complex subunit alpha-2; AltName: Full=Adaptor protein complex AP-2 subunit alpha-2; AltName: Full=Adaptor-related protein complex 2 subunit alpha-2; AltName: Full=Alpha-adaptin 2; AltName: Full=Clathrin assembly protein complex 2 alpha-C large chain; Short=At-aC-Ad; Short=At-alphaC-Ad;	RecName: Full=AP-2 complex subunit alpha {ECO:0000256|PIRNR:PIRNR037091};	Vesicle coat complex AP-2, alpha subunit	GO:0030131,clathrin adaptor complex; GO:0005905,clathrin-coated pit; GO:0005886,plasma membrane; GO:0008289,lipid binding; GO:0008565,protein transporter activity; GO:0006897,endocytosis; GO:0006886,intracellular protein transport	HEAT repeat
emOS124.217	1.05	1.42	1.01	2.63	2.99	2.68	2.06	2	1.81	1.07	1.62	0.98	1.16	1.63	0.71	1.57	1.66	1.2	1.75	2.46	2.5	2.12	3.63	3.71	2.41	3.33	2.4	1.76	2.78	2.38	3.56	2.57	2.65	2.55	1.92	2.48	chr01	57872264	57873122	--	uncharacterized protein LOC101765949 [Setaria italica]	--	SubName: Full=Uncharacterized protein {ECO:0000313|EMBL:JAF19327.1};	--	GO:0016021,integral component of membrane; GO:0055085,transmembrane transport	--
emOS124.218	1.03	1.34	0.51	1.97	4.39	3.42	3.03	2.68	2.44	1.58	1.74	2.87	2.52	3.17	1.81	3.08	4.16	1.26	4.72	4.41	3.27	6.79	4.7	5.05	4.02	9.22	9.92	7.49	8.99	6.73	7.47	6.96	8.11	8.26	6.87	6.91	chr01	57878396	57879306	--	uncharacterized protein LOC101765949 [Setaria italica]	--	SubName: Full=Uncharacterized protein {ECO:0000313|EMBL:KQL09917.1, ECO:0000313|EnsemblPlants:Si007458m};	--	GO:0016021,integral component of membrane	--
emOS124.219	10	11.59	13.61	9.24	14.93	10.8	9.91	5.07	7.82	1.44	2.94	4.34	10.95	6.45	5.47	6.43	12.46	1.91	11.48	12.97	13.41	8.54	8.65	6.35	11.09	8.42	10.28	9.15	6.94	7.93	7.45	7.22	6.78	10.38	9.84	7.24	chr01	57880470	57887286	K08266 target of rapamycin complex subunit LST8 | (RefSeq) LST8-like protein (A)	WD repeat-containing protein 6 isoform X1 [Setaria italica]	--	SubName: Full=Uncharacterized protein {ECO:0000313|EMBL:OQU93400.1};	WD-repeat protein WDR6, WD repeat superfamily	--	Anaphase-promoting complex subunit 4 WD40 domain
emOS124.22	5.68	0	0	0	12.78	2.18	4.32	0	0.04	0.54	2.41	5.07	13.61	1.25	8.3	10.79	12.58	0	3.78	0.64	1.09	2.16	2.72	4.69	0.16	21.36	6.85	1.9	0	3.91	0.39	0.23	1.28	2.69	1.42	2.94	chr01	56425282	56426597	K00799 glutathione S-transferase [EC:2.5.1.18] | (RefSeq) glutathione S-transferase F8, chloroplastic-like (A)	hypothetical protein PAHAL_I00305 [Panicum hallii]	RecName: Full=Glutathione S-transferase F8, chloroplastic; Short=AtGSTF8; EC=2.5.1.18; AltName: Full=AtGSTF5; AltName: Full=GST class-phi member 8; AltName: Full=Glutathione S-transferase 6; Flags: Precursor;	SubName: Full=Uncharacterized protein {ECO:0000313|EMBL:KQK92701.1, ECO:0000313|EnsemblPlants:Si037390m};	Glutathione S-transferase	GO:0009507,chloroplast; GO:0009941,chloroplast envelope; GO:0009570,chloroplast stroma; GO:0005829,cytosol; GO:0005634,nucleus; GO:0010319,stromule; GO:0009579,thylakoid; GO:0005774,vacuolar membrane; GO:0043295,glutathione binding; GO:0004364,glutathione transferase activity; GO:0004601,peroxidase activity; GO:0006952,defense response; GO:0042742,defense response to bacterium; GO:0006749,glutath…	Glutathione S-transferase, N-terminal domain
emOS124.220	0.31	0.38	0.88	0.11	0	0.08	1.65	0.76	0.59	0.17	0.06	0.48	1.45	2.84	0.52	0.45	0.18	0.11	9.06	20.43	12.94	19.1	21.93	22.49	277	63.8	37.22	15.15	23.86	16.16	16.13	22.61	11.01	15.56	14.84	19.09	chr01	57891311	57892191	K01623 fructose-bisphosphate aldolase, class I [EC:4.1.2.13] | (RefSeq) fructose-bisphosphate aldolase 6, cytosolic-like (A)	hypothetical protein OsI_09697 [Oryza sativa Indica Group]	RecName: Full=Heavy metal-associated isoprenylated plant protein 39 {ECO:0000303|PubMed:21072340, ECO:0000303|PubMed:23368984}; Short=AtHIP39 {ECO:0000303|PubMed:21072340, ECO:0000303|PubMed:23368984}; Flags: Precursor;	SubName: Full=Uncharacterized protein {ECO:0000313|EMBL:JAD88401.1};	Copper chaperone	GO:0005737,cytoplasm; GO:0046914,transition metal ion binding; GO:0046916,cellular transition metal ion homeostasis; GO:0030001,metal ion transport	Heavy-metal-associated domain
emOS124.221	2403.1	2618.5	4121.4	407.51	539.49	549.72	2081.61	161.07	333.73	2853.38	961.65	1080.01	1384.21	2631.04	3104.83	2907.77	2129.9	1092.09	0.13	0.26	0.42	8.53	4.03	2.45	2.28	37.69	4.38	1.51	0.68	5.64	0.49	1.18	2.12	66.85	10.29	1.87	chr01	57893293	57894060	--	hypothetical protein [Paspalum vaginatum]	RecName: Full=Non-specific lipid-transfer protein 2; Short=nsLTP2; AltName: Full=7 kDa lipid transfer protein; Flags: Precursor;	SubName: Full=Uncharacterized protein {ECO:0000313|EMBL:AMN87062.1};	--	GO:0008289,lipid binding; GO:0006869,lipid transport	Probable lipid transfer
emOS124.222	109.59	37.23	60.62	54.95	135.07	119.63	268.54	41.16	47.74	295.22	186.45	175.65	114.22	256.51	126.98	172.05	201.5	40.54	0.57	0.76	1.1	24.77	42.49	13.83	10.65	17.5	10.24	4.66	8.76	3.45	3.66	9.35	1.02	2.15	3.19	5.19	chr01	57899671	57900296	--	hypothetical protein BAE44_0005069 [Dichanthelium oligosanthes]	RecName: Full=Non-specific lipid-transfer protein 2G; Short=LTP2G; AltName: Full=7 kDa lipid transfer protein 1; AltName: Full=Lipid transfer protein 2 isoform 1; Short=LTP2-1; Flags: Precursor;	SubName: Full=Uncharacterized protein {ECO:0000313|EMBL:OEL33912.1};	--	GO:0005618,cell wall; GO:0005576,extracellular region; GO:0008289,lipid binding; GO:0071555,cell wall organization; GO:0006869,lipid transport	Probable lipid transfer
emOS124.223	59.27	4.09	2.03	4.36	24.15	21.53	16.09	2.01	3.72	22.07	19.52	19.55	13.53	16.56	14.06	41.27	20.54	8	40.96	28.77	43.25	18.67	8.66	3.96	30.53	34.96	32.29	21.32	15.32	17.99	15.07	14.41	18.24	35.93	37.8	72.26	chr01	57920426	57923000	--	remorin [Setaria italica]	RecName: Full=Remorin; AltName: Full=pp34;	SubName: Full=Uncharacterized protein {ECO:0000313|EMBL:KQK93003.1, ECO:0000313|EnsemblPlants:Si037661m};	--	GO:0005886,plasma membrane; GO:0048032,galacturonate binding; GO:0007267,cell-cell signaling	Remorin, N-terminal region
emOS124.224	32.18	28.1	27.7	23.15	17.88	17.42	30.54	25.9	28.45	15.39	14.03	14.94	15.17	12.78	17.53	22.12	17.34	13.44	32.77	31.96	29.81	19.54	19.79	18.83	16.82	27.78	24.38	33.49	28.54	36.49	28.29	32.18	28.47	32.45	37.11	32.27	chr01	57924857	57928945	K01930 folylpolyglutamate synthase [EC:6.3.2.17] | (RefSeq) folylpolyglutamate synthase isoform X1 (A)	folylpolyglutamate synthase isoform X1 [Sorghum bicolor]	RecName: Full=Folylpolyglutamate synthase {ECO:0000250|UniProtKB:Q05932, ECO:0000312|EMBL:CAC80839.2}; EC=6.3.2.17 {ECO:0000269|PubMed:11752472}; AltName: Full=DHFS-FPGS homolog B {ECO:0000312|EMBL:AED90949.1}; AltName: Full=Folylpoly-gamma-glutamate synthetase {ECO:0000250|UniProtKB:Q05932}; Short=FPGS {ECO:0000250|UniProtKB:Q05932}; AltName: Full=Tetrahydrofolylpolyglutamate synthase {ECO:00002…	RecName: Full=Folylpolyglutamate synthase {ECO:0000256|PIRNR:PIRNR038895}; EC=6.3.2.17 {ECO:0000256|PIRNR:PIRNR038895}; AltName: Full=Folylpoly-gamma-glutamate synthetase {ECO:0000256|PIRNR:PIRNR038895}; AltName: Full=Tetrahydrofolylpolyglutamate synthase {ECO:0000256|PIRNR:PIRNR038895};	Folylpolyglutamate synthase	GO:0009507,chloroplast; GO:0005829,cytosol; GO:0005524,ATP binding; GO:0046872,metal ion binding; GO:0004326,tetrahydrofolylpolyglutamate synthase activity; GO:0006730,one-carbon metabolic process; GO:1904961,quiescent center organization; GO:0048364,root development; GO:0048767,root hair elongation; GO:0010449,root meristem growth; GO:0046901,tetrahydrofolylpolyglutamate biosynthetic process	Mur ligase middle domain
emOS124.225	4.95	6.89	6.78	16.52	8.81	13.96	11.52	7.85	9.63	4.27	2.78	3.83	2.35	3.12	3.43	1.89	1.47	2.67	7.7	5.47	7.11	2.86	2.11	1.8	1.68	3.44	3.86	5.55	3.06	5.17	2.73	2.9	4.46	4.3	7.41	5.71	chr01	57929925	57930853	--	--	--	--	--	--	--
emOS124.226	178.87	244.96	267.05	23.52	34.37	27.35	25.76	10.64	11.78	36.08	17.68	19.1	27.4	33.29	42.98	49.8	57.71	104.83	0.99	0.81	0.97	1.12	1.19	0.57	0.28	1.13	1.19	1.25	0.36	0.53	0.47	0.28	0.3	3.61	2.32	4.69	chr01	57931898	57932587	--	uncharacterized protein LOC8059499 isoform X1 [Sorghum bicolor]	--	SubName: Full=Uncharacterized protein {ECO:0000313|EMBL:JAE08128.1};	--	--	Stress responsive A/B Barrel Domain
emOS124.227	143.21	197.84	241.17	21.76	32.63	25.26	27.74	9.87	9.23	34.19	17.77	21.27	24.09	32.41	38.63	52.21	53.94	91.9	0.77	1.06	0.32	0.66	0.61	0.7	0.64	0.55	0.61	0.31	0.07	0.69	1	0.74	0.45	1.4	1.79	5.63	chr01	57932752	57933738	--	hypothetical protein PAHAL_I00080 [Panicum hallii]	--	SubName: Full=Uncharacterized protein {ECO:0000313|EMBL:OQU93406.1};	--	--	Stress responsive A/B Barrel Domain
emOS124.228	11.85	11.62	11.11	13.89	13.34	14.99	20.4	20.62	21.72	10.82	10.83	10.81	13.12	9.38	19	12.27	16.35	13.52	15.05	13.54	15.46	18.5	13.25	12.41	9.01	10.33	10.32	14.99	13.18	14.91	15.12	13.72	14.61	14.69	17.21	14.7	chr01	57934076	57938940	K17398 DNA (cytosine-5)-methyltransferase 3A [EC:2.1.1.37] | (RefSeq) DNA (cytosine-5-)-methyltransferase (A)	DNA (cytosine-5)-methyltransferase DRM2 [Setaria italica]	RecName: Full=DNA (cytosine-5)-methyltransferase DRM2 {ECO:0000305}; EC=2.1.1.37 {ECO:0000305}; AltName: Full=OsDRM2 {ECO:0000303|PubMed:22380881}; AltName: Full=Protein DOMAINS REARRANGED METHYLASE 2 {ECO:0000305};	SubName: Full=Uncharacterized protein {ECO:0000313|EMBL:KQK93009.1, ECO:0000313|EnsemblPlants:Si034779m};	--	GO:0005634,nucleus; GO:0003886,DNA (cytosine-5-)-methyltransferase activity; GO:0003677,DNA binding	UBA/TS-N domain
emOS124.229	0	0	0	0	0	0	0.42	0	0	0	0	0.12	0	0.45	0.22	0.18	0.21	0	0.07	0	0	0.09	0.12	0.5	0	0.21	0	0	0.16	0	0	0	0	0	0	0	chr01	57943417	57943767	K09873 aquaporin TIP | (RefSeq) cl46210_1; uncharacterized protein LOC100280539 (A)	Aquaporin TIP3.1 [Zea mays]	RecName: Full=Aquaporin TIP3-1; AltName: Full=Tonoplast intrinsic protein 3-1; AltName: Full=ZmTIP3-1; AltName: Full=ZmTIP3;1;	SubName: Full=Aquaporin TIP3.1 {ECO:0000313|EMBL:AQL10083.1};	Aquaporin (major intrinsic protein family)	GO:0016021,integral component of membrane; GO:0032586,protein storage vacuole membrane; GO:0015267,channel activity	Major intrinsic protein
emOS124.230	0.2	0	0	0	0.27	0.08	0.34	0	0	0	0.18	0	0.3	0	0	0.67	0.13	0	0.12	0.12	0	0	0	0.36	0	0.17	0.1	0	0.26	0	0.1	0	0.09	0.22	0	0.04	chr01	57943824	57944372	K09873 aquaporin TIP | (RefSeq) aquaporin TIP3-1-like (A)	putative aquaporin TIP3-1 [Dichanthelium oligosanthes]	RecName: Full=Aquaporin TIP3-2; AltName: Full=Tonoplast intrinsic protein 3-2; AltName: Full=ZmTIP3-2; AltName: Full=ZmTIP3;2;	SubName: Full=Putative aquaporin TIP3-1 {ECO:0000313|EMBL:OEL19876.1};	Aquaporin (major intrinsic protein family)	GO:0016021,integral component of membrane; GO:0005774,vacuolar membrane; GO:0015267,channel activity	Major intrinsic protein
emOS124.231	41.82	45.16	41.68	66.12	59.72	59.16	71.67	68.38	67.66	39.8	39.06	42.65	48.33	41.9	47.51	43.95	60.19	32.53	46.59	51.3	48.47	43.64	40.78	31.29	32.57	43.05	50.33	56.35	47.69	54.31	52.98	53.95	56.25	50.49	53.02	45.95	chr01	57947447	57955160	K11340 actin-like protein 6A | (RefSeq) actin-related protein 4 (A)	actin-related protein 4 [Sorghum bicolor]	RecName: Full=Actin-related protein 4;	SubName: Full=Uncharacterized protein {ECO:0000313|EMBL:EER93001.1};	Actin-related protein - Arp4p/Act3p	GO:0005737,cytoplasm; GO:0005730,nucleolus; GO:0016569,covalent chromatin modification; GO:0048574,long-day photoperiodism, flowering; GO:0048235,pollen sperm cell differentiation	MreB/Mbl protein
emOS124.232	40.08	23.42	31.16	38.09	68.25	53.37	48.35	33.16	42.19	23.45	29.96	37.61	82.49	39.41	59.92	72.25	102.31	32.24	39.52	37.67	35.11	55.56	59.32	49.6	37.36	62.03	58.55	72.87	70.61	70.8	68.22	71.65	86.31	81.6	73.76	66.67	chr01	57956233	57957806	--	--	--	--	--	--	--
emOS124.233	4.29	3.36	3.28	4.3	6.38	4.87	4.36	4.22	3.43	3.22	2.92	3.63	7.14	4.21	6.96	7.85	11	3.12	3.67	3.38	4.21	7.29	5.81	4.72	3.4	5.2	5.4	6.34	6.41	5.65	6.07	7.4	7.26	6.74	7.11	5.77	chr01	57958929	57961285	--	uncharacterized protein LOC8072342 [Sorghum bicolor]	--	SubName: Full=Uncharacterized protein {ECO:0000313|EMBL:JAF86016.1};	--	--	--
emOS124.234	8.33	8.5	6.75	10.75	9.42	8.69	8.91	4.33	4.7	5.65	37.31	16.56	17.12	13.58	10.4	14.12	10.64	11.78	12.18	11.38	15.24	24.8	22.74	34.84	12.7	12.52	13.87	9.64	17.84	13.04	13.07	17.94	6.72	22.67	11.77	14.47	chr01	57961635	57964442	--	uncharacterized protein LOC8059500 [Sorghum bicolor]	RecName: Full=F-box protein At1g55000;	SubName: Full=Uncharacterized protein {ECO:0000313|EMBL:EER95660.1};	Predicted peptidoglycan-binding protein, contains LysM domain	GO:0016567,protein ubiquitination	--
emOS124.235	2.84	1.64	1.06	8.78	16.26	13.66	19.66	24.05	15.43	3.21	5.47	9.31	9.14	10.08	6.02	4.47	8.63	1.69	1.68	2.64	1.8	13.94	13.38	12.32	5.88	11.31	17.44	16.6	36.56	21	22.14	18.06	18.38	8.85	14.13	12.25	chr01	57970149	57972368	K20478 golgin subfamily B member 1 | (RefSeq) protein NETWORKED 1A-like isoform X1 (A)	kinase-interacting family protein [Sorghum bicolor]	RecName: Full=Protein NETWORKED 1C {ECO:0000303|PubMed:22840520};	SubName: Full=Uncharacterized protein {ECO:0000313|EMBL:KXG40377.1};	--	GO:0005886,plasma membrane; GO:0003779,actin binding	KIP1-like protein
emOS124.236	45.69	39.78	43.91	49.68	58.23	51.85	62.46	54.91	63.75	38.45	39.93	43.51	57.42	44.06	49.87	53.58	58.14	36.69	72.91	78.27	74.17	62.61	55.34	48.02	45.74	52.1	56.71	60.27	58.35	58.31	60.1	58.96	61.25	56.42	59.02	51.17	chr01	57974302	57982600	K12878 THO complex subunit 1 | (RefSeq) THO complex subunit 1 (A)	hypothetical protein PAHAL_I00074 [Panicum hallii]	RecName: Full=THO complex subunit 1; Short=AtTHO1; AltName: Full=HPR1 homolog; Short=AtHPR1;	SubName: Full=Uncharacterized protein {ECO:0000313|EMBL:KQK93016.1, ECO:0000313|EnsemblPlants:Si034643m};	Nuclear matrix protein	GO:0005634,nucleus; GO:0000347,THO complex; GO:0003723,RNA binding; GO:0050832,defense response to fungus; GO:0009873,ethylene-activated signaling pathway; GO:0031047,gene silencing by RNA; GO:0006406,mRNA export from nucleus; GO:0006397,mRNA processing; GO:0010267,production of ta-siRNAs involved in RNA interference; GO:0008380,RNA splicing	THO complex subunit 1 transcription elongation factor
emOS124.237	95.6	69.22	70.33	101.58	99.81	103.62	132.65	127.14	121.87	91.22	92.64	90.08	68.01	78.24	58.7	68.88	55.4	42.7	158.54	120.34	132.97	140.64	132.89	146.47	111.61	123.35	136.27	123.05	133.96	143.61	127.91	130.44	104.8	115.43	101.8	127.76	chr01	57985077	57986110	--	hypothetical protein BAE44_0022653 [Dichanthelium oligosanthes]	--	SubName: Full=Uncharacterized protein {ECO:0000313|EMBL:OEL16328.1};	--	GO:0016021,integral component of membrane	--
emOS124.238	2.43	3.11	2.54	1.04	1.23	0.81	1.18	2.47	2.14	15.8	12.06	7.4	5.6	8.62	9.39	4.82	5.74	16.1	0.32	0.25	0.27	0.19	0.27	0.05	0.1	0.16	0.25	0.19	0.14	0.17	0.16	0.18	0.22	0.48	0.14	0.19	chr01	57989133	57991769	--	hypothetical protein BAE44_0019537 [Dichanthelium oligosanthes]	RecName: Full=Protein WEAK CHLOROPLAST MOVEMENT UNDER BLUE LIGHT 1; Short=Protein WEB1;	SubName: Full=Uncharacterized protein {ECO:0000313|EMBL:OEL19443.1};	--	GO:0005829,cytosol; GO:0005886,plasma membrane; GO:0009904,chloroplast accumulation movement; GO:0009903,chloroplast avoidance movement	Weak chloroplast movement under blue light
emOS124.24	12.21	1.83	2.14	0.2	5.84	2.22	4.63	0.21	0.11	0.1	1.43	2.41	8.74	1.08	12.47	15.21	14.76	0.09	4.38	0.7	1.81	1.02	0.74	1.31	0.51	10.7	4.58	2.22	0.08	3.37	0.53	0.79	1.45	1.7	2.32	3.69	chr01	56430315	56431026	K00799 glutathione S-transferase [EC:2.5.1.18] | (RefSeq) gst11; glutathione transferase11 (A)	glutathione transferase11 [Zea mays]	RecName: Full=Glutathione S-transferase F9; Short=AtGSTF9; EC=2.5.1.18; AltName: Full=AtGSTF7; AltName: Full=GST class-phi member 9;	SubName: Full=Glutathione transferase11 {ECO:0000313|EMBL:ONL93399.1};	Glutathione S-transferase	GO:0048046,apoplast; GO:0009507,chloroplast; GO:0009570,chloroplast stroma; GO:0005737,cytoplasm; GO:0005829,cytosol; GO:0005886,plasma membrane; GO:0009506,plasmodesma; GO:0009579,thylakoid; GO:0005773,vacuole; GO:0005507,copper ion binding; GO:0043295,glutathione binding; GO:0004602,glutathione peroxidase activity; GO:0004364,glutathione transferase activity; GO:0006952,defense response; GO:004…	Glutathione S-transferase, C-terminal domain
emOS124.240	28.82	31.34	31.49	12.86	11.99	10.96	18.38	10.77	14.67	19.53	20.45	14.34	18.86	18.19	26.1	24.35	18.75	27.68	0.56	0.76	0.38	0.94	0.96	0.29	1.1	0.24	0.55	0.84	0.78	0.6	0.96	0.61	0.31	0.47	0.76	0.82	chr01	57996434	58006823	--	Chloroplast envelope membrane protein [Dichanthelium oligosanthes]	RecName: Full=Chloroplast envelope membrane protein;	SubName: Full=Chloroplast envelope membrane protein {ECO:0000313|EMBL:OEL24396.1};	--	GO:0009706,chloroplast inner membrane; GO:0016021,integral component of membrane; GO:0015992,NA	CemA family
emOS124.241	186.72	130.1	173.02	109.43	112.56	94.78	139.48	110.02	128.46	93.47	94.05	95.64	116.61	102.72	136.06	132.51	137.24	96.83	135.1	122.89	110.23	107.94	88.4	93.23	101.21	104	111.7	108.74	94.27	111.23	104.97	93.34	100.05	105.51	112.02	148.32	chr01	58008193	58010599	K01527 nascent polypeptide-associated complex subunit beta | (RefSeq) BTF3b; transcription factor BTF3b (A)	hypothetical protein PAHAL_I00069 [Panicum hallii]	RecName: Full=Nascent polypeptide-associated complex subunit beta {ECO:0000255|RuleBase:RU361272};	RecName: Full=Nascent polypeptide-associated complex subunit beta {ECO:0000256|RuleBase:RU361272};	RNA polymerase II general transcription factor BTF3 and related proteins	GO:0006355,regulation of transcription, DNA-templated; GO:0009651,response to salt stress; GO:0006351,transcription, DNA-templated	NAC domain
emOS124.242	19.64	16.18	15.46	12.93	21.47	16.06	22.23	15.4	17.29	13.37	12.75	17.74	26.63	21.49	21.69	32.62	36.43	14.02	7.93	10.08	8.36	13.75	16.98	13.89	14.97	17.07	14.69	21.22	17.97	17.84	20.3	19.45	27.43	24.45	26.92	16.54	chr01	58010905	58018075	K09338 homeobox-leucine zipper protein | (RefSeq) homeobox-leucine zipper protein HOX10 isoform X2 (A)	homeobox-leucine zipper protein HOX10 isoform X2 [Sorghum bicolor]	RecName: Full=Homeobox-leucine zipper protein HOX10; AltName: Full=HD-ZIP protein HOX10; AltName: Full=Homeodomain transcription factor HOX10; AltName: Full=OsHB1; AltName: Full=OsHox10;	SubName: Full=Uncharacterized protein {ECO:0000313|EMBL:EER95667.1};	--	GO:0005634,nucleus; GO:0003677,DNA binding; GO:0008289,lipid binding; GO:0006355,regulation of transcription, DNA-templated; GO:0006351,transcription, DNA-templated	bZIP transcription factor
emOS124.245	24.28	22.79	21.49	14.4	37.75	35.86	22.02	14.42	15.5	10.86	12.43	17.44	28.95	22.36	22.91	27.68	44.95	11.42	19.31	19.94	17.35	20.07	19.92	21.9	15.12	25.85	30.06	29.83	27.76	25.25	25.04	21.26	30.99	21.97	19.34	21.8	chr01	58046115	58046702	--	uncharacterized protein LOC103630678 [Zea mays]	--	SubName: Full=Uncharacterized protein {ECO:0000313|EMBL:ONL92746.1, ECO:0000313|EnsemblPlants:Zm00001d027315_P001};	--	--	Mitochondrial 28S ribosomal protein S27
emOS124.246	62.37	68.62	66.29	26.43	26.82	27.73	53.85	48.67	53.79	25.33	26.48	21.86	30.46	26.83	44.05	42.17	36.4	42.44	7.93	8.78	10.28	5.94	8.39	5.76	7.25	10.01	11.1	10.62	10.01	10.43	11.13	10.59	12.11	10.56	10.77	10.53	chr01	58047115	58049950	K13179 ATP-dependent RNA helicase DDX18/HAS1 [EC:3.6.4.13] | (RefSeq) putative DEAD-box ATP-dependent RNA helicase family protein (A)	putative DEAD-box ATP-dependent RNA helicase family protein [Zea mays]	RecName: Full=DEAD-box ATP-dependent RNA helicase 50; EC=3.6.4.13;	SubName: Full=DEAD-box ATP-dependent RNA helicase 50 {ECO:0000313|EMBL:AQL10140.1};	ATP-dependent RNA helicase	GO:0009507,chloroplast; GO:0005737,cytoplasm; GO:0005730,nucleolus; GO:0005524,ATP binding; GO:0004004,ATP-dependent RNA helicase activity; GO:0003723,RNA binding; GO:0003724,RNA helicase activity; GO:0006968,cellular defense response; GO:0071369,cellular response to ethylene stimulus; GO:0071395,cellular response to jasmonic acid stimulus; GO:0071446,cellular response to salicylic acid stimulus;…	Type III restriction enzyme, res subunit
emOS124.247	0	0.08	0.17	0.03	0.02	0.06	0.03	0	0	0.09	0.07	0.07	0.06	0	0.03	0	0.05	0.04	0.14	0.24	0.08	0.31	0.34	0.48	0.44	0.31	0.71	0.55	0.35	0.17	0.68	0.57	1.33	0.6	0.25	0.31	chr01	58050418	58054897	K12662 U4/U6 small nuclear ribonucleoprotein PRP4 | (RefSeq) U4/U6 small nuclear ribonucleoprotein PRP4-like protein (A)	transcriptional corepressor LEUNIG-like isoform X1 [Setaria italica]	RecName: Full=Transcriptional corepressor LEUNIG_HOMOLOG; AltName: Full=Protein MUCILAGE-MODIFIED 1 {ECO:0000303|PubMed:11706181};	SubName: Full=Uncharacterized protein {ECO:0000313|EMBL:JAD60634.1};	WD40 repeat-containing protein	GO:0005634,nucleus; GO:0003713,transcription coactivator activity; GO:0030154,cell differentiation; GO:0006974,cellular response to DNA damage stimulus; GO:0071217,cellular response to external biotic stimulus; GO:0009793,embryo development ending in seed dormancy; GO:0009908,flower development; GO:0010393,galacturonan metabolic process; GO:0010073,meristem maintenance; GO:0010192,mucilage biosyn…	Coatomer WD associated region
emOS124.248	6.75	8.81	7.93	13.54	11.93	12.96	9.12	11.54	11.36	6.18	6.43	7.97	7.91	7.83	5.28	5.73	7.46	5.48	10.73	11.28	11.32	8.18	10.58	10.89	6.21	5.9	6.06	7.68	9.59	9.15	10.36	9.07	8.79	8.24	9.78	7.89	chr01	58056104	58060149	K15691 E3 ubiquitin-protein ligase RFWD3 [EC:2.3.2.27] | (RefSeq) E3 ubiquitin-protein ligase RFWD3-like (A)	E3 ubiquitin-protein ligase RFWD3 [Setaria italica]	--	SubName: Full=Uncharacterized protein {ECO:0000313|EMBL:KQK93030.1, ECO:0000313|EnsemblPlants:Si034810m};	RING-finger-containing E3 ubiquitin ligase	GO:0005634,nucleus; GO:0004842,ubiquitin-protein transferase activity; GO:0036297,interstrand cross-link repair	RING/Ubox like zinc-binding domain
emOS124.249	169.7	163.13	216.58	123.57	148.95	109.19	149.78	106.76	169.7	97.43	90.16	118.37	180.29	143.01	136.45	144.91	204.18	91.06	167.03	168.06	145.1	216.12	196.3	189.02	237.77	181.78	191.81	230.78	194.16	203.42	202.38	175.62	201.48	204.3	218.36	186.75	chr01	58061168	58063894	K12845 U4/U6 small nuclear ribonucleoprotein SNU13 | (RefSeq) NHP2-like protein 1 (A)	NHP2-like protein 1 [Setaria italica]	RecName: Full=H/ACA ribonucleoprotein complex subunit 2-like protein; AltName: Full=Nhp2-like protein;	SubName: Full=Uncharacterized protein {ECO:0000313|EMBL:KQK91743.1, ECO:0000313|EnsemblPlants:Si038025m};	60S ribosomal protein 15.5kD/SNU13, NHP2/L7A family (includes ribonuclease P subunit p38), involved in splicing	GO:0031429,box H/ACA snoRNP complex; GO:0005730,nucleolus; GO:0005732,small nucleolar ribonucleoprotein complex; GO:0034513,box H/ACA snoRNA binding; GO:0030515,snoRNA binding; GO:0000469,cleavage involved in rRNA processing; GO:0000470,maturation of LSU-rRNA; GO:0031118,rRNA pseudouridine synthesis; GO:0031120,snRNA pseudouridine synthesis; GO:0006412,translation	PELOTA RNA binding domain
emOS124.25	0	0	0	0.07	0	0	0.03	0.03	0	0.02	0.04	0	0	0	0	0.02	0.04	0	2.94	1.13	0.95	0.22	0.33	0.44	0	0	0.08	0	1.09	0.09	0.2	0.16	0.07	0.66	0.61	2.4	chr01	56431287	56432348	--	hypothetical protein PAHAL_I00303 [Panicum hallii]	--	SubName: Full=Uncharacterized protein {ECO:0000313|EMBL:KQK92703.1, ECO:0000313|EnsemblPlants:Si036710m};	--	--	IQ calmodulin-binding motif
emOS124.250	0	0	0	0	0.05	0	0	0	0	0	0	0.02	0.02	0.07	0	0	0.12	0.08	0	0	0	0	0	0	0	0	0	0	0	0	0	0	0	0	0	0	chr01	58072825	58077555	K04688 ribosomal protein S6 kinase beta [EC:2.7.11.1] | (RefSeq) uncharacterized protein LOC4332748 (A)	uncharacterized protein LOC111258468 [Setaria italica]	--	SubName: Full=Uncharacterized protein {ECO:0000313|EnsemblPlants:ORUFI01G09690.1};	--	--	Protein of unknown function (DUF1618)
emOS124.254	5.12	4.02	4.13	7.27	3.83	5.19	6.91	7.78	7.58	1.95	1.87	2.31	4.91	3.67	3.49	4.2	4.72	2.59	8.7	7.09	6.87	6.23	4.79	3.55	4.09	2.85	3.03	4.12	4.13	4.65	3.13	3.95	3.49	5	6.45	2.93	chr01	58087259	58090409	K10739 replication factor A2 | (RefSeq) replication protein A 32 kDa subunit A-like (A)	hypothetical protein SORBI_3001G538500 [Sorghum bicolor]	RecName: Full=Replication protein A 32 kDa subunit A; Short=OsRPA32A; AltName: Full=OsRPA32-1; AltName: Full=Replication factor A protein 2A; AltName: Full=Replication protein A 2A;	SubName: Full=Uncharacterized protein {ECO:0000313|EMBL:OQU93433.1};	Single-stranded DNA-binding replication protein A (RPA), medium (30 kD) subunit	GO:0005634,nucleus; GO:0003677,DNA binding; GO:0006310,DNA recombination; GO:0006281,DNA repair; GO:0006260,DNA replication	Fes/CIP4, and EFC/F-BAR homology domain
emOS124.255	45.41	39.35	39.9	28.47	38.82	40.81	45.87	48.16	50.11	33.06	26.6	37.36	37.88	36.15	38.56	43.47	45.05	38.84	78.32	92.91	72.4	43.48	45.09	33.66	36.77	63.98	74.01	84.8	79.32	78.7	69.28	57.24	75.13	64.65	72.01	72.75	chr01	58090656	58092053	K18065 Cdc25 family phosphatase [EC:3.1.3.48 1.20.4.-] | (RefSeq) arsenate reductase 2.2 (A)	arsenate reductase 2.2 [Setaria italica]	RecName: Full=Arsenate reductase 2.2; Short=OsACR2.2; EC=1.20.4.1; AltName: Full=Dual specificity phosphatase CDC25.2; AltName: Full=Sulfurtransferase 21; Short=OsStr21;	SubName: Full=Uncharacterized protein {ECO:0000313|EMBL:KQK93031.1, ECO:0000313|EnsemblPlants:Si038007m};	M-phase inducer phosphatase	GO:0008794,arsenate reductase (glutaredoxin) activity; GO:0016791,phosphatase activity	Rhodanese-like domain
emOS124.256	8.81	9.78	8.27	11.16	9.13	10.02	10.29	7.76	9.33	7.22	11.33	10.14	8.18	9.75	5.65	7.55	7.75	4.73	12.52	12.76	15.33	7.56	8.1	8.24	7.23	8.86	8.89	8.86	7.35	10.16	8.5	7.22	8.06	17.9	10.91	11.06	chr01	58093607	58096214	K20889 probable glucuronoxylan glucuronosyltransferase IRX7 [EC2.4.1.-] | (RefSeq) probable glucuronosyltransferase Os03g0107900 (A)	hypothetical protein SETIT_035828mg [Setaria italica]	RecName: Full=Probable glucuronosyltransferase Os03g0107900; EC=2.4.-.-;	SubName: Full=Uncharacterized protein {ECO:0000313|EMBL:KQK93032.1, ECO:0000313|EnsemblPlants:Si035828m};	Acetylglucosaminyltransferase EXT1/exostosin 1	GO:0000139,Golgi membrane; GO:0016021,integral component of membrane; GO:0016757,transferase activity, transferring glycosyl groups; GO:0071555,cell wall organization; GO:0010417,glucuronoxylan biosynthetic process; GO:0009834,plant-type secondary cell wall biogenesis; GO:0006486,protein glycosylation	Exostosin family
emOS124.257	206.09	293.02	277.04	159.05	170.85	167.47	89.57	83.18	82.92	76.77	71.99	70.59	66.42	59.69	49.51	66.62	78.47	63.41	74.56	86.63	78.45	53.5	65.24	60.52	35.53	56.97	67.31	43.05	33.65	42.23	50.9	42.17	53.08	54.88	46.64	45.01	chr01	58097404	58102943	K14165 atypical dual specificity phosphatase [EC:3.1.3.16 3.1.3.48] | (RefSeq) predicted protein (A)	protein tyrosine phosphatase [Zea mays]	RecName: Full=Phosphoglucan phosphatase DSP4, amyloplastic {ECO:0000250|UniProtKB:Q9FEB5}; EC=3.1.3.- {ECO:0000250|UniProtKB:Q9FEB5}; AltName: Full=Dual specificity protein phosphatase 4 {ECO:0000303|PubMed:21631532}; Short=CsDSP4 {ECO:0000303|PubMed:21631532}; Flags: Precursor;	SubName: Full=Phosphoglucan phosphatase DSP4 chloroplastic {ECO:0000313|EMBL:ONL92719.1}; SubName: Full=RIP1 {ECO:0000313|EMBL:ACU55749.1};	Dual specificity phosphatase	GO:0009501,amyloplast; GO:0005634,nucleus; GO:0019203,carbohydrate phosphatase activity; GO:0008138,protein tyrosine/serine/threonine phosphatase activity; GO:0007623,circadian rhythm; GO:0005982,starch metabolic process	Carbohydrate-binding module 48 (Isoamylase N-terminal domain)
emOS124.258	18.44	4.98	5.8	23.35	15.21	18.8	22.12	6.86	9.54	6.3	62.88	47.18	19.55	40.64	9.03	21.01	11.69	6.86	23.16	10.75	35.82	11.8	8.59	10.06	4.99	10.01	8.32	5.36	5.7	7.72	6.41	3.06	2.38	22.73	5.34	12.51	chr01	58103236	58103959	--	uncharacterized protein LOC100276624 [Zea mays]	--	SubName: Full=Cyclin-dependent protein kinase inhibitor EL2 {ECO:0000313|EMBL:AQL10145.1};	--	GO:0004861,cyclin-dependent protein serine/threonine kinase inhibitor activity; GO:0016301,kinase activity	--
emOS124.259	12.85	10.94	11.43	5.63	6.76	5.66	12.72	13.88	14.74	8.39	7.96	5.22	11.15	8.49	9.18	9.91	15.13	14.56	2.69	4.65	4.13	5.32	4.97	2.9	4.83	1.84	1.8	2.93	3.86	2.99	3.58	3.33	1.79	3.06	4.03	2.84	chr01	58104669	58106658	--	UPF0548 protein [Zea mays]	RecName: Full=UPF0548 protein At2g17695;	SubName: Full=UPF0548 protein {ECO:0000313|EMBL:AQK71123.1};	--	GO:0009507,chloroplast; GO:0009941,chloroplast envelope	Domain of unknown function (DUF1990)
emOS124.260	0.57	0	0	0	0.35	0.11	0.86	0	0.04	0	0.26	0.18	1.54	0.45	1.17	1.86	3.19	0	0.44	0.19	0.2	0.39	0.75	0.39	0.5	0.24	0.2	0.86	0.89	0.95	0.86	0.97	1.35	0.37	0.28	0.62	chr01	58107044	58110246	K01931 protein neuralized [EC:2.3.2.27] | (RefSeq) uncharacterized LOC103713536 (A)	uncharacterized protein LOC101779219 [Setaria italica]	RecName: Full=Probable E3 ubiquitin-protein ligase LUL3; EC=2.3.2.27; AltName: Full=Probable RING-type E3 ubiquitin transferase LUL3 {ECO:0000305}; AltName: Full=Protein LOG2-LIKE UBIQUITIN LIGASE 3; AltName: Full=RING finger protein 398;	SubName: Full=Uncharacterized protein {ECO:0000313|EMBL:OQU93435.1};	--	GO:0046872,metal ion binding; GO:0004842,ubiquitin-protein transferase activity	Zinc finger, C3HC4 type (RING finger)
emOS124.261	12.74	9.14	8.07	11.06	14.38	13.51	17.16	14.38	14.88	6.91	7.36	10.05	15.6	15.22	13.02	18.29	17.75	6.65	24.05	24.33	23.19	17.17	17.73	13.51	13.69	24.9	23.45	24.37	20.42	21.79	21.18	25.24	25.6	25.77	25.43	22.08	chr01	58115345	58123219	K20283 golgin subfamily A member 4 | (RefSeq) sporulation-specific protein 15-like isoform X1 (A)	myosin-2 heavy chain isoform X1 [Setaria italica]	--	SubName: Full=Myosin heavy chain-related protein {ECO:0000313|EMBL:ONL92694.1};	--	--	Leucine-rich repeats of kinetochore protein Cenp-F/LEK1
emOS124.262	0	0	0	0	0	0	0	0	0	0	0	0	0	0	0	0	0	0	555.98	560.56	414.54	12.93	10.41	11.06	20.69	19.77	18.43	157.15	19.87	110.29	16.78	115.15	70.5	74.46	108.9	72.88	chr01	58136761	58138784	--	putative transporter arsB [Dichanthelium oligosanthes]	RecName: Full=Silicon efflux transporter LSI2 {ECO:0000303|PubMed:17625566}; AltName: Full=Low silicon protein 2 {ECO:0000303|PubMed:17625566};	SubName: Full=Putative transporter arsB {ECO:0000313|EMBL:OEL13608.1};	Sodium sulfate symporter and related arsenite permeases	GO:0016021,integral component of membrane; GO:0005886,plasma membrane; GO:0055085,transmembrane transport	Citrate transporter
emOS124.264	20.88	22.16	23.51	14.24	15.81	14.05	23.25	17.79	22.14	11.64	11.75	10.91	15.05	14.58	17.31	17.65	17.06	16.31	14.76	14.49	14.82	13.78	12.61	10.66	13.15	13.99	15.13	19	14.64	15.29	15.87	18.76	19.54	16.31	17.73	13.33	chr01	58155224	58159199	K03094 S-phase kinase-associated protein 1 | (RAP-DB) Os03g0107000; Similar to ASK20. (A)	hypothetical protein PAHAL_I00043 [Panicum hallii]	RecName: Full=SKP1-like protein 21; Short=AtSK21;	SubName: Full=Uncharacterized protein {ECO:0000313|EMBL:KQK93047.1, ECO:0000313|EnsemblPlants:Si036468m};	SCF ubiquitin ligase, Skp1 component	GO:0005634,nucleus; GO:0019005,SCF ubiquitin ligase complex; GO:0016567,protein ubiquitination; GO:0006511,ubiquitin-dependent protein catabolic process	Skp1 family, tetramerisation domain
emOS124.265	0	0	0	0	0	0	0	0	0.05	0.04	0	0	0	0	0	0	0.05	0	0	0	0	0	0	0	0	0	0	0	0	0	0	0	0	0	0	0	chr01	58159976	58160794	K20628 expansin | (RefSeq) putative expansin-B2 (A)	Expansin-B11 [Dichanthelium oligosanthes]	RecName: Full=Expansin-B11; AltName: Full=Beta-expansin-11; AltName: Full=Pollen allergen Zea m 1a; AltName: Full=Pollen allergen Zea m 1b; AltName: Full=ZmEXPB11; AltName: Allergen=Zea m 1; Flags: Precursor;	SubName: Full=Expansin-B11 {ECO:0000313|EMBL:OEL13610.1};	--	GO:0005618,cell wall; GO:0005576,extracellular region; GO:0016020,membrane; GO:0071555,cell wall organization; GO:0019953,sexual reproduction	Lytic transglycolase
emOS124.267	0	0	0	0	0	0	0	0	0	0.22	0.02	0.05	0.03	0	0	0	0	0.06	0	0	0	0	0	0	0	0	0	0	0	0	0	0	0	0	0	0	chr01	58169163	58169981	K20628 expansin | (RefSeq) putative expansin-B2 (A)	Expansin-B11 [Dichanthelium oligosanthes]	RecName: Full=Expansin-B11; AltName: Full=Beta-expansin-11; AltName: Full=Pollen allergen Zea m 1a; AltName: Full=Pollen allergen Zea m 1b; AltName: Full=ZmEXPB11; AltName: Allergen=Zea m 1; Flags: Precursor;	SubName: Full=Expansin-B11 {ECO:0000313|EMBL:OEL13610.1};	--	GO:0005618,cell wall; GO:0005576,extracellular region; GO:0016020,membrane; GO:0071555,cell wall organization; GO:0019953,sexual reproduction	Lytic transglycolase
emOS124.268	7.5	8.39	8.02	13.05	9.74	11.01	11.98	11.14	12.88	6.3	7.17	7.17	10.68	10.08	6.18	7.5	9.58	5.38	17.47	15.75	14.14	7.9	8.92	6.29	7.96	11.07	10.87	13.01	12.66	12.69	11.01	10	11.91	10.39	11.22	9.6	chr01	58172816	58175866	--	uncharacterized protein LOC8058424 [Sorghum bicolor]	--	SubName: Full=Uncharacterized protein {ECO:0000313|EMBL:EER88733.1};	--	GO:0016021,integral component of membrane	Connexin
emOS124.269	23.52	20.94	23.96	25.64	23.73	24.28	25.55	25.37	27.11	18.36	19.79	19.19	23.59	22.17	23.19	24.61	25.29	16.49	25.1	26.42	22.28	28.39	30.53	28.08	21.45	24.81	24.48	28.92	27.35	27.49	28.13	27.95	30.11	26.84	26.01	22.16	chr01	58176885	58183886	K01890 phenylalanyl-tRNA synthetase beta chain [EC:6.1.1.20] | (RefSeq) phenylalanine--tRNA ligase beta subunit, cytoplasmic (A)	phenylalanine--tRNA ligase beta subunit, cytoplasmic [Sorghum bicolor]	RecName: Full=Phenylalanine--tRNA ligase beta subunit, cytoplasmic {ECO:0000305}; EC=6.1.1.20 {ECO:0000305}; AltName: Full=Phenylalanyl-tRNA synthetase beta subunit {ECO:0000305}; Short=PheRS {ECO:0000305};	SubName: Full=Uncharacterized protein {ECO:0000313|EMBL:EES15373.2};	Phenylalanyl-tRNA synthetase beta subunit	GO:0005829,cytosol; GO:0009328,phenylalanine-tRNA ligase complex; GO:0005524,ATP binding; GO:0000287,magnesium ion binding; GO:0004826,phenylalanine-tRNA ligase activity; GO:0003723,RNA binding; GO:0006432,phenylalanyl-tRNA aminoacylation	tRNA synthetases class II core domain (F)
emOS124.27	1.4	1.17	0.58	0.82	0.06	0.09	1.42	0.92	0.48	1.39	0.86	1.21	0.38	2.43	0.69	0.24	0.42	1.23	47.58	55.9	54.12	21.01	34.57	32.48	30.3	21.64	21.76	56.12	76.8	43.08	82.17	43.41	83.58	113.89	112.61	85.12	chr01	56445167	56447245	K20619 cytochrome P450 family 78 subfamily A | (RefSeq) LOC109752924; cytochrome P450 78A9-like (A)	Cytochrome P450 78A9 [Dichanthelium oligosanthes]	RecName: Full=Cytochrome P450 78A9; EC=1.14.-.-;	SubName: Full=Cytochrome P450 78A9 {ECO:0000313|EMBL:OEL27193.1};	Cytochrome P450 CYP2 subfamily	GO:0016021,integral component of membrane; GO:0016020,membrane; GO:0020037,heme binding; GO:0005506,iron ion binding; GO:0016709,oxidoreductase activity, acting on paired donors, with incorporation or reduction of molecular oxygen, NAD(P)H as one donor, and incorporation of one atom of oxygen; GO:0010154,fruit development; GO:0040008,regulation of growth; GO:0044550,secondary metabolite biosynthe…	Cytochrome P450
emOS124.270	8.69	2.91	3.75	5.73	7.45	8.83	9.36	12.32	11.41	2.55	3.23	5.45	5.88	6.93	8.71	7.33	7.58	2.03	5.87	6.05	6	12.92	10.44	11.04	15.45	13.94	14.7	6.89	9.12	8.66	10.39	13.7	4.92	6.56	6.49	6.5	chr01	58193775	58202989	K00826 branched-chain amino acid aminotransferase [EC:2.6.1.42] | (RefSeq) branched-chain-amino-acid aminotransferase 5, chloroplastic-like isoform X1 (A)	branched-chain-amino-acid aminotransferase 5, chloroplastic-like isoform X2 [Sorghum bicolor]	RecName: Full=Branched-chain-amino-acid aminotransferase 5, chloroplastic; Short=Atbcat-5; EC=2.6.1.42; Flags: Precursor;	RecName: Full=Branched-chain-amino-acid aminotransferase {ECO:0000256|RuleBase:RU004517}; EC=2.6.1.42 {ECO:0000256|RuleBase:RU004517};	Branched chain aminotransferase BCAT1, pyridoxal phosphate enzymes type IV superfamily	GO:0009507,chloroplast; GO:0052656,L-isoleucine transaminase activity; GO:0052654,L-leucine transaminase activity; GO:0052655,L-valine transaminase activity; GO:0009097,isoleucine biosynthetic process; GO:0009098,leucine biosynthetic process; GO:0009099,valine biosynthetic process	Amino-transferase class IV
emOS124.271	11.86	23.01	22.38	11.9	14.5	20.37	15.21	18.38	14.8	19.66	16.62	17.58	17.21	16.34	23.81	16.45	21.23	32.12	8.81	7.85	8.31	9.68	14.45	12.63	5.56	13.94	13.79	10.76	13.88	9.27	12.01	11.5	13.96	12.13	11.34	10.64	chr01	58204920	58206689	--	uncharacterized protein LOC101766926 [Setaria italica]	--	SubName: Full=Uncharacterized protein {ECO:0000313|EMBL:KQK93059.1, ECO:0000313|EnsemblPlants:Si034173m};	--	--	--
emOS124.272	16.09	27.59	24.36	12.35	18.04	21.68	15.88	20.23	17.74	24.7	21.02	18.68	19.62	17.75	26.33	18.53	20.86	36.7	14.6	10.73	8.63	10.55	16.17	14.35	6.89	13.66	15.93	11.96	15.39	11.5	15.29	14.93	13.14	13.28	13.55	12.63	chr01	58206825	58209026	--	hypothetical protein BAE44_0025369 [Dichanthelium oligosanthes]	RecName: Full=Protein TRM32; AltName: Full=TON1-RECRUITING MOTIF protein 32;	SubName: Full=Uncharacterized protein {ECO:0000313|EMBL:OEL13612.1};	--	--	Protein of unknown function (DUF3741)
emOS124.273	11.13	17.86	14.9	17.97	20.79	18.58	20.59	23.16	21.11	14.62	14.23	18.31	23.29	19.26	17.43	24.83	19.99	16.13	22.52	26.58	26.36	27.23	26.85	27.42	28.21	28.94	26.98	33.11	30.56	30.99	30.22	39.19	38.97	35.78	36.23	20.14	chr01	58214863	58218962	--	hypothetical protein PAHAL_I00035 [Panicum hallii]	RecName: Full=Mediator of RNA polymerase II transcription subunit 12; AltName: Full=Protein CENTER CITY; AltName: Full=Protein CRYPTIC PRECOCIOUS;	SubName: Full=Uncharacterized protein {ECO:0000313|EMBL:EER93022.1};	RNA polymerase II transcription mediator	GO:0016592,mediator complex; GO:0005634,nucleus; GO:0001104,NA; GO:0007275,multicellular organism development; GO:0040034,regulation of development, heterochronic; GO:0040008,regulation of growth; GO:0090213,regulation of radial pattern formation; GO:0006351,transcription, DNA-templated	Transcription mediator complex subunit Med12
emOS124.274	20.3	30.77	25	24.37	28.24	31.72	33.65	36.53	36.39	22.67	24.11	26.63	36.69	30.36	28.45	38.49	30.08	23.15	40.64	42.7	41.62	42.22	43.01	39.52	41.03	40.51	43.23	57.19	51.54	47.51	46.2	57.43	67.52	56.72	55.42	36.63	chr01	58222208	58222834	--	Mediator of RNA polymerase II transcription subunit 12, partial [Dichanthelium oligosanthes]	RecName: Full=Mediator of RNA polymerase II transcription subunit 12; AltName: Full=Protein CENTER CITY; AltName: Full=Protein CRYPTIC PRECOCIOUS;	SubName: Full=Mediator of RNA polymerase II transcription subunit 12 {ECO:0000313|EMBL:OEL13615.1}; Flags: Fragment;	RNA polymerase II transcription mediator	GO:0016592,mediator complex; GO:0005634,nucleus; GO:0001104,NA; GO:0007275,multicellular organism development; GO:0040034,regulation of development, heterochronic; GO:0040008,regulation of growth; GO:0090213,regulation of radial pattern formation; GO:0006351,transcription, DNA-templated	--
emOS124.275	17.19	24.03	19.03	22.74	27.36	24.61	27.56	29.59	32.6	22.21	20.77	23.43	28.48	24.54	23.4	30.56	25.29	19.1	34.32	36.12	37.55	32.13	35.15	34.01	34.09	36.41	35.64	44.91	41.1	45.27	41.6	50.38	52.33	45.52	48.28	33.1	chr01	58222918	58224987	--	hypothetical protein SETIT_033838mg [Setaria italica]	RecName: Full=Mediator of RNA polymerase II transcription subunit 12; AltName: Full=Protein CENTER CITY; AltName: Full=Protein CRYPTIC PRECOCIOUS;	SubName: Full=Uncharacterized protein {ECO:0000313|EMBL:KQK93062.1, ECO:0000313|EnsemblPlants:Si033856m};	RNA polymerase II transcription mediator	GO:0016592,mediator complex; GO:0005634,nucleus; GO:0001104,NA; GO:0007275,multicellular organism development; GO:0040034,regulation of development, heterochronic; GO:0040008,regulation of growth; GO:0090213,regulation of radial pattern formation; GO:0006351,transcription, DNA-templated	--
emOS124.276	30	58.21	50.06	7.66	12.48	13.17	9.22	8.47	8.84	50.07	35.43	28.8	32.05	30.53	38.5	24.39	28.08	51.2	7.31	7.37	5.42	5.07	5.22	4.93	5.46	6.26	7.25	8.52	11.75	9.53	9.21	5.24	8.06	13.64	14.44	15.33	chr01	58241261	58243453	K08994 ion channel-forming bestrophin family protein | (RefSeq) UPF0187 protein At3g61320, chloroplastic (A)	UPF0187 protein At3g61320, chloroplastic [Sorghum bicolor]	RecName: Full=UPF0187 protein At2g45870, chloroplastic; Flags: Precursor;	SubName: Full=Uncharacterized protein {ECO:0000313|EMBL:KQK93063.1, ECO:0000313|EnsemblPlants:Si035956m};	--	GO:0031969,chloroplast membrane; GO:0016021,integral component of membrane; GO:0042651,thylakoid membrane; GO:0042548,regulation of photosynthesis, light reaction	Bestrophin, RFP-TM, chloride channel
emOS124.277	1.92	0.43	0.42	0.59	1.85	1.08	2.68	0.92	1.37	0.07	0.59	0.6	3.1	1.27	2.65	3.49	5.67	0.04	0.76	0.75	0.73	1.85	0.89	0.18	0.42	1.2	0.65	1.57	0.27	0.83	1.54	0.56	0.42	0.76	0.77	1.79	chr01	58247681	58250699	--	uncharacterized protein LOC8059523 [Sorghum bicolor]	--	SubName: Full=Uncharacterized protein {ECO:0000313|EMBL:EER93025.1};	--	--	Domain of unknown function (DUF3527)
emOS124.278	8.63	10.71	8.58	10.83	8.3	7.67	9.66	11.51	14.05	5.92	6.57	5.29	7.26	6.41	6.49	6.89	7	6.35	7.43	7.08	7.51	5.59	5.05	4.96	6.04	6.15	5.84	5.99	5.87	6.15	5.56	5.54	5.89	7.11	7.08	5.84	chr01	58251909	58255122	--	hypothetical protein BAE44_0025367 [Dichanthelium oligosanthes]	RecName: Full=AT-hook motif nuclear-localized protein 9 {ECO:0000312|EMBL:FAA00280.1};	SubName: Full=Uncharacterized protein {ECO:0000313|EMBL:OEL13614.1};	--	GO:0005634,nucleus; GO:0003677,DNA binding; GO:0006355,regulation of transcription, DNA-templated; GO:0006351,transcription, DNA-templated	Plants and Prokaryotes Conserved (PCC) domain
emOS124.279	1.42	0.27	0.3	0.06	5.18	3.15	0.84	0.2	0.19	0.17	1	1.22	5.08	1.44	11.28	7.25	12.98	0.5	13.59	9.42	11.39	7.59	11.37	12.93	3.15	5.97	5.1	14.79	7.08	8.54	11.44	6.55	8.07	10.82	9.09	15.38	chr01	58256746	58258202	K07375 tubulin beta | (RAP-DB) Os03g0105600, m2, BETA-mULIN_2; Tubulin beta-1 chain (Beta-1 tubulin). (A)	PREDICTED: tubulin beta-2 chain [Oryza sativa Japonica Group]	RecName: Full=Tubulin beta-2 chain; AltName: Full=Beta-2-tubulin;	RecName: Full=Tubulin beta chain {ECO:0000256|RuleBase:RU000352};	Beta tubulin	GO:0005737,cytoplasm; GO:0005874,microtubule; GO:0005525,GTP binding; GO:0003924,GTPase activity; GO:0005200,structural constituent of cytoskeleton; GO:0007017,microtubule-based process	Tubulin like
emOS124.28	4.46	4.57	4.93	10.46	9.13	8.6	5.78	8.86	7.9	5	5.04	6.62	8.17	4.8	4.2	6.12	8.58	5.17	6.88	8.83	9.61	5.76	6.28	5.15	5.46	7.37	5.68	7.82	7.94	9.3	8.27	6.85	7.93	9.33	7.03	9.22	chr01	56448040	56450119	K00765 ATP phosphoribosyltransferase [EC:2.4.2.17] | (RefSeq) ATP phosphoribosyltransferase, chloroplastic-like (A)	hypothetical protein SETIT_035984mg [Setaria italica]	RecName: Full=ATP phosphoribosyltransferase, chloroplastic; Short=ATP-PRTase; Short=AtATP-PRT; EC=2.4.2.17; Flags: Precursor;	SubName: Full=Uncharacterized protein {ECO:0000313|EMBL:KQK92705.1, ECO:0000313|EnsemblPlants:Si035984m};	ATP phosphoribosyltransferase	GO:0009570,chloroplast stroma; GO:0003879,ATP phosphoribosyltransferase activity; GO:0000287,magnesium ion binding; GO:0000105,histidine biosynthetic process	ATP phosphoribosyltransferase
emOS124.280	74.37	90.66	75.67	194.42	198.8	176.27	198.42	216.44	199.9	92.32	111.32	137.68	124.23	123.99	108.85	108.61	113.54	82.1	211.28	188.31	209.51	259.85	269.87	307.23	240.71	236	233.49	228.42	264.4	246.77	241.67	240.54	212.53	257.22	212.41	240.36	chr01	58263319	58263966	K13431 signal recognition particle receptor subunit alpha | (RefSeq) spr1; signal recognition particle receptor homolog 1 (A)	Signal recognition particle receptor subunit alpha [Dichanthelium oligosanthes]	--	SubName: Full=Signal recognition particle receptor subunit alpha {ECO:0000313|EMBL:OEL13613.1};	Signal recognition particle receptor, alpha subunit	GO:0005785,signal recognition particle receptor complex; GO:0005525,GTP binding; GO:0003924,GTPase activity; GO:0005047,signal recognition particle binding; GO:0006614,SRP-dependent cotranslational protein targeting to membrane; GO:0016192,vesicle-mediated transport	Signal recognition particle, alpha subunit, N-terminal
emOS124.281	79.25	88.05	70.55	155.79	162.09	165.37	161.93	186.96	167.4	84.13	102.47	120.7	109.51	98.07	98.17	95.43	90.45	75.47	204.46	194.18	198.61	221.99	234.41	281.71	224.9	216.51	209.02	206.59	230.87	231.02	213.27	244.46	195.26	234.16	204.71	229.73	chr01	58264194	58266843	K13431 signal recognition particle receptor subunit alpha | (RefSeq) signal recognition particle receptor subunit alpha (A)	hypothetical protein PAHAL_I00031 [Panicum hallii]	RecName: Full=Signal recognition particle 54 kDa protein 3; Short=SRP54;	SubName: Full=Signal recognition particle protein subunit 9 {ECO:0000313|EMBL:ONL92615.1};	Signal recognition particle receptor, alpha subunit	GO:0005786,signal recognition particle, endoplasmic reticulum targeting; GO:0008312,7S RNA binding; GO:0005525,GTP binding; GO:0003924,GTPase activity; GO:0006614,SRP-dependent cotranslational protein targeting to membrane	AAA domain
emOS124.282	2.75	0.96	1.74	0.86	0.96	1.62	2.03	0.99	1.36	0.77	0.75	1.57	1.17	1.38	2.1	3.07	2.22	2.24	0.83	0.69	0.54	1.3	2.64	2.16	3.16	2.53	0.96	1.29	0.69	1.07	2.59	0.99	1.95	5.94	5.46	2.39	chr01	58272289	58274660	K14494 DELLA protein | (RefSeq) DELLA protein GAI-like (A)	scarecrow-like protein 6 [Sorghum bicolor]	RecName: Full=Scarecrow-like protein 6; Short=AtSCL6; AltName: Full=GRAS family protein 22; Short=AtGRAS-22; AltName: Full=SCL6-IV;	SubName: Full=Uncharacterized protein {ECO:0000313|EMBL:JAE33542.1};	--	GO:0005634,nucleus; GO:0003700,DNA-binding transcription factor activity; GO:0043565,sequence-specific DNA binding; GO:0030154,cell differentiation; GO:0051301,cell division; GO:0007623,circadian rhythm; GO:0006355,regulation of transcription, DNA-templated; GO:0048768,root hair cell tip growth; GO:0006351,transcription, DNA-templated	GRAS domain family
emOS124.283	5.75	0	0	0	7.01	2.53	23.45	0	3.08	0.28	2.96	9.75	25.54	18.87	21.41	44.39	39.59	0	5.62	2.72	52.22	94.16	20.15	3.21	14.48	117.17	71.29	80.5	19.95	54.08	68.66	20.22	41.67	29.38	20.32	98.98	chr01	58283810	58284960	K11855 ubiquitin carboxyl-terminal hydrolase 36/42 [EC:3.4.19.12] | (RefSeq) ubiquitin carboxyl-terminal hydrolase 36 (A)	hypothetical protein PAHAL_I00029 [Panicum hallii]	RecName: Full=Lipid transfer protein EARLI 1; AltName: Full=Protein EARLY ARABIDOPSIS ALUMINUM INDUCED 1; Short=pEARLI1; Flags: Precursor;	SubName: Full=Uncharacterized protein {ECO:0000313|EnsemblPlants:OB03G10340.1};	--	GO:0009707,chloroplast outer membrane; GO:0005783,endoplasmic reticulum; GO:0005576,extracellular region; GO:0009505,plant-type cell wall; GO:0009506,plasmodesma; GO:0050832,defense response to fungus; GO:0009682,induced systemic resistance; GO:0009737,response to abscisic acid; GO:0009409,response to cold; GO:0009651,response to salt stress	Probable lipid transfer
emOS124.284	7.45	0	0	0	1.52	2.13	1.15	0.03	0.03	0.06	0.56	0.25	5.19	0.58	10.82	16.12	11.26	0	9.77	12.97	47.14	13.98	2.86	6	0.87	25.04	54.74	26.55	1.45	19.02	6.34	6.38	6.93	17.69	4.2	82.89	chr01	58294748	58296992	K20628 expansin | (RefSeq) putative expansin-B2 (A)	expansin-B7 [Setaria italica]	RecName: Full=Expansin-B7; AltName: Full=Beta-expansin-7; AltName: Full=OsEXPB7; AltName: Full=OsaEXPb1.12; Flags: Precursor;	SubName: Full=Uncharacterized protein {ECO:0000313|EMBL:KQK93072.1, ECO:0000313|EnsemblPlants:Si036654m};	--	GO:0005618,cell wall; GO:0005576,extracellular region; GO:0016020,membrane; GO:0071555,cell wall organization; GO:0019953,sexual reproduction	Glycine rich protein family
emOS124.285	0.36	0	0	0	0.27	0.4	0.11	0	0	0	0	0	0.18	0	1.35	2.53	1.8	0	3	2.4	3.55	1.39	0.44	0.55	0.2	1.37	1.43	4.03	0.42	2.58	2.32	2.11	1.53	1.38	1.49	7.46	chr01	58309674	58310949	K20628 expansin | (RefSeq) putative expansin-B2 (A)	expansin-B4 [Zea mays]	RecName: Full=Expansin-B4; AltName: Full=Beta-expansin-4; AltName: Full=OsEXPB4; AltName: Full=OsaEXPb1.7; Flags: Precursor;	SubName: Full=Expansin-B4 {ECO:0000313|EMBL:ONL92597.1};	--	GO:0005618,cell wall; GO:0005576,extracellular region; GO:0016020,membrane; GO:0071555,cell wall organization; GO:0019953,sexual reproduction	Lytic transglycolase
emOS124.286	7.22	7.15	6.12	17.25	13.47	15.32	14.96	16.49	17.38	4.75	6.28	8.18	12.17	9.32	7.98	13.61	13.18	5.83	17.3	20.19	19.12	12.65	13.43	10.11	9.9	12.78	12.74	17.45	15.32	14.39	15.34	15.31	16.95	19.66	19.38	15.72	chr01	58322708	58330441	K02985 small subunit ribosomal protein S3e | (RefSeq) uncharacterized protein LOC107639128 isoform X2 (A)	uncharacterized protein LOC101781619 isoform X2 [Setaria italica]	RecName: Full=P-loop NTPase domain-containing protein LPA1 homolog 1 {ECO:0000305}; AltName: Full=Protein LOW PHYTIC ACID 1 homolog 1 {ECO:0000305};	SubName: Full=Uncharacterized protein {ECO:0000313|EMBL:KQK93076.1, ECO:0000313|EnsemblPlants:Si035591m};	--	GO:0010264,myo-inositol hexakisphosphate biosynthetic process	Chromatin associated protein KTI12
emOS124.287	2.81	0.47	1.55	14.14	2.71	1.86	11.93	11.97	17.47	0.57	0.54	0.76	0.81	0.8	0.33	1.25	1.19	0.54	1.63	2.07	2.34	7.77	3.28	1.74	10.22	1.6	1.66	0.95	1.37	1.68	1.72	2.63	2.23	1.65	5.82	1.61	chr01	58330520	58331539	--	putative nematode resistance protein Hs1pro-1 [Oryza sativa Japonica Group]	RecName: Full=Nematode resistance protein-like HSPRO1; AltName: Full=AKINbetagamma-interacting protein 1; AltName: Full=Ortholog of sugar beet HS1 PRO-1 protein 1; AltName: Full=Protein Hs1pro-1;	SubName: Full=Putative nematode resistance protein Hs1pro-1 {ECO:0000313|EMBL:BAD82302.1};	--	GO:0005737,cytoplasm; GO:0020037,heme binding; GO:0046872,metal ion binding; GO:0006952,defense response; GO:0019441,tryptophan catabolic process to kynurenine	Hs1pro-1 protein C-terminus
emOS124.288	0.79	0	0.78	9.07	0.95	0.64	9.02	11.13	11.35	0	0	0	0	0	0	0	0	0	0.12	0.69	0.11	8.28	1.77	0.53	9.27	0.5	0	0	0	0	0.19	1.04	0	0	2.97	0	chr01	58331599	58331817	--	hypothetical protein PAHAL_E00890 [Panicum hallii]	RecName: Full=Nematode resistance protein-like HSPRO2; AltName: Full=AKINbetagamma-interacting protein 2; AltName: Full=Ortholog of sugar beet HS1 PRO-1 protein 2; AltName: Full=Protein Hs1pro-2;	SubName: Full=Uncharacterized protein {ECO:0000313|EMBL:JAF17899.1};	--	GO:0005737,cytoplasm; GO:0020037,heme binding; GO:0046872,metal ion binding; GO:0009816,defense response to bacterium, incompatible interaction; GO:0006979,response to oxidative stress; GO:0009751,response to salicylic acid; GO:0019441,tryptophan catabolic process to kynurenine	Hs1pro-1 protein C-terminus
emOS124.289	1.77	0	2.31	19.21	1.45	1.89	15.58	20.65	17.56	0	0	0	0	0	0	0	0	0	0	0.9	0.83	11.16	2.51	1.1	16.66	0.28	0	0	0.1	0	0	1.61	0	0	4.57	0	chr01	58331833	58332027	--	hypothetical protein PAHAL_E00890 [Panicum hallii]	RecName: Full=Nematode resistance protein-like HSPRO1; AltName: Full=AKINbetagamma-interacting protein 1; AltName: Full=Ortholog of sugar beet HS1 PRO-1 protein 1; AltName: Full=Protein Hs1pro-1;	SubName: Full=Uncharacterized protein {ECO:0000313|EMBL:JAF68736.1};	--	GO:0005737,cytoplasm; GO:0020037,heme binding; GO:0046872,metal ion binding; GO:0006952,defense response; GO:0019441,tryptophan catabolic process to kynurenine	Hs1pro-1 protein C-terminus
emOS124.29	3.55	3.82	2.68	6.45	7.57	7.36	4.87	4.19	4.8	3.63	3.54	3.51	6.58	3.24	3.51	5.38	6.33	3.77	6.15	6.08	5.44	4.73	6.61	4.4	4.2	5.23	4.7	6.16	5.59	5.6	5.44	5.58	7.16	7.16	5.28	4.57	chr01	56455830	56457228	K00765 ATP phosphoribosyltransferase [EC:2.4.2.17] | (RefSeq) ATP phosphoribosyltransferase, chloroplastic-like (A)	hypothetical protein SETIT_035984mg [Setaria italica]	RecName: Full=ATP phosphoribosyltransferase, chloroplastic; Short=ATP-PRTase; Short=AtATP-PRT; EC=2.4.2.17; Flags: Precursor;	SubName: Full=Uncharacterized protein {ECO:0000313|EMBL:KQK92705.1, ECO:0000313|EnsemblPlants:Si035984m};	ATP phosphoribosyltransferase	GO:0009570,chloroplast stroma; GO:0003879,ATP phosphoribosyltransferase activity; GO:0000287,magnesium ion binding; GO:0000105,histidine biosynthetic process	ATP phosphoribosyltransferase
emOS124.290	6.73	0	4.31	30.83	4.12	3	42.39	43.81	49.84	0	0	0	0.18	0	0	0	0	0	0.66	1.07	0.69	24.46	4.09	3.15	28.67	1.33	0	0	0.08	0	0	4.48	0	0	6.96	0	chr01	58332223	58334740	--	--	--	--	--	--	--
emOS124.291	19.07	22.54	20.8	25.52	24.99	25.83	23.04	24.04	26.27	14.72	14.77	17.12	25.98	17.79	19.41	24.58	20.4	15.95	27.42	27.39	28.91	26.01	27.96	29.09	24.89	28.4	27.75	31.21	27.84	29.41	29.9	34.39	36.86	34.29	32.47	22.15	chr01	58335106	58359844	K12604 CCR4-NOT transcription complex subunit 1 | (RefSeq) CCR4-NOT transcription complex subunit 1 isoform X1 (A)	CCR4-NOT transcription complex subunit 1 isoform X1 [Sorghum bicolor]	--	SubName: Full=Uncharacterized protein {ECO:0000313|EMBL:KXG40420.1};	Negative regulator of transcription	--	CCR4-NOT transcription complex subunit 1 HEAT repeat
emOS124.292	39.84	36.9	37.35	46.72	48.7	41.61	52.25	47.59	53.41	20.39	21.05	25.9	30.68	24.79	27.26	35.55	44.04	15.14	33.83	41.07	36.07	40.58	37.71	29.73	38.5	31.34	34.46	41.91	37.16	39.13	38.56	37.31	38.91	43.67	49.04	42.25	chr01	58375275	58379926	K01613 phosphatidylserine decarboxylase [EC:4.1.1.65] | (RefSeq) phosphatidylserine decarboxylase proenzyme 1, mitochondrial (A)	cell number regulator 6 [Sorghum bicolor]	RecName: Full=Cell number regulator 6; AltName: Full=ZmCNR06;	SubName: Full=Uncharacterized protein {ECO:0000313|EMBL:KXG40426.1};	--	GO:0016021,integral component of membrane	PLAC8 family
emOS124.293	6.35	6.58	5.82	4.96	7.53	6.63	5.9	6.61	5.2	3.12	3.38	4.25	10.68	5.04	4.92	7.66	8.84	3.12	8.07	7.26	8.26	9.26	10.84	10.67	8.92	21.3	208.54	10.6	7.37	9.01	9.06	6.56	6.93	10.45	10.61	8.3	chr01	58385386	58386288	K01183 chitinase [EC:3.2.1.14] | (RefSeq) hevamine-A (A)	hevamine-A [Sorghum bicolor]	RecName: Full=Acidic endochitinase; EC=3.2.1.14; Flags: Precursor;	SubName: Full=Uncharacterized protein {ECO:0000313|EMBL:EER93039.1};	Chitinase	GO:0005576,extracellular region; GO:0005615,extracellular space; GO:0008422,beta-glucosidase activity; GO:0008061,chitin binding; GO:0004568,chitinase activity; GO:0003796,lysozyme activity; GO:0042631,cellular response to water deprivation; GO:0006032,chitin catabolic process; GO:0052033,pathogen-associated molecular pattern dependent induction by symbiont of host innate immune response; GO:0000…	Glycosyl hydrolases family 18
emOS124.294	9.31	13.61	12.79	13.61	16.79	14.99	16.36	17.93	19.8	6.75	8.17	9.92	17.26	11.5	8.98	13.69	18.06	7.75	17.84	21.24	20.24	12.56	14.05	12.43	14.73	14.12	13.6	17.96	14.88	15.9	17.96	14.95	17.16	22.24	20.65	14.89	chr01	58386979	58394984	K20092 chromodomain-helicase-DNA-binding protein 1-like [EC:3.6.4.12] | (RefSeq) chromodomain-helicase-DNA-binding protein 1-like (A)	hypothetical protein PAHAL_I00018 [Panicum hallii]	RecName: Full=Probable helicase CHR10 {ECO:0000305}; EC=3.6.4.- {ECO:0000305}; AltName: Full=Protein ALTERED SEED GERMINATION 3 {ECO:0000305}; AltName: Full=Protein CHROMATIN REMODELING 10 {ECO:0000305};	SubName: Full=Uncharacterized protein {ECO:0000313|EMBL:OQU93481.1};	Chromatin remng complex WSTF-ISWI, small subunit	GO:0005634,nucleus; GO:0005524,ATP binding; GO:0003677,DNA binding; GO:0004386,helicase activity; GO:0016569,covalent chromatin modification; GO:0006355,regulation of transcription, DNA-templated; GO:0006351,transcription, DNA-templated	Class II histone deacetylase complex subunits 2 and 3
emOS124.295	5.76	9.57	9.54	7.35	9.17	9.99	4.74	4.66	5.37	5.06	3.42	4.53	8.82	5.68	5.86	6.9	7.85	4.32	6.35	6.3	6	8.63	7.98	7.46	7.54	6.1	7	6.31	6.53	6.41	7.24	6.22	6.95	8.52	8.24	5.2	chr01	58396159	58399174	K12353 sphingomyelin phosphodiesterase 4 [EC:3.1.4.12] | (RefSeq) uncharacterized protein LOC18428202 (A)	uncharacterized protein LOC8081563 [Sorghum bicolor]	--	SubName: Full=Uncharacterized protein {ECO:0000313|EMBL:OQU93494.1};	--	GO:0016021,integral component of membrane	Mitochondrial-associated sphingomyelin phosphodiesterase
emOS124.296	66.79	74.59	67.93	99.44	106.28	100.54	98.07	121.87	108.15	71.13	77.99	98.49	105.93	115.85	89.43	84.5	107.02	56.84	51.55	58.68	56.79	62.29	56.85	41.03	43.57	65.6	70.61	79.62	86.92	75.57	81.22	55.34	77.97	63.48	62.7	64.6	chr01	58399938	58402455	K00344 NADPH2:quinone reductase [EC:1.6.5.5] | (RefSeq) uncharacterized protein LOC103630457 (A)	hypothetical protein PAHAL_I00016 [Panicum hallii]	RecName: Full=NADPH-dependent alkenal/one oxidoreductase, chloroplastic {ECO:0000303|PubMed:21169366}; Short=AtAOR {ECO:0000303|PubMed:21169366}; EC=1.3.1.- {ECO:0000269|PubMed:21169366}; Flags: Precursor;	SubName: Full=Uncharacterized protein {ECO:0000313|EMBL:KQK93097.1, ECO:0000313|EnsemblPlants:Si036033m};	Predicted quinone oxidoreductase	GO:0048046,apoplast; GO:0009507,chloroplast; GO:0009941,chloroplast envelope; GO:0009570,chloroplast stroma; GO:0010319,stromule; GO:0009579,thylakoid; GO:0035798,2-alkenal reductase (NADP+) activity; GO:0035671,enone reductase activity; GO:0008270,zinc ion binding; GO:0055114,oxidation-reduction process; GO:0009409,response to cold	N-terminal domain of oxidoreductase
emOS124.297	11.14	7.52	10.42	5.49	4.91	3.64	8.21	5.1	8.66	1.6	1.5	2	2.91	3.19	3.01	5.15	5.14	0.97	29.56	31.19	30.86	7.61	5.32	2.78	6.18	3.61	3.71	4.55	3.54	3.3	4.02	5.26	2.74	4.45	6.01	5.67	chr01	58406346	58407813	K00344 NADPH2:quinone reductase [EC:1.6.5.5] | (RefSeq) quinone oxidoreductase (A)	uncharacterized protein LOC100278237 [Zea mays]	--	SubName: Full=Uncharacterized protein {ECO:0000313|EMBL:ACG44635.1};	Predicted phosphoglycerate mutase	--	Histidine phosphatase superfamily (branch 1)
emOS124.298	23.89	26.54	30.26	1.87	3	2.31	7.63	4.07	5.79	1.68	2.74	3.21	3.85	3.76	4.44	4.41	5.39	2.8	0.82	0.87	0.68	1.42	1.75	0.99	0.29	0.64	0.87	0.47	0.4	0.35	1.12	0.28	0.66	0.69	0.88	1.2	chr01	58409866	58410461	--	hexose carrier protein HEX6-like [Aegilops tauschii subsp. tauschii]	RecName: Full=Sugar transport protein 11; AltName: Full=Hexose transporter 11;	SubName: Full=Hexose carrier protein HEX6 {ECO:0000313|EMBL:EMT16104.1, ECO:0000313|EnsemblPlants:EMT16104};	Predicted transporter (major facilitator superfamily)	GO:0016021,integral component of membrane; GO:0005886,plasma membrane; GO:0005355,glucose transmembrane transporter activity; GO:0005351,carbohydrate:proton symporter activity; GO:0046323,glucose import; GO:0035428,NA	--
emOS124.3	0.13	0.03	0.19	0.36	0.22	0.14	0.15	0.12	0.97	0.1	0.09	0.21	0.09	0.13	0.06	0.13	0.1	0.12	1.57	0.15	0.15	0.3	0.16	0.3	0.09	0.13	0.17	0.15	0.47	0.12	0.14	0.2	0.19	0.17	0.32	0.16	chr01	56327570	56331776	K09537 DnaJ homolog subfamily C member 17 | (RefSeq) dnaJ homolog subfamily C member 17 (A)	hypothetical protein PAHAL_I00321 [Panicum hallii]	RecName: Full=Chaperone protein dnaJ 10; Short=AtDjC10; Short=AtJ10;	SubName: Full=Uncharacterized protein {ECO:0000313|EMBL:KQK92683.1, ECO:0000313|EnsemblPlants:Si036837m};	Molecular chaperone (DnaJ superfamily)	--	RNA recognition motif. (a.k.a. RRM, RBD, or RNP domain)
emOS124.30	3.58	2.63	3.38	27.42	17.69	19.21	21.99	44.82	37.62	31.69	32.32	34.24	27.42	19.88	32.67	20.72	24.93	45.08	24.43	20.44	16.15	41.65	35.99	36.62	52.64	41.82	31.28	41.26	42.06	37.63	37.33	50.55	41.25	39.71	52.16	54.9	chr01	56467249	56473778	K00640 serine O-acetyltransferase [EC:2.3.1.30] | (RefSeq) probable serine acetyltransferase 2 (A)	hypothetical protein PAHAL_I00300 [Panicum hallii]	RecName: Full=Probable serine acetyltransferase 2; EC=2.3.1.30; AltName: Full=OsSERAT3;1;	SubName: Full=Uncharacterized protein {ECO:0000313|EMBL:KQK92706.1, ECO:0000313|EnsemblPlants:Si034964m};	Serine O-acetyltransferase	GO:0005829,cytosol; GO:0009001,serine O-acetyltransferase activity; GO:0019344,cysteine biosynthetic process; GO:0006535,cysteine biosynthetic process from serine	Hexapeptide repeat of succinyl-transferase
emOS124.300	16.18	16.79	16.06	16.6	17.22	18.4	21.9	20.82	18.8	13.58	12.37	14.12	13.12	12.91	13.31	12.9	12.74	11.74	14.75	13.72	13.69	10.87	11.39	8.78	6.35	13.34	14.92	13.48	14.33	13.77	13.8	12.95	15.01	13.48	12.73	14	chr01	58410164	58415957	K01074 palmitoyl-protein thioesterase [EC:3.1.2.22] | (RefSeq) palmitoyl-protein thioesterase 1-like (A)	hypothetical protein PAHAL_I00013 [Panicum hallii]	--	SubName: Full=Uncharacterized protein {ECO:0000313|EMBL:KQK93100.1, ECO:0000313|EnsemblPlants:Si036522m};	Palmitoyl protein thioesterase	GO:0098599,palmitoyl hydrolase activity	Putative serine esterase (DUF676)
emOS124.301	14.68	15.28	15.3	12.56	16.93	16.99	17.96	17.26	18.77	10.59	11.48	13.11	11.86	10.53	9.96	14.05	13.24	10.54	21.95	20.01	17.88	14.7	19.93	19.03	18.71	20.91	24.1	24.32	23.35	24.62	24.21	26.71	25.84	24.33	26.42	19.94	chr01	58416491	58419003	K22763 deubiquitinase DESI2 [EC:3.4.19.12] | (RefSeq) deSI-like protein At4g17486 isoform X1 (A)	deSI-like protein At4g17486 [Sorghum bicolor]	RecName: Full=DeSI-like protein At4g17486; EC=3.4.-.-;	SubName: Full=Uncharacterized protein {ECO:0000313|EMBL:EER95706.1};	Uncharacterized conserved protein	GO:0008233,peptidase activity	PPPDE putative peptidase domain
emOS124.302	13.94	12.28	9	5.44	15.96	13.96	11.12	7.44	8.8	16.3	18.26	17.22	19.42	18.16	18	20.77	18.87	8.75	18.27	18.61	19.55	4.69	8.33	6.98	2.11	8.52	13.46	9.26	8.48	10.29	10.25	6.48	6.92	13.97	11.04	9.48	chr01	58436562	58447420	K01535 H+-transporting ATPase [EC:3.6.3.6] | (RefSeq) plasma membrane ATPase 1 (A)	uncharacterized protein LOC100383860 isoform X1 [Zea mays]	RecName: Full=Plasma membrane ATPase 1; EC=3.6.3.6; AltName: Full=Proton pump 1;	RecName: Full=Plasma membrane ATPase {ECO:0000256|RuleBase:RU362083}; EC=3.6.3.6 {ECO:0000256|RuleBase:RU362083};	Plasma membrane H+-transporting ATPase	GO:0016021,integral component of membrane; GO:0005886,plasma membrane; GO:0005524,ATP binding; GO:0008553,proton-exporting ATPase activity, phosphorylative mechanism; GO:0046872,metal ion binding; GO:0006754,ATP biosynthetic process	Cation transport ATPase (P-type)
emOS124.303	16.37	10.89	10.33	13.46	19.52	16.55	14.63	10.78	13.2	10.42	10.96	14.67	21.15	16.43	19.91	20.8	26.9	9.68	18.53	16.34	15.63	20.38	20.62	15.74	9.24	16.91	19.19	19.9	17.28	20.56	18.39	17.27	18.8	18.42	16.63	23.71	chr01	58457660	58460734	K10848 DNA excision repair protein ERCC-4 [EC:3.1.-.-] | (RefSeq) hypothetical protein (A)	hypothetical protein SORBI_3001G544100 [Sorghum bicolor]	--	SubName: Full=Uncharacterized protein {ECO:0000313|EMBL:OQU93496.1};	--	GO:0016021,integral component of membrane; GO:0003755,peptidyl-prolyl cis-trans isomerase activity; GO:0006979,response to oxidative stress	Cyclophilin type peptidyl-prolyl cis-trans isomerase/CLD
emOS124.305	11.55	14.4	13.73	16.41	15.77	15.54	15.61	18.29	20.35	9.38	9.98	11.82	18.2	13.77	12.4	14.65	15.14	9.79	13.72	15.21	16.36	13.33	14.82	13.05	13.78	13.77	14.36	18.13	17.28	16.6	16.41	17.39	18.48	19.1	17.94	13.17	chr01	58475886	58490920	K15333 tRNA guanosine-2'-O-methyltransferase [EC:2.1.1.34] | (RefSeq) uncharacterized protein LOC8059543 isoform X1 (A)	uncharacterized protein LOC8059543 isoform X1 [Sorghum bicolor]	--	SubName: Full=Uncharacterized protein {ECO:0000313|EMBL:EER95707.2};	RNA Methylase, SpoU family	GO:0003723,RNA binding; GO:0008173,RNA methyltransferase activity; GO:0006396,RNA processing	SpoU rRNA Methylase family
emOS124.306	69.7	42.65	39.07	9.37	13.32	13.09	24.95	18.8	16.92	56.26	55.36	39.56	38.09	35.28	63.21	41.66	37.46	88.69	3.79	3.14	2.39	4.46	4.66	4.91	3.95	5.31	6.52	9.32	8.1	9.86	9.44	9.65	9.55	7.53	8.6	8.34	chr01	58491080	58492496	K01724 4a-hydroxytetrahydrobiopterin dehydratase [EC:4.2.1.96] | (RefSeq) uncharacterized protein LOC110820483 (A)	uncharacterized protein LOC100277322 [Zea mays]	RecName: Full=Probable pterin-4-alpha-carbinolamine dehydratase, chloroplastic {ECO:0000305}; EC=4.2.1.96 {ECO:0000305}; AltName: Full=4-alpha-hydroxy-tetrahydropterin dehydratase {ECO:0000305}; AltName: Full=PCD/DCoH-like protein 1 {ECO:0000303|Ref.1}; AltName: Full=Protein AIRP2 TARGET PROTEIN 1 {ECO:0000303|PubMed:28626006}; AltName: Full=Protein SDIR1-INTERACTING PROTEIN 1 {ECO:0000303|PubMed…	SubName: Full=Rubisco accumulation factor2 {ECO:0000313|EMBL:ONM11061.1};	--	GO:0071944,cell periphery; GO:0009507,chloroplast; GO:0005634,nucleus; GO:0008124,4-alpha-hydroxytetrahydrobiopterin dehydratase activity; GO:0009737,response to abscisic acid; GO:0009651,response to salt stress; GO:0006729,tetrahydrobiopterin biosynthetic process	Pterin 4 alpha carbinolamine dehydratase
emOS124.307	0.11	0.21	0.03	1.24	0.81	1.15	0.71	0.54	0.48	2.13	3.36	3.18	10.6	12.84	2.01	1.54	2.38	6.58	0.13	0.06	0.03	0.43	1.02	0.75	0.1	0.45	0.47	0.57	2.1	0.55	1.03	0.2	0.49	0.43	0.23	0.56	chr01	58492622	58495365	--	--	--	--	--	--	--
emOS124.308	16.17	17.23	19.62	25.06	28.83	22.16	27.98	24.91	32.31	12.79	15.63	17.15	29.07	20.85	19.38	20.14	28.08	18.35	33.37	37.64	34.48	25.01	26.08	17.65	26.01	27.12	30.01	34.01	34.04	33.27	35.6	28.61	38.7	34.27	34.49	26.5	chr01	58495895	58499531	K09338 homeobox-leucine zipper protein | (RefSeq) homeobox-leucine zipper protein ATHB-8-like (A)	hypothetical protein PAHAL_I00006 [Panicum hallii]	--	SubName: Full=Uncharacterized protein {ECO:0000313|EMBL:KXG40437.1};	--	GO:0005783,endoplasmic reticulum; GO:0005639,integral component of nuclear inner membrane	Man1-Src1p-C-terminal domain
emOS124.309	39.79	51.57	45.98	5.81	11.61	6.33	23.38	16.21	14.41	16.96	16.78	10.88	15.07	18.64	29.96	20.58	19.8	31.14	0	0	0	0.63	0.26	0.96	0.14	0.23	0.03	0.12	0.44	0	0	0.22	0.06	0	0	0	chr01	58500533	58501162	K00948 ribose-phosphate pyrophosphokinase [EC:2.7.6.1] | (RefSeq) ribose-phosphate pyrophosphokinase 1 (A)	hypothetical protein SETIT_038640mg, partial [Setaria italica]	RecName: Full=Ribose-phosphate pyrophosphokinase 1; EC=2.7.6.1; AltName: Full=Phosphoribosyl pyrophosphate synthase 1;	SubName: Full=Uncharacterized protein {ECO:0000313|EMBL:KQK93110.1}; Flags: Fragment;	Ribose-phosphate pyrophosphokinase	GO:0005524,ATP binding; GO:0016301,kinase activity; GO:0000287,magnesium ion binding; GO:0004749,ribose phosphate diphosphokinase activity; GO:0009116,nucleoside metabolic process; GO:0009165,nucleotide biosynthetic process; GO:0009156,ribonucleoside monophosphate biosynthetic process	--
emOS124.31	1.64	0.83	1.41	0.39	0.72	0.78	1.37	1	0.95	1.88	1.22	1.11	1.99	1.84	2.6	3.17	1.82	3.09	5.6	4.32	5.78	1.15	0.99	1.09	0.7	0.95	1.53	2	2.75	2.25	2.51	3.35	3.21	2.53	3.77	3.32	chr01	56474009	56474953	K00666 fatty-acyl-CoA synthase [EC:6.2.1.-] | (RefSeq) probable acyl-activating enzyme 1, peroxisomal (A)	probable acyl-activating enzyme 1, peroxisomal [Setaria italica]	RecName: Full=Probable acyl-activating enzyme 21; EC=6.2.1.-;	SubName: Full=Putative acyl-activating enzyme 1, peroxisomal {ECO:0000313|EMBL:OEL27192.1};	Acyl-CoA synthetase	GO:0016874,ligase activity; GO:0006631,fatty acid metabolic process	AMP-binding enzyme
emOS124.310	0	0	0	0	0.06	0	0.02	0	0.02	0	0	0.03	0	0.02	0.02	0	0	0.02	0	0	0	0.26	0.23	0.15	0	0	0	0	0	0.07	0	0.04	0	0	0	0	chr01	58501643	58503858	K14638 solute carrier family 15 (peptide/histidine transporter), member 3/4 | (RefSeq) protein NRT1/ PTR FAMILY 7.3 (A)	hypothetical protein PAHAL_I00004 [Panicum hallii]	RecName: Full=Protein NRT1/ PTR FAMILY 7.3; Short=AtNPF7.3; AltName: Full=Nitrate transporter 1.5;	SubName: Full=Uncharacterized protein {ECO:0000313|EMBL:KQK93111.1, ECO:0000313|EnsemblPlants:Si034990m};	H+/oligopeptide symporter	GO:0016021,integral component of membrane; GO:0005886,plasma membrane; GO:0015112,nitrate transmembrane transporter activity; GO:0015386,potassium:proton antiporter activity; GO:0015293,symporter activity; GO:1902600,proton transmembrane transport; GO:0010150,leaf senescence; GO:0015706,nitrate transport; GO:0055075,potassium ion homeostasis; GO:0010167,response to nitrate	Major Facilitator Superfamily
emOS124.32	2.24	1.24	0.94	0.61	1.02	0.48	1.45	1.3	1.67	2.48	1.46	1.25	2.35	1.91	3.21	2.94	1.98	2.45	19.03	17.27	20.03	3.6	2.43	3.25	2.11	2.33	3.76	9.76	9.16	11.47	8.6	11.08	7.92	10.57	11.09	10.96	chr01	56475361	56477071	K00666 fatty-acyl-CoA synthase [EC:6.2.1.-] | (RefSeq) probable acyl-activating enzyme 1, peroxisomal (A)	probable acyl-activating enzyme 1, peroxisomal [Setaria italica]	RecName: Full=Probable acyl-activating enzyme 1, peroxisomal; EC=6.2.1.-; AltName: Full=AMP-binding protein 1; Short=AtAMPBP1;	SubName: Full=Uncharacterized protein {ECO:0000313|EMBL:KQK92708.1, ECO:0000313|EnsemblPlants:Si035027m};	Acyl-CoA synthetase	GO:0005777,peroxisome; GO:0016874,ligase activity; GO:0006631,fatty acid metabolic process	AMP-binding enzyme C-terminal domain
emOS124.33	0	0	0	0	0.08	0	0	0	0	0.23	0.04	0	0	0.09	0.08	0.24	0.24	0.15	0.83	1.08	1.15	0.5	0.18	0.34	0	0.08	0.37	0.38	0.08	0.46	0.05	0.23	0.32	0.5	0	0.72	chr01	56477394	56478609	K01913 acetate---CoA ligase [EC:6.2.1.1] | (RefSeq) acetate/butyrate--CoA ligase AAE7, peroxisomal-like (A)	putative acyl-activating enzyme 1, peroxisomal [Dichanthelium oligosanthes]	RecName: Full=Probable acyl-activating enzyme 2; EC=6.2.1.-; AltName: Full=AMP-binding protein 2; Short=AtAMPBP2;	SubName: Full=Putative acyl-activating enzyme 1, peroxisomal {ECO:0000313|EMBL:OEL27192.1};	Acyl-CoA synthetase	GO:0016874,ligase activity; GO:0006631,fatty acid metabolic process	--
emOS124.34	4.9	2.77	2.31	3.96	7.09	4.51	28.89	38.75	55.58	8.1	9.78	8.56	9.68	7.76	11.29	10.55	10.41	1.76	13.97	19.27	20.14	65.28	46.93	39.17	36.96	54.22	43.12	35.33	40.67	38	40.75	22.03	23.49	30.05	26.69	35.02	chr01	56478927	56481493	K13473 chitin elicitor-binding protein | (RefSeq) uncharacterized protein LOC100384051 precursor (A)	Chitin elicitor-binding protein [Dichanthelium oligosanthes]	RecName: Full=Chitin elicitor-binding protein {ECO:0000303|PubMed:16829581}; Short=CEBiP {ECO:0000303|PubMed:16829581}; Short=OsCEBiP {ECO:0000303|PubMed:27238968}; AltName: Full=Lysin motif-containing protein 1; Short=Os-LYP1; Flags: Precursor;	SubName: Full=Chitin elicitor-binding protein {ECO:0000313|EMBL:OEL27190.1};	--	GO:0016021,integral component of membrane; GO:0005886,plasma membrane; GO:0008061,chitin binding; GO:0043621,protein self-association; GO:0006952,defense response	LysM domain
emOS124.35	6.47	1.38	2.13	4.15	3.78	3.12	2.76	1.99	2.07	10.69	10.87	7.33	18.42	15.7	19.22	19.21	19.9	8.34	2.62	1.6	1.3	5.85	5.28	3.09	4.56	3.14	2.87	7.38	10.08	6.24	8.38	4.25	8.01	6.73	6.81	9.35	chr01	56481758	56486850	--	LOW QUALITY PROTEIN: uncharacterized protein LOC8057414 [Sorghum bicolor]	--	SubName: Full=Uncharacterized protein {ECO:0000313|EMBL:OEL27191.1};	--	--	--
emOS124.36	2.09	0	0	0.59	4.54	3.62	1.12	0.53	1.26	2.3	3.37	2.03	6.63	2.61	2.14	7.02	3.39	1.47	0	0	0	25.15	50.3	24.36	28.91	14.34	11.22	19.09	9.86	11.04	8.73	13.71	63.2	5.42	10.31	1.74	chr01	56509505	56510062	--	uncharacterized protein LOC101771625 [Setaria italica]	--	SubName: Full=Uncharacterized protein {ECO:0000313|EMBL:KQK92713.1, ECO:0000313|EnsemblPlants:Si038061m};	--	--	--
emOS124.37	1.58	1.03	1.21	4.53	6.54	3.44	6.46	3.91	6.37	2.65	11.92	11.16	3.69	5.63	1.69	1.72	1.04	0.95	0.55	0.34	0.6	6.25	3.24	7.24	1.83	2.73	4.57	1.52	1.18	2.35	2.02	0.85	1.27	3.55	0.9	0.78	chr01	56515037	56516636	K00521 ferric-chelate reductase [EC:1.16.1.7] | (RefSeq) ferric reduction oxidase 7, chloroplastic-like (A)	NAC domain-containing protein 35 [Dichanthelium oligosanthes]	RecName: Full=NAC domain-containing protein 22 {ECO:0000303|PubMed:15029955}; Short=ONAC022 {ECO:0000303|PubMed:15029955};	SubName: Full=NAC domain-containing protein 35 {ECO:0000313|EMBL:OEL27187.1};	--	GO:0005634,nucleus; GO:0043565,sequence-specific DNA binding; GO:1901002,positive regulation of response to salt stress; GO:1902584,positive regulation of response to water deprivation; GO:0045893,positive regulation of transcription, DNA-templated; GO:0006351,transcription, DNA-templated	No apical meristem (NAM) protein
emOS124.38	0.39	0	0	0	1.83	0.99	0.39	0	0	0	0.08	0.06	2.05	0.17	3.72	3.85	4.5	0	0	0	0	0	0	0	0	0	0	0	0	0	0	0	0	0	0	0	chr01	56519429	56520630	K20547 basic endochitinase B [EC:3.2.1.14] | (RefSeq) basic endochitinase precursor (A)	basic endochitinase C precursor [Zea mays]	RecName: Full=Chitinase 11; EC=3.2.1.14; AltName: Full=Pathogenesis related (PR)-3 chitinase 11; Flags: Precursor;	SubName: Full=Basic endochitinase C {ECO:0000313|EMBL:ACG32844.1};	Predicted chitinase	GO:0004568,chitinase activity; GO:0016998,cell wall macromolecule catabolic process; GO:0006032,chitin catabolic process; GO:0000272,polysaccharide catabolic process	Chitinase class I
emOS124.39	5.62	8.76	7.65	14.01	8.42	11.55	6.88	8.57	9.82	5.79	7.12	5.2	8.31	4.77	3.64	5.35	6.51	4.71	3.08	2.64	2.58	1.06	4.3	2.39	1.11	2.41	1.32	2.96	3.15	2.91	3.21	3.61	4.13	2.43	2.64	1.17	chr01	56524871	56526656	--	uncharacterized protein LOC8071938 [Sorghum bicolor]	--	SubName: Full=Uncharacterized protein {ECO:0000313|EnsemblPlants:OBART10G01200.1};	--	GO:0016021,integral component of membrane	--
emOS124.4	0	0.02	0.04	0	0	0	0.01	0	0.01	0	0	0	0	0	0	0	0.01	0.01	0	0.02	0.01	0.02	0.02	0.04	0	0	0	0.01	0	0	0.01	0	0	0.01	0	0	chr01	56332459	56335247	K22262 WD repeat and FYVE domain-containing protein 3 | (RefSeq) protein SPIRRIG (A)	unknown [Sorghum bicolor]	RecName: Full=Pentatricopeptide repeat-containing protein At4g35130, chloroplastic; Flags: Precursor;	SubName: Full=Uncharacterized protein {ECO:0000313|EMBL:ABE77204.1};	FOG: PPR repeat	GO:0009507,chloroplast; GO:0043231,intracellular membrane-bounded organelle; GO:0004519,endonuclease activity; GO:0003723,RNA binding; GO:0008270,zinc ion binding; GO:0009451,RNA modification	Tetratricopeptide repeat
emOS124.42	12.83	13.51	13.19	14.76	15.91	14.81	10.96	9.05	10.61	9.37	8.99	11.31	10.85	9.07	8.98	10.46	9.29	8.55	15.43	17.53	16.95	18.87	21.36	20.09	21.78	25.9	22.22	21.9	19.11	24.03	24.03	19.51	25.18	22.89	19.34	20.89	chr01	56567990	56572209	K14500 BR-signaling kinase [EC:2.7.11.1] | (RefSeq) probable serine/threonine-protein kinase At4g35230 (A)	probable serine/threonine-protein kinase At4g35230 isoform X1 [Setaria italica]	RecName: Full=Serine/threonine-protein kinase BSK1-2 {ECO:0000305}; EC=2.7.11.1 {ECO:0000305}; AltName: Full=Brassinosteroid-signaling kinase 1-2 {ECO:0000303|PubMed:28680425}; Short=OsBSK1-2 {ECO:0000303|PubMed:28680425};	SubName: Full=Uncharacterized protein {ECO:0000313|EMBL:KQK92720.1, ECO:0000313|EnsemblPlants:Si035207m};	--	GO:0005886,plasma membrane; GO:0005524,ATP binding; GO:0004675,transmembrane receptor protein serine/threonine kinase activity; GO:0009742,brassinosteroid mediated signaling pathway; GO:0007166,cell surface receptor signaling pathway; GO:0050832,defense response to fungus; GO:0045087,innate immune response; GO:0006468,protein phosphorylation	Protein kinase domain
emOS124.43	0.48	0	0	0	0.07	0.42	0.03	0.03	0	0.12	0.33	0.45	0.16	0.4	1.01	1.43	0.95	0.06	0	0	0	0.2	0.15	0.13	0.04	0.03	0	0.04	0.03	0	0.19	0	0	0	0.04	0.03	chr01	56582274	56583353	--	hypothetical protein PAHAL_I00288 [Panicum hallii]	--	SubName: Full=Uncharacterized protein {ECO:0000313|EMBL:OEL29258.1};	--	--	Arabidopsis protein of unknown function
emOS124.44	31.68	13.78	18.44	13.44	37.71	24.6	48.13	53.47	58.96	2.61	2.38	5.96	13.16	13.12	10.33	19.95	12.02	4.68	78.42	58.17	52.15	70.71	71.16	69.76	84.97	73.69	72.74	114.1	100.38	119.49	75.92	123.07	113.87	38.07	72.41	53.11	chr01	56588800	56590450	K20628 expansin | (RefSeq) putative expansin-B2 (A)	expansin 80 [Saccharum hybrid cultivar]	RecName: Full=Expansin-like A1; AltName: Full=OsEXLA1; AltName: Full=OsEXPL1; AltName: Full=OsaEXPb2.1; Flags: Precursor;	SubName: Full=Expansin 25 {ECO:0000313|EMBL:AUE24147.1}; SubName: Full=Expansin 80 {ECO:0000313|EMBL:AUE24109.1};	--	GO:0005576,extracellular region	Lytic transglycolase
emOS124.45	15.61	10.49	9.1	37.33	22.13	16.61	31.64	41.94	44.07	5.78	8.21	9.13	12.12	13.9	10.41	14.12	15.28	8.54	46.33	41.14	44.55	43.31	34.57	37.21	53.95	48.65	47.62	41.76	33.5	44.39	33.57	49.53	33.71	38.07	41.12	32.75	chr01	56595879	56599587	K10526 OPC-8:0 CoA ligase 1 [EC:6.2.1.-] | (RefSeq) 4-coumarate--CoA ligase-like 4 (A)	4-coumarate--CoA ligase-like 4 [Dichanthelium oligosanthes]	RecName: Full=4-coumarate--CoA ligase-like 4; EC=6.2.1.-;	SubName: Full=4-coumarate--CoA ligase-like 4 {ECO:0000313|EMBL:OEL29260.1};	Acyl-CoA synthetase	GO:0005524,ATP binding; GO:0016874,ligase activity; GO:0008152,metabolic process	AMP-binding enzyme C-terminal domain
emOS124.46	37.21	27.58	30.41	12.98	8.15	10.83	18.89	20.74	16.71	4.87	8.33	6.86	11.67	12.23	21.59	18.33	12.12	17.61	0.23	0.22	0.31	3.35	2.07	3.49	4.26	0.92	0.67	0.64	1.22	1.26	0.84	1.02	0.43	0.25	1.04	0.86	chr01	56599862	56606361	K12271 signal recognition particle 43 kDa protein | (RefSeq) probable signal recognition particle 43 kDa protein, chloroplastic (A)	hypothetical protein OsI_09862 [Oryza sativa Indica Group]	RecName: Full=Probable signal recognition particle 43 kDa protein, chloroplastic; Flags: Precursor;	SubName: Full=Uncharacterized protein {ECO:0000313|EnsemblPlants:OPUNC03G02340.1};	U4/U6-associated splicing factor PRP4	GO:0009941,chloroplast envelope; GO:0009535,chloroplast thylakoid membrane; GO:0043234,NA; GO:0080085,signal recognition particle, chloroplast targeting; GO:0005786,signal recognition particle, endoplasmic reticulum targeting; GO:0097718,disordered domain specific binding; GO:0042802,identical protein binding; GO:0030674,protein binding, bridging; GO:0070208,protein heterotrimerization; GO:004503…	Ankyrin repeat
emOS124.47	44.55	53.23	48.79	51.2	42.06	46.63	32.6	36.13	36.7	34.56	30.72	33.17	39.72	36.44	36.06	37.88	38.05	32.66	17.49	20.31	20.82	14.53	15.78	17.12	14.35	17.69	20.48	20.94	17.2	20.25	18.43	17.46	19.45	19.75	18.98	19.91	chr01	56606870	56609707	K19861 benzyl alcohol O-benzoyltransferase [EC:2.3.1.196 2.3.1.232] | (RefSeq) methanol O-anthraniloyltransferase-like (A)	thiol-disulfide oxidoreductase LTO1 [Sorghum bicolor]	RecName: Full=Thiol-disulfide oxidoreductase LTO1 {ECO:0000303|PubMed:22209765}; EC=1.1.4.- {ECO:0000305}; AltName: Full=Protein LUMEN THIOL OXIDOREDUCTASE 1 {ECO:0000303|PubMed:22209765}; AltName: Full=Vitamin K reductase {ECO:0000303|PubMed:20626653}; Flags: Precursor;	SubName: Full=Uncharacterized protein {ECO:0000313|EMBL:OQU93304.1};	--	GO:0009507,chloroplast; GO:0009535,chloroplast thylakoid membrane; GO:0016021,integral component of membrane; GO:0009536,plastid; GO:0003955,NAD(P)H dehydrogenase (quinone) activity; GO:0048038,quinone binding; GO:0010207,photosystem II assembly	Vitamin K epoxide reductase family
emOS124.48	34.73	31.51	32.03	34.04	28.59	32.4	31.96	31.65	35.7	49.19	44.07	37.05	33.45	32.48	38.18	31.59	31.18	40.33	43.4	38.09	36.61	25.8	29.77	24.66	15.86	27	26.5	39.49	42.1	44.53	28.95	38.14	34.32	34.62	31.4	32.72	chr01	56614424	56618335	K13448 calcium-binding protein CML | (RefSeq) calmodulin-like protein 1 (A)	sorcin isoform X1 [Setaria italica]	RecName: Full=Calcium-dependent protein kinase 17; EC=2.7.11.1;	SubName: Full=Uncharacterized protein {ECO:0000313|EMBL:KQK92737.1, ECO:0000313|EnsemblPlants:Si037792m};	Ca2+-binding protein, EF-Hand protein superfamily	GO:0005737,cytoplasm; GO:0005634,nucleus; GO:0005886,plasma membrane; GO:0005524,ATP binding; GO:0005509,calcium ion binding; GO:0009931,calcium-dependent protein serine/threonine kinase activity; GO:0005516,calmodulin binding; GO:0004683,calmodulin-dependent protein kinase activity; GO:0004674,protein serine/threonine kinase activity; GO:0009738,abscisic acid-activated signaling pathway; GO:0035…	EF hand
emOS124.50	47.2	41.32	41.13	43.17	54.82	49.73	61.15	53.17	55.1	81.42	69.15	79.82	78.82	80.6	81.86	80.6	82.77	55.72	68.37	74.49	72.32	72.26	73.85	74	47.24	64.77	65.47	79.48	77.88	74.93	82.74	79.35	85.7	82.42	88.7	79.87	chr01	56630787	56634648	K04523 ubiquilin | (RefSeq) ubiquitin domain-containing protein DSK2a-like (A)	PREDICTED: ubiquitin domain-containing protein DSK2a-like [Brachypodium distachyon]	RecName: Full=Ubiquitin domain-containing protein DSK2b;	SubName: Full=Uncharacterized protein {ECO:0000313|EMBL:KQK23812.1, ECO:0000313|EnsemblPlants:BRADI1G76314.1};	Ubiquitin-like protein	GO:0005829,cytosol; GO:0005634,nucleus; GO:0031593,polyubiquitin modification-dependent protein binding	Ubiquitin-2 like Rad60 SUMO-like
emOS124.52	2.92	5.64	3.83	16.97	11.8	14.24	18.67	30.11	24.91	17.95	16.89	16.38	12.32	14.48	11.89	10.96	11.97	21.11	18.29	26.51	23.23	25.85	39.05	39.45	25.4	24.23	16.22	20.47	23.38	22.43	18.64	32.86	14.47	21.89	23.5	10.41	chr01	56649595	56652234	K03028 26S proteasome regulatory subunit N1 | (RefSeq) LOW QUALITY PROTEIN: protein NLP2-like (A)	uncharacterized protein LOC100278991 [Zea mays]	RecName: Full=Protein NLP1; Short=OsNLP1; AltName: Full=NIN-like protein 1; AltName: Full=Nodule inception protein-like protein 1;	SubName: Full=Protein NLP2 {ECO:0000313|EMBL:ONL93335.1};	--	GO:0005634,nucleus; GO:0003677,DNA binding; GO:0006355,regulation of transcription, DNA-templated; GO:0006351,transcription, DNA-templated	bHLH-MYC and R2R3-MYB transcription factors N-terminal
emOS124.53	5.76	9.64	5.67	29.04	18.73	26.22	31.34	48.64	41.6	32.79	29.59	24.97	20.02	23.69	19.68	19.7	19.49	34.34	31.18	41.83	37.68	38.57	51.66	57.88	43.55	38.67	26.3	32.61	36.12	37.06	30.02	49.99	25.21	31.46	35.64	16.46	chr01	56652384	56653169	K03028 26S proteasome regulatory subunit N1 | (RefSeq) LOW QUALITY PROTEIN: protein NLP2-like (A)	hypothetical protein PAHAL_I00274 [Panicum hallii]	RecName: Full=Protein NLP1; Short=OsNLP1; AltName: Full=NIN-like protein 1; AltName: Full=Nodule inception protein-like protein 1;	SubName: Full=Uncharacterized protein {ECO:0000313|EMBL:KQK92747.1, ECO:0000313|EnsemblPlants:Si034133m};	--	GO:0005634,nucleus; GO:0003677,DNA binding; GO:0006355,regulation of transcription, DNA-templated; GO:0006351,transcription, DNA-templated	PB1 domain
emOS124.54	11.25	15.68	13.21	24.69	19.67	22.02	27.71	34.36	32.18	20.6	23.12	21.79	16.56	14.61	14.75	14.39	11.23	22.41	40.22	48.88	49.28	33.36	42.86	44.22	34.9	31.44	25.28	26.7	32.1	38.64	29.14	44.96	22.97	31.12	34.98	19.92	chr01	56653867	56657121	K04733 interleukin-1 receptor-associated kinase 4 [EC:2.7.11.1] | (RefSeq) probable serine/threonine-protein kinase NAK (A)	hypothetical protein TSUD_311240 [Trifolium subterraneum]	RecName: Full=Probable serine/threonine-protein kinase PBL15 {ECO:0000305}; EC=2.7.11.1 {ECO:0000305}; AltName: Full=PBS1-like protein 15 {ECO:0000303|PubMed:20413097};	SubName: Full=Uncharacterized protein {ECO:0000313|EnsemblPlants:OMERI02G00710.2};	Serine/threonine protein kinase	GO:0005886,plasma membrane; GO:0005524,ATP binding; GO:0004675,transmembrane receptor protein serine/threonine kinase activity; GO:0007166,cell surface receptor signaling pathway; GO:0006952,defense response; GO:0006468,protein phosphorylation	Protein tyrosine kinase
emOS124.55	5.07	3.76	2.6	15.36	12.12	17.58	8.66	8.81	8.82	9.06	5.69	6.49	10.15	6.82	8.57	7.75	11.42	5.93	1.98	1.61	1.48	5.13	3.81	3.52	2.78	6.06	6.04	4.71	3.58	4.78	4.92	2.54	4.09	4.16	3.4	3.7	chr01	56658413	56663282	K13430 serine/threonine-protein kinase PBS1 [EC:2.7.11.1] | (RefSeq) serine/threonine-protein kinase CDL1-like (A)	probable serine/threonine-protein kinase PBL21 [Setaria italica]	RecName: Full=Probable serine/threonine-protein kinase PBL21 {ECO:0000305}; EC=2.7.11.1 {ECO:0000305}; AltName: Full=PBS1-like protein 21 {ECO:0000303|PubMed:20413097}; AltName: Full=Protein ALTERED SEED GERMINATION 5 {ECO:0000305};	SubName: Full=Uncharacterized protein {ECO:0000313|EMBL:KQK92749.1, ECO:0000313|EnsemblPlants:Si036213m};	Serine/threonine protein kinase	GO:0005886,plasma membrane; GO:0005524,ATP binding; GO:0004675,transmembrane receptor protein serine/threonine kinase activity; GO:0007166,cell surface receptor signaling pathway; GO:0006952,defense response; GO:0006468,protein phosphorylation	Protein tyrosine kinase
emOS124.56	14.12	14.2	14.23	17.11	18.38	23.1	18.19	24.85	24.97	16.41	16.02	14.39	20.73	17.62	19.1	14.87	20.77	17.04	20.29	16.53	16.33	20.84	20.75	24.18	22.92	25.92	26.94	29.88	23.49	29.11	20.24	22.5	25.34	24.93	16.32	20.98	chr01	56669434	56669763	K22184 bromodomain-containing protein 9 | (RefSeq) uncharacterized LOC101781486 (A)	hypothetical protein PAHAL_I00271 [Panicum hallii]	--	SubName: Full=Uncharacterized protein {ECO:0000313|EMBL:KQK92750.1, ECO:0000313|EnsemblPlants:Si034652m};	--	--	--
emOS124.57	7.17	9.39	6.87	11.18	12.66	12.75	11.19	15.79	16.29	11.3	10.77	10.3	11.37	9.05	11.05	12.67	12.26	10.55	11.63	11.15	11.51	14.76	17.31	16.13	14.05	16.41	15.21	15.39	13.64	15.19	11.13	14.17	15.1	13.29	13.35	11.29	chr01	56669795	56674916	K22184 bromodomain-containing protein 9 | (RefSeq) uncharacterized LOC101781486 (A)	uncharacterized protein LOC101781486 [Setaria italica]	RecName: Full=Histone acetyltransferase GCN5; EC=2.3.1.48;	SubName: Full=Uncharacterized protein {ECO:0000313|EMBL:KQK92750.1, ECO:0000313|EnsemblPlants:Si034652m};	PHD finger protein BR140/LIN-49	GO:0005634,nucleus; GO:0004402,histone acetyltransferase activity; GO:0006355,regulation of transcription, DNA-templated; GO:0006351,transcription, DNA-templated	Bromodomain
emOS124.58	10.22	6.99	7.17	6.12	7.12	6.7	5.35	3.77	4.19	3.24	4.3	5.18	8.99	8.33	8.42	10.55	10.15	6.14	3.22	4.8	3.44	2.43	2.68	2.58	1.95	2.52	2.81	4.73	1.66	3.21	4.34	3.12	4.77	4.53	4.55	3.64	chr01	56676956	56679565	K06928 nucleoside-triphosphatase [EC:3.6.1.15] | (RefSeq) cancer-related nucleoside-triphosphatase homolog (A)	hypothetical protein PAHAL_I00270, partial [Panicum hallii]	--	SubName: Full=Uncharacterized protein {ECO:0000313|EMBL:EER92922.1};	--	GO:0098519,nucleotide phosphatase activity, acting on free nucleotides	AAA domain
emOS124.59	1.8	0.28	0.18	0.22	1.61	1.67	1.07	0.07	0.24	0.12	0.67	0.61	5.55	1.07	7.67	8.28	6.09	0.25	1.59	1.09	1.36	1.22	0.58	0.75	0.33	1.19	1.67	1.54	0.52	1.57	0.54	1.11	0.77	1.22	1.16	2.46	chr01	56681961	56687725	--	hypothetical protein PAHAL_I00269 [Panicum hallii]	--	SubName: Full=Uncharacterized protein {ECO:0000313|EMBL:OEL21783.1};	--	--	DUF761-associated sequence motif
emOS124.60	21.52	22.37	20.04	33.51	37.19	36.8	30.56	32.89	33.36	22.3	23.69	25.16	26.41	24.54	28.77	34.7	29.85	17.48	33.88	36.79	36.71	33.02	40.21	36.25	30.39	36.11	36.87	39.56	37.35	36.81	37.32	38.78	38.86	42.29	41.13	38.56	chr01	56689614	56695911	K12472 epidermal growth factor receptor substrate 15 | (RefSeq) epidermal growth factor receptor substrate 15-like 1 (A)	hypothetical protein BAE44_0017195 [Dichanthelium oligosanthes]	RecName: Full=EH domain-containing protein 2 {ECO:0000303|PubMed:18547399}; Short=AtEHD2 {ECO:0000303|PubMed:18547399}; EC=3.6.5.2 {ECO:0000255|PROSITE-ProRule:PRU00758};	SubName: Full=Uncharacterized protein {ECO:0000313|EMBL:OEL21784.1};	Synaptic vesicle protein EHS-1 and related EH domain proteins	GO:0005737,cytoplasm; GO:0010008,endosome membrane; GO:0043231,intracellular membrane-bounded organelle; GO:0016020,membrane; GO:0005634,nucleus; GO:0005886,plasma membrane; GO:0009506,plasmodesma; GO:0005509,calcium ion binding; GO:0005525,GTP binding; GO:0016787,hydrolase activity; GO:0006897,endocytosis; GO:0051260,protein homooligomerization; GO:0032956,regulation of actin cytoskeleton organi…	HAUS augmin-like complex subunit 3
emOS124.61	31.8	21.17	25.72	42.91	32.77	31.13	33.64	38.3	41.85	18.89	23.79	22.8	19.53	18.61	23.27	20.81	22.39	17.75	33.31	37.08	44.32	44.04	37.42	39.13	57.99	46.66	44.15	44.06	35.49	45.45	32.05	36.25	38.23	30.66	31.05	30.22	chr01	56696154	56700289	K00939 adenylate kinase [EC:2.7.4.3] | (RefSeq) probable adenylate kinase 1, chloroplastic (A)	putative adenylate kinase 1, chloroplastic [Dichanthelium oligosanthes]	RecName: Full=Probable adenylate kinase 1, chloroplastic; EC=2.7.4.3; AltName: Full=Adenylate monophosphate kinase 1; Flags: Precursor;	SubName: Full=Putative adenylate kinase 1, chloroplastic {ECO:0000313|EMBL:OEL21786.1};	Adenylate kinase	GO:0005739,mitochondrion; GO:0004017,adenylate kinase activity; GO:0005524,ATP binding	AAA domain
emOS124.62	0.52	0	0	0	2.96	1.53	0.64	0	0	0	0.51	0.26	2.47	0	3.31	5.17	2.57	0.07	1.67	0.98	1	5.25	9.55	5.41	1.12	0.72	0.47	2.02	1.86	0.78	2.36	0.53	0.57	1.77	1.7	2.22	chr01	56703506	56704081	--	defensin SD2 [Setaria italica]	RecName: Full=Putative defensin-like protein 3; AltName: Full=Putative low-molecular-weight cysteine-rich protein 71; Short=Protein LCR71; Flags: Precursor;	SubName: Full=Uncharacterized protein {ECO:0000313|EMBL:KQK92756.1, ECO:0000313|EnsemblPlants:Si038310m};	--	GO:0005576,extracellular region; GO:0050832,defense response to fungus; GO:0031640,killing of cells of other organism	Gamma-thionin family
emOS124.63	16.03	1.15	1.04	0.37	2.33	0.3	14.16	4.32	7.62	3.49	9.95	18.78	13.23	64.74	25.97	15.97	19.21	3.43	2	3.14	2.98	0.42	0.33	0.28	0.37	0.5	0.99	0.81	0.42	1.14	1.93	0.4	0.44	7.06	3.2	1.47	chr01	56724684	56726877	K23108 benzoate---CoA ligase [EC:6.2.1.25] | (RefSeq) BZO1; benzoyloxyglucosinolate 1 (A)	hypothetical protein PAHAL_I00262 [Panicum hallii]	RecName: Full=Probable acyl-activating enzyme 12, peroxisomal; EC=6.2.1.-;	SubName: Full=Uncharacterized protein {ECO:0000313|EMBL:JAE23012.1};	Acyl-CoA synthetase	GO:0005777,peroxisome; GO:0016874,ligase activity; GO:0006631,fatty acid metabolic process	AMP-binding enzyme C-terminal domain
emOS124.64	0.03	0	0	0.02	0	0	0.77	0.13	0.23	0	0	0.02	0	0.07	0	0	0.02	0	0	0	0	0	0.05	0	0	0.04	0	0	0	0.04	0.05	0	0	0	0	0	chr01	56744014	56744994	--	uncharacterized protein LOC101765829 [Setaria italica]	RecName: Full=Transcription factor bHLH53; AltName: Full=Basic helix-loop-helix protein 53; Short=AtbHLH53; Short=bHLH 53; AltName: Full=Transcription factor EN 123; AltName: Full=bHLH transcription factor bHLH053;	SubName: Full=Uncharacterized protein {ECO:0000313|EMBL:KQK92758.1, ECO:0000313|EnsemblPlants:Si038598m};	--	GO:0005634,nucleus; GO:0001046,core promoter sequence-specific DNA binding; GO:0003700,DNA-binding transcription factor activity; GO:0046983,protein dimerization activity; GO:0001228,DNA-binding transcription activator activity, RNA polymerase II-specific; GO:0006355,regulation of transcription, DNA-templated; GO:0006366,transcription by RNA polymerase II	Helix-loop-helix DNA-binding domain
emOS124.65	95.91	57.63	66.53	78.12	68.56	66.31	71.33	57	61.84	56.59	52.34	66.61	76.95	75.6	85.9	73.42	91.9	62.25	111.93	113.71	106.72	110.66	92.79	81.29	83.16	96.26	99.61	97.41	82.08	86.75	82.64	60.93	77.48	72.81	79.58	100.1	chr01	56756108	56760986	K03963 NADH dehydrogenase (ubiquinone) 1 beta subcomplex subunit 7 | (RefSeq) NADH dehydrogenase [ubiquinone] 1 beta subcomplex subunit 7 (A)	NADH dehydrogenase [ubiquinone]	RecName: Full=NADH dehydrogenase [ubiquinone] 1 beta subcomplex subunit 7;	SubName: Full=NADH dehydrogenase [ubiquinone] 1 beta subcomplex subunit 7 {ECO:0000313|EMBL:OEL12626.1};	NADH:ubiquinone oxidoreductase, NDUFB7/B18 subunit	GO:0005758,mitochondrial intermembrane space; GO:0031966,mitochondrial membrane; GO:0005747,mitochondrial respiratory chain complex I; GO:0005739,mitochondrion; GO:0045271,respiratory chain complex I; GO:0008137,NADH dehydrogenase (ubiquinone) activity; GO:0009853,photorespiration	NADH-ubiquinone oxidoreductase B18 subunit (NDUFB7)
emOS124.66	0	0	0.02	0	0.49	0.24	0.57	0	0	0	0.14	0.02	0.41	0.06	0.35	0.14	1.46	0	0	0	0	0.14	0.1	0.02	0	0.16	0.1	0.09	0	0.19	0	0	0	0.07	0.14	0	chr01	56766043	56769460	K06236 collagen, type I, alpha | (RefSeq) hypothetical protein (A)	formin-like protein 8 [Sorghum bicolor]	RecName: Full=Putative Myb family transcription factor At1g14600;	SubName: Full=Uncharacterized protein {ECO:0000313|EMBL:KXG40258.1};	--	GO:0005634,nucleus; GO:0003677,DNA binding; GO:0003700,DNA-binding transcription factor activity; GO:0006355,regulation of transcription, DNA-templated; GO:0006351,transcription, DNA-templated	Myb-like DNA-binding domain
emOS124.67	0.43	0	0	0.38	0.61	0.25	1.25	0.04	0.55	0.04	0.31	0.28	0.26	0.08	0.23	0.13	1.01	0	0	0	0	0.13	0.2	0.04	0	0.26	0	0	0	0.23	0	0	0	0	0	0	chr01	56770068	56770566	--	formin-like protein 8 [Sorghum bicolor]	--	SubName: Full=Uncharacterized protein {ECO:0000313|EMBL:KXG40258.1};	--	GO:0005634,nucleus; GO:0003677,DNA binding; GO:0006355,regulation of transcription, DNA-templated; GO:0006351,transcription, DNA-templated	--
emOS124.7	2.02	2.73	3.03	8.24	7.25	9.91	9.82	7.17	9.25	6.75	18.64	14.21	9.76	9.54	4.96	3.82	4.36	7.13	11.67	6.8	7.89	8.92	9.12	9.71	12.93	7.75	6.65	10.53	10.91	9.96	10.07	6.62	7.15	9.55	8.03	7.92	chr01	56338973	56339410	K07305 peptide-methionine (R)-S-oxide reductase [EC:1.8.4.12] | (RefSeq) uncharacterized protein At4g08330, chloroplastic (A)	hypothetical protein BAE44_0011771 [Dichanthelium oligosanthes]	--	SubName: Full=Uncharacterized protein {ECO:0000313|EMBL:OEL27199.1};	--	--	DDE_Tnp_1-like zinc-ribbon
emOS124.70	0	0	0.03	0	0	0	0	0.02	0	0	0	0	0	0	0	0.02	0	0	0	0	0	0.14	0.01	0.04	0	0.01	0	0	0	0	0	0	0	0	0	0	chr01	56817943	56822895	K01535 H+-transporting ATPase [EC:3.6.3.6] | (RefSeq) plasma membrane ATPase-like (A)	hypothetical protein SORBI_3003G436400 [Sorghum bicolor]	RecName: Full=Plasma membrane ATPase; EC=3.6.3.6; AltName: Full=Proton pump;	RecName: Full=Plasma membrane ATPase {ECO:0000256|RuleBase:RU362083}; EC=3.6.3.6 {ECO:0000256|RuleBase:RU362083};	Plasma membrane H+-transporting ATPase	GO:0016021,integral component of membrane; GO:0005886,plasma membrane; GO:0005524,ATP binding; GO:0008553,proton-exporting ATPase activity, phosphorylative mechanism; GO:0046872,metal ion binding; GO:0006754,ATP biosynthetic process	haloacid dehalogenase-like hydrolase
emOS124.71	13.41	20.9	14.19	26.05	13.14	12.99	11.68	12.56	10.55	1.99	3.29	2.09	0.74	1.1	0.89	0.23	0.22	0.7	35.17	39.77	42.91	6.07	6.41	8.81	2.85	3.82	3.7	5.31	5.89	8.11	4.63	6.05	4.6	4.79	4.58	4.51	chr01	56823353	56825656	--	uncharacterized protein At4g15970 [Setaria italica]	RecName: Full=Uncharacterized protein At4g15970;	RecName: Full=Glycosyltransferase {ECO:0000256|RuleBase:RU363055}; EC=2.4.2.- {ECO:0000256|RuleBase:RU363055};	--	GO:0043231,intracellular membrane-bounded organelle; GO:0004519,endonuclease activity; GO:0003723,RNA binding; GO:0009451,RNA modification	Nucleotide-diphospho-sugar transferase
emOS124.73	1441.23	1896.97	2361.47	69.49	169.66	91.99	269.42	111.47	114.97	1493.41	1037.85	631.22	726.31	659.75	1366.71	534.06	658.49	2614.17	0.09	0.48	0	0	0	0.24	0	0.1	0	0.2	0.06	0.03	0	0	0	0	0.04	0.33	chr01	56833367	56834041	K05298 glyceraldehyde-3-phosphate dehydrogenase (NADP+) (phosphorylating) [EC:1.2.1.13] | (RefSeq) glyceraldehyde-3-phosphate dehydrogenase B, chloroplastic (A)	PREDICTED: glyceraldehyde-3-phosphate dehydrogenase B, chloroplastic [Ziziphus jujuba]	RecName: Full=Glyceraldehyde-3-phosphate dehydrogenase GAPB, chloroplastic; EC=1.2.1.13; AltName: Full=NADP-dependent glyceraldehydephosphate dehydrogenase B; Flags: Precursor;	SubName: Full=Os03g0129300 protein {ECO:0000313|EMBL:BAS82115.1}; Flags: Fragment;	Glyceraldehyde 3-phosphate dehydrogenase	GO:0048046,apoplast; GO:0009507,chloroplast; GO:0009941,chloroplast envelope; GO:0031969,chloroplast membrane; GO:0009570,chloroplast stroma; GO:0009535,chloroplast thylakoid membrane; GO:0016020,membrane; GO:0010319,stromule; GO:0004365,glyceraldehyde-3-phosphate dehydrogenase (NAD+) (phosphorylating) activity; GO:0047100,glyceraldehyde-3-phosphate dehydrogenase (NADP+) (phosphorylating) activit…	CP12 domain
emOS124.74	1579.55	2397.72	2865.48	85.31	220.08	119.77	360.04	146.9	155.39	1815.44	1343.96	835.07	894.64	868.42	1789.18	706.8	831.13	3237.19	0.13	0.44	0.06	0.1	0	0.05	0	0.14	0.05	0.32	0.07	0.41	0.03	0.09	0	0	0.06	0.36	chr01	56834050	56836551	K05298 glyceraldehyde-3-phosphate dehydrogenase (NADP+) (phosphorylating) [EC:1.2.1.13] | (RefSeq) glyceraldehyde-3-phosphate dehydrogenase B, chloroplastic (A)	glyceraldehyde-3-phosphate dehydrogenase B, chloroplastic [Sorghum bicolor]	RecName: Full=Glyceraldehyde-3-phosphate dehydrogenase B, chloroplastic; EC=1.2.1.13; AltName: Full=NADP-dependent glyceraldehydephosphate dehydrogenase subunit B; Flags: Precursor;	RecName: Full=Glyceraldehyde-3-phosphate dehydrogenase {ECO:0000256|RuleBase:RU361160}; EC=1.2.1.- {ECO:0000256|RuleBase:RU361160};	Glyceraldehyde 3-phosphate dehydrogenase	GO:0009507,chloroplast; GO:0047100,glyceraldehyde-3-phosphate dehydrogenase (NADP+) (phosphorylating) activity; GO:0051287,NAD binding; GO:0050661,NADP binding; GO:0006006,glucose metabolic process; GO:0019253,reductive pentose-phosphate cycle	Protein of unknown function (DUF2505)
emOS124.75	12.82	18.95	16.35	25.67	20.97	23.89	18.96	23.19	23.54	14.63	16.01	17.36	16.51	14.43	15.32	14.61	14.38	13.64	16.39	18.97	18.68	16.36	20.26	17.44	15.99	18.16	16.28	22.13	19.34	19.95	20.07	20.6	24.21	22.71	22.44	17.78	chr01	56838477	56848367	K12585 exosome complex xuclease DIS3/RRP44 [EC:3.1.13.-] | (RefSeq) exosome complex xuclease RRP44 homolog A (A)	hypothetical protein PAHAL_I00249 [Panicum hallii]	RecName: Full=Exosome complex xuclease RRP44 homolog A {ECO:0000305}; Short=RRP44 homolog A {ECO:0000305}; EC=3.1.13.-; EC=3.1.26.-; AltName: Full=Protein EMBRYO DEFECTIVE 2763 {ECO:0000305}; AltName: Full=Ribosomal RNA-processing protein 44A {ECO:0000305}; Short=AtRRP44A {ECO:0000303|PubMed:24244451};	SubName: Full=Uncharacterized protein {ECO:0000313|EMBL:EER92931.1};	Exosomal 3'-5' exoribonuclease complex, subunit Rrp44/Dis3	GO:0000178,exosome (RNase complex); GO:0005634,nucleus; GO:0004519,endonuclease activity; GO:0004527,xuclease activity; GO:0046872,metal ion binding; GO:0003723,RNA binding; GO:0006364,rRNA processing	Cold shock domain
emOS124.76	0.3	0.61	0.3	0.32	0.06	0.35	0.28	0.14	0.18	0	0.03	0.13	0.03	0.03	0.15	0	0.06	0.18	0	0	0	0	0	0	0	0	0	0	0	0	0.03	0	0	0	0	0	chr01	56848786	56849430	K07088 uncharacterized protein | (RefSeq) protein PIN-LIKES 7 isoform X1 (A)	hypothetical protein SORBI_3001G520000 [Sorghum bicolor]	RecName: Full=Protein PIN-LIKES 5 {ECO:0000303|PubMed:22504182}; AltName: Full=Auxin efflux carrier-like protein 5 {ECO:0000303|PubMed:22504182};	SubName: Full=Uncharacterized protein {ECO:0000313|EMBL:OQU93317.1};	Predicted membrane protein	GO:0005789,endoplasmic reticulum membrane; GO:0016021,integral component of membrane; GO:0010329,auxin efflux transmembrane transporter activity; GO:0010252,auxin homeostasis; GO:0009734,auxin-activated signaling pathway; GO:0010311,lateral root formation; GO:0040009,regulation of growth rate; GO:0009733,response to auxin	Membrane transport protein
[truncated: 27,201 more rows]
